# Supplementary material for: Dynamic mRNA Expression Analysis of the Secondary Palatal Morphogenesis in Miniature Pigs
Source: Int J Mol Sci. 2019 Sep 1;20(17):4284. doi: 10.3390/ijms20174284 (PMC6747431; doi:10.3390/ijms20174284)
Supplement: Supplementary file 1 [file ijms-20-04284-s001.zip]

Archive with 10 entries (9 files):
- supple/
- supple/Fig.S1-GO.tif
- supple/Fig.S2-KEGG.tif
- supple/Table S1.docx
- supple/Table S2.docx
- supple/Table S3.xlsx
- supple/Table S4.xlsx
- supple/Table S5.xlsx
- supple/Table S6.xlsx
- supple/Table S7.docx
