# Supplementary material for: Dynamic mRNA Expression Analysis of the Secondary Palatal Morphogenesis in Miniature Pigs
Source: Int J Mol Sci. 2019 Sep 1;20(17):4284. doi: 10.3390/ijms20174284 (PMC6747431; doi:10.3390/ijms20174284)
Supplement: Supplementary file 1 [file ijms-20-04284-s001.zip › supple/Table S3.xlsx]

## Sheet: All Differential genes
Additional file 3: All differentially expressed genes with p≤0.05 compared with the other palate development stages
Accession	Gene Symbol	gene annotation
ENSSSCT00000029554	COL1A1	Uncharacterized protein {ECO:0000313|Ensembl:ENSSSCP00000020958} [Source:UniProtKB/TrEMBL;Acc:I3LA91]
ENSSSCT00000019137	NA	Uncharacterized protein {ECO:0000313|Ensembl:ENSSSCP00000018631} [Source:UniProtKB/TrEMBL;Acc:F1RT61]
ENSSSCT00000024777	NA	NA
ENSSSCT00000009543	HTRA3	Sus scrofa HtrA serine peptidase 3 (HTRA3), mRNA. [Source:RefSeq mRNA;Acc:NM_001195343]
ENSSSCT00000008738	HBZ	hemoglobin, zeta [Source:HGNC Symbol;Acc:HGNC:4835]
ENSSSCT00000019465	SLC13A5	solute carrier family 13 (sodium-dependent citrate transporter), member 5 [Source:HGNC Symbol;Acc:HGNC:23089]
ENSSSCT00000016077	HBE1	Sus scrofa hemoglobin, epsilon 1 (HBE1), mRNA. [Source:RefSeq mRNA;Acc:NM_214447]
ENSSSCT00000032157	NA	Uncharacterized protein {ECO:0000313|Ensembl:ENSSSCP00000027822} [Source:UniProtKB/TrEMBL;Acc:I3LUM2]
ENSSSCT00000016618	ADAMTS8	ADAM metallopeptidase with thrombospondin type 1 motif, 8 [Source:HGNC Symbol;Acc:HGNC:224]
ENSSSCT00000026557	NA	Uncharacterized protein {ECO:0000313|Ensembl:ENSSSCP00000024384} [Source:UniProtKB/TrEMBL;Acc:I3LJX2]
ENSSSCT00000012002	CCL21	Sus scrofa chemokine (C-C motif) ligand 21 (CCL21), mRNA. [Source:RefSeq mRNA;Acc:NM_001005151]
ENSSSCT00000016788	FGL2	Sus scrofa fibrinogen-like 2 (FGL2), mRNA. [Source:RefSeq mRNA;Acc:NM_001005152]
ENSSSCT00000002196	EGLN3	egl-9 family hypoxia-inducible factor 3 [Source:HGNC Symbol;Acc:HGNC:14661]
ENSSSCT00000012082	MRC1	mannose receptor, C type 1 [Source:HGNC Symbol;Acc:HGNC:7228]
ENSSSCT00000012722	CHST13	carbohydrate (chondroitin 4) sulfotransferase 13 [Source:HGNC Symbol;Acc:HGNC:21755]
ENSSSCT00000010486	GAS6	Uncharacterized protein {ECO:0000313|Ensembl:ENSSSCP00000010214} [Source:UniProtKB/TrEMBL;Acc:F1RN32]
ENSSSCT00000022465	POSTN	Sus scrofa periostin, osteoblast specific factor (POSTN), transcript variant 1, mRNA. [Source:RefSeq mRNA;Acc:NM_001206347]
ENSSSCT00000022836	ADAMTS2	ADAM metallopeptidase with thrombospondin type 1 motif, 2 [Source:HGNC Symbol;Acc:HGNC:218]
ENSSSCT00000004955	COL12A1	Uncharacterized protein {ECO:0000313|Ensembl:ENSSSCP00000004838} [Source:UniProtKB/TrEMBL;Acc:F1RQI0]
ENSSSCT00000010022	SGMS2	sphingomyelin synthase 2 [Source:HGNC Symbol;Acc:HGNC:28395]
ENSSSCT00000010258	POSTN	Sus scrofa periostin, osteoblast specific factor (POSTN), transcript variant 1, mRNA. [Source:RefSeq mRNA;Acc:NM_001206347]
ENSSSCT00000004953	NA	NA
ENSSSCT00000017407	HOXD1	homeobox D1 [Source:HGNC Symbol;Acc:HGNC:5132]
ENSSSCT00000010684	ADGRD1	G protein-coupled receptor 133 [Source:HGNC Symbol;Acc:HGNC:19893]
ENSSSCT00000016560	PANX3	Pannexin {ECO:0000256|RuleBase:RU010713} [Source:UniProtKB/TrEMBL;Acc:F1S7B4]
ENSSSCT00000012812	TM4SF1	transmembrane 4 L six family member 1 [Source:HGNC Symbol;Acc:HGNC:11853]
ENSSSCT00000010091	SPP1	Sus scrofa secreted phosphoprotein 1 (SPP1), mRNA. [Source:RefSeq mRNA;Acc:NM_214023]
ENSSSCT00000026299	NA	Uncharacterized protein {ECO:0000313|Ensembl:ENSSSCP00000020971} [Source:UniProtKB/TrEMBL;Acc:I3LAA4]
ENSSSCT00000015220	CILP2	cartilage intermediate layer protein 2 [Source:HGNC Symbol;Acc:HGNC:24213]
ENSSSCT00000026551	NA	NA
ENSSSCT00000025613	NA	NA
ENSSSCT00000004233	LOC110261221	Uncharacterized protein {ECO:0000313|Ensembl:ENSSSCP00000004138} [Source:UniProtKB/TrEMBL;Acc:F1S7Z0]
ENSSSCT00000035263	GAS6	Uncharacterized protein {ECO:0000313|Ensembl:ENSSSCP00000010214} [Source:UniProtKB/TrEMBL;Acc:F1RN32]
ENSSSCT00000004668	HEY2	Sus scrofa hairy/enhancer-of-split related with YRPW motif 2 (HEY2), mRNA. [Source:RefSeq mRNA;Acc:NM_001243329]
ENSSSCT00000036539	CCL21	Sus scrofa chemokine (C-C motif) ligand 21 (CCL21), mRNA. [Source:RefSeq mRNA;Acc:NM_001005151]
ENSSSCT00000011672	EMX2	empty spiracles homeobox 2 [Source:HGNC Symbol;Acc:HGNC:3341]
ENSSSCT00000013746	COL4A6	collagen, type IV, alpha 6 [Source:HGNC Symbol;Acc:HGNC:2208]
ENSSSCT00000006322	NA	Uncharacterized protein {ECO:0000313|Ensembl:ENSSSCP00000006160} [Source:UniProtKB/TrEMBL;Acc:F1S022]
ENSSSCT00000009360	CGREF1	cell growth regulator with EF-hand domain 1 [Source:HGNC Symbol;Acc:HGNC:16962]
ENSSSCT00000011248	UNC5B	unc-5 homolog B (C. elegans) [Source:HGNC Symbol;Acc:HGNC:12568]
ENSSSCT00000006167	ANGPTL2	Sus scrofa angiopoietin-like 2 (ANGPTL2), mRNA. [Source:RefSeq mRNA;Acc:NM_001109946]
ENSSSCT00000017459	COL3A1	Sus scrofa collagen, type III, alpha 1 (COL3A1), mRNA. [Source:RefSeq mRNA;Acc:NM_001243297]
ENSSSCT00000005725	TYRP1	Sus scrofa tyrosinase-related protein 1 (TYRP1), mRNA. [Source:RefSeq mRNA;Acc:NM_001025226]
ENSSSCT00000014487	CREB3L1	cAMP responsive element binding protein 3-like 1 [Source:HGNC Symbol;Acc:HGNC:18856]
ENSSSCT00000026995	NA	Uncharacterized protein {ECO:0000313|Ensembl:ENSSSCP00000026140} [Source:UniProtKB/TrEMBL;Acc:I3LPW3]
ENSSSCT00000008343	NPTX2	neuronal pentraxin II [Source:HGNC Symbol;Acc:HGNC:7953]
ENSSSCT00000002577	SLC8A3	solute carrier family 8 (sodium/calcium exchanger), member 3 [Source:HGNC Symbol;Acc:HGNC:11070]
ENSSSCT00000002632	LTBP2	latent transforming growth factor beta binding protein 2 [Source:HGNC Symbol;Acc:HGNC:6715]
ENSSSCT00000004658	KIAA0408	KIAA0408 [Source:HGNC Symbol;Acc:HGNC:21636]
ENSSSCT00000015634	CXCL14	Sus scrofa chemokine (C-X-C motif) ligand 14 (CXCL14), mRNA. [Source:RefSeq mRNA;Acc:NM_001244128]
ENSSSCT00000015016	NFIX	Nuclear factor 1 {ECO:0000256|RuleBase:RU000690} [Source:UniProtKB/TrEMBL;Acc:F1SDA0]
ENSSSCT00000006062	C5	Sus scrofa complement component 5 (C5), mRNA. [Source:RefSeq mRNA;Acc:NM_001001646]
ENSSSCT00000017460	COL5A2	Sus scrofa collagen, type V, alpha 2 (COL5A2), mRNA. [Source:RefSeq mRNA;Acc:NM_001105289]
ENSSSCT00000016699	COL1A2	Sus scrofa collagen, type I, alpha 2 (COL1A2), mRNA. [Source:RefSeq mRNA;Acc:NM_001243655]
ENSSSCT00000018130	LRRN3	leucine rich repeat neuronal 3 [Source:HGNC Symbol;Acc:HGNC:17200]
ENSSSCT00000002009	ADAMTSL3	ADAMTS-like 3 [Source:HGNC Symbol;Acc:HGNC:14633]
ENSSSCT00000010405	DCT	L-dopachrome tautomerase [Source:UniProtKB/Swiss-Prot;Acc:Q4R1H1]
ENSSSCT00000035897	MRC1	mannose receptor, C type 1 [Source:HGNC Symbol;Acc:HGNC:7228]
ENSSSCT00000030065	CGREF1	cell growth regulator with EF-hand domain 1 [Source:HGNC Symbol;Acc:HGNC:16962]
ENSSSCT00000010097	DMP1	Sus scrofa dentin matrix acidic phosphoprotein 1 (DMP1), mRNA. [Source:RefSeq mRNA;Acc:NM_001129953]
ENSSSCT00000002574	SRSF5	serine/arginine-rich splicing factor 5 [Source:HGNC Symbol;Acc:HGNC:10787]
ENSSSCT00000031124	NA	Uncharacterized protein {ECO:0000313|Ensembl:ENSSSCP00000021724} [Source:UniProtKB/TrEMBL;Acc:I3LCE9]
ENSSSCT00000026292	FOLR3	folate receptor 1 precursor [Source:RefSeq peptide;Acc:NP_998995]
ENSSSCT00000015920	NRIP3	nuclear receptor interacting protein 3 [Source:HGNC Symbol;Acc:HGNC:1167]
ENSSSCT00000009774	TMPRSS11D	transmembrane protease, serine 11D [Source:HGNC Symbol;Acc:HGNC:24059]
ENSSSCT00000019569	PER1	period circadian clock 1 [Source:HGNC Symbol;Acc:HGNC:8845]
ENSSSCT00000032848	PER1	period circadian clock 1 [Source:HGNC Symbol;Acc:HGNC:8845]
ENSSSCT00000018493	STC2	Sus scrofa stanniocalcin 2 (STC2), mRNA. [Source:RefSeq mRNA;Acc:NM_001110173]
ENSSSCT00000024528	COL1A2	Uncharacterized protein {ECO:0000313|Ensembl:ENSSSCP00000019885} [Source:UniProtKB/TrEMBL;Acc:I3L781]
ENSSSCT00000034512	IBSP	Bone sialoprotein 2 [Source:UniProtKB/Swiss-Prot;Acc:P31936]
ENSSSCT00000018914	SOST	sclerostin [Source:HGNC Symbol;Acc:HGNC:13771]
ENSSSCT00000029137	PCOLCE	procollagen C-endopeptidase enhancer [Source:HGNC Symbol;Acc:HGNC:8738]
ENSSSCT00000033091	CP	ceruloplasmin (ferroxidase) [Source:HGNC Symbol;Acc:HGNC:2295]
ENSSSCT00000006766	PI15	peptidase inhibitor 15 [Source:HGNC Symbol;Acc:HGNC:8946]
ENSSSCT00000011352	ANXA8	Sus scrofa annexin A8 (ANXA8), mRNA. [Source:RefSeq mRNA;Acc:NM_001243599]
ENSSSCT00000027981	LYVE1	lymphatic vessel endothelial hyaluronan receptor 1 [Source:HGNC Symbol;Acc:HGNC:14687]
ENSSSCT00000014572	ANO5	anoctamin 5 [Source:HGNC Symbol;Acc:HGNC:27337]
ENSSSCT00000010095	IBSP	Bone sialoprotein 2 [Source:UniProtKB/Swiss-Prot;Acc:P31936]
ENSSSCT00000011769	EBF3	early B-cell factor 3 [Source:HGNC Symbol;Acc:HGNC:19087]
ENSSSCT00000034602	TIMP1	Sus scrofa TIMP metallopeptidase inhibitor 1 (TIMP1), mRNA. [Source:RefSeq mRNA;Acc:NM_213857]
ENSSSCT00000005900	IGFBPL1	insulin-like growth factor binding protein-like 1 [Source:HGNC Symbol;Acc:HGNC:20081]
ENSSSCT00000006323	COL5A1	Sus scrofa collagen, type V, alpha 1 (COL5A1), mRNA. [Source:RefSeq mRNA;Acc:NM_001014971]
ENSSSCT00000006361	PCSK6	Uncharacterized protein {ECO:0000313|Ensembl:ENSSSCP00000006199} [Source:UniProtKB/TrEMBL;Acc:F1RZ92]
ENSSSCT00000028769	ANO5	anoctamin 5 [Source:HGNC Symbol;Acc:HGNC:27337]
ENSSSCT00000026718	WFDC1	WAP four-disulfide core domain 1 [Source:HGNC Symbol;Acc:HGNC:15466]
ENSSSCT00000014717	NFIC	NA
ENSSSCT00000013426	TIMP1	Sus scrofa TIMP metallopeptidase inhibitor 1 (TIMP1), mRNA. [Source:RefSeq mRNA;Acc:NM_213857]
ENSSSCT00000029237	PCDH10	protocadherin 10 [Source:HGNC Symbol;Acc:HGNC:13404]
ENSSSCT00000003904	HSPG2	Uncharacterized protein {ECO:0000313|Ensembl:ENSSSCP00000003814} [Source:UniProtKB/TrEMBL;Acc:F1SU03]
ENSSSCT00000030864	MGLL	Sus scrofa monoglyceride lipase (MGLL), mRNA. [Source:RefSeq mRNA;Acc:NM_001143718]
ENSSSCT00000017672	EPHA4	Sus scrofa EPH receptor A4 (EPHA4), mRNA. [Source:RefSeq mRNA;Acc:NM_001134967]
ENSSSCT00000023019	SETD7	Uncharacterized protein {ECO:0000313|Ensembl:ENSSSCP00000023714} [Source:UniProtKB/TrEMBL;Acc:I3LI15]
ENSSSCT00000030877	APCDD1	adenomatosis polyposis coli down-regulated 1 [Source:HGNC Symbol;Acc:HGNC:15718]
ENSSSCT00000025516	GAP43	growth associated protein 43 [Source:HGNC Symbol;Acc:HGNC:4140]
ENSSSCT00000010101	SPARCL1	SPARC-like 1 (hevin) [Source:HGNC Symbol;Acc:HGNC:11220]
ENSSSCT00000018316	C1QTNF3	Sus scrofa C1q and tumor necrosis factor related protein 3 (C1QTNF3), mRNA. [Source:RefSeq mRNA;Acc:NM_001145386]
ENSSSCT00000005206	EPB42	erythrocyte membrane protein band 4.2 [Source:HGNC Symbol;Acc:HGNC:3381]
ENSSSCT00000011432	ACTA2	Sus scrofa actin, alpha 2, smooth muscle, aorta (ACTA2), mRNA. [Source:RefSeq mRNA;Acc:NM_001164650]
ENSSSCT00000022674	APCDD1	adenomatosis polyposis coli down-regulated 1 [Source:HGNC Symbol;Acc:HGNC:15718]
ENSSSCT00000017798	TWIST2	twist family bHLH transcription factor 2 [Source:HGNC Symbol;Acc:HGNC:20670]
ENSSSCT00000000131	LGALS1	Sus scrofa lectin, galactoside-binding, soluble, 1 (LGALS1), mRNA. [Source:RefSeq mRNA;Acc:NM_001001867]
ENSSSCT00000014195	LTBP3	latent transforming growth factor beta binding protein 3 [Source:HGNC Symbol;Acc:HGNC:6716]
ENSSSCT00000023019	COL6A2	Uncharacterized protein {ECO:0000313|Ensembl:ENSSSCP00000026262} [Source:UniProtKB/TrEMBL;Acc:I3LQ84]
ENSSSCT00000007653	PDGFRL	platelet-derived growth factor receptor-like [Source:HGNC Symbol;Acc:HGNC:8805]
ENSSSCT00000012848	SERPINI2	serpin peptidase inhibitor, clade I (pancpin), member 2 [Source:HGNC Symbol;Acc:HGNC:8945]
ENSSSCT00000017325	SCN3A	sodium channel, voltage gated, type III alpha subunit [Source:HGNC Symbol;Acc:HGNC:10590]
ENSSSCT00000003130	MMP2	Sus scrofa matrix metallopeptidase 2 (gelatinase A, 72kDa gelatinase, 72kDa type IV collagenase) (MMP2), mRNA. [Source:RefSeq mRNA;Acc:NM_214192]
ENSSSCT00000003907	NA	NA
ENSSSCT00000032016	COL16A1	Uncharacterized protein {ECO:0000313|Ensembl:ENSSSCP00000003907} [Source:UniProtKB/TrEMBL;Acc:F1SV99]
ENSSSCT00000025287	NFIX	nuclear factor I/X (CCAAT-binding transcription factor) [Source:HGNC Symbol;Acc:HGNC:7788]
ENSSSCT00000009781	NA	Uncharacterized protein {ECO:0000313|Ensembl:ENSSSCP00000009528} [Source:UniProtKB/TrEMBL;Acc:F1RUS0]
ENSSSCT00000019139	COL1A1	Collagen type I alpha 1 {ECO:0000313|EMBL:AAR03833.1}; Uncharacterized protein {ECO:0000313|Ensembl:ENSSSCP00000018633} [Source:UniProtKB/TrEMBL;Acc:Q6H2X9]
ENSSSCT00000029493	SELM	selenoprotein M precursor [Source:RefSeq peptide;Acc:NP_001155120]
ENSSSCT00000008365	ARPC1A	actin related protein 2/3 complex, subunit 1B, 41kDa [Source:HGNC Symbol;Acc:HGNC:704]
ENSSSCT00000023950	CD9	Sus scrofa CD9 molecule (CD9), mRNA. [Source:RefSeq mRNA;Acc:NM_214006]
ENSSSCT00000022520	CLEC11A	C-type lectin domain family 11, member A [Source:HGNC Symbol;Acc:HGNC:10576]
ENSSSCT00000024166	FDFT1	Sus scrofa farnesyl-diphosphate farnesyltransferase 1 (FDFT1), mRNA. [Source:RefSeq mRNA;Acc:NM_001167648]
ENSSSCT00000005117	TNFAIP8L3	tumor necrosis factor, alpha-induced protein 8-like 3 [Source:HGNC Symbol;Acc:HGNC:20620]
ENSSSCT00000015390	F2RL2	coagulation factor II (thrombin) receptor-like 2 [Source:HGNC Symbol;Acc:HGNC:3539]
ENSSSCT00000011758	ADAM12	ADAM metallopeptidase domain 12 [Source:HGNC Symbol;Acc:HGNC:190]
ENSSSCT00000032354	ELN	Uncharacterized protein {ECO:0000313|Ensembl:ENSSSCP00000025897} [Source:UniProtKB/TrEMBL;Acc:I3LP72]
ENSSSCT00000007877	ANGPT4	angiopoietin 4 [Source:HGNC Symbol;Acc:HGNC:487]
ENSSSCT00000010065	PDLIM5	PDZ and LIM domain 5 [Source:HGNC Symbol;Acc:HGNC:17468]
ENSSSCT00000015550	LOX	lysyl oxidase precursor [Source:RefSeq peptide;Acc:NP_001193332]
ENSSSCT00000015423	SERINC5	Uncharacterized protein {ECO:0000313|Ensembl:ENSSSCP00000015014} [Source:UniProtKB/TrEMBL;Acc:F1RF26]
ENSSSCT00000028733	CA14	carbonic anhydrase XIV [Source:HGNC Symbol;Acc:HGNC:1372]
ENSSSCT00000015381	HMGCR	Sus scrofa 3-hydroxy-3-methylglutaryl-CoA reductase (HMGCR), mRNA. [Source:RefSeq mRNA;Acc:NM_001122988]
ENSSSCT00000018120	GPR85	G protein-coupled receptor 85 [Source:HGNC Symbol;Acc:HGNC:4536]
ENSSSCT00000002139	ISLR	Uncharacterized protein {ECO:0000313|Ensembl:ENSSSCP00000002089} [Source:UniProtKB/TrEMBL;Acc:F1SIE1]
ENSSSCT00000008629	ABCC1	Uncharacterized protein {ECO:0000313|Ensembl:ENSSSCP00000008407} [Source:UniProtKB/TrEMBL;Acc:F1RLT0]
ENSSSCT00000012523	STAB1	stabilin 1 [Source:HGNC Symbol;Acc:HGNC:18628]
ENSSSCT00000019080	COPZ2	coatomer protein complex, subunit zeta 2 [Source:HGNC Symbol;Acc:HGNC:19356]
ENSSSCT00000025069	LIX1	Lix1 homolog (chicken) [Source:HGNC Symbol;Acc:HGNC:18581]
ENSSSCT00000035454	CD44	CD44 molecule (Indian blood group) [Source:HGNC Symbol;Acc:HGNC:1681]
ENSSSCT00000018599	SPARC	SPARC precursor [Source:RefSeq peptide;Acc:NP_001026964]
ENSSSCT00000008812	PKD1	polycystic kidney disease 1 (autosomal dominant) [Source:HGNC Symbol;Acc:HGNC:9008]
ENSSSCT00000001877	DLK2	Sus scrofa delta-like 2 homolog (Drosophila) (DLK2), mRNA. [Source:RefSeq mRNA;Acc:NM_001128466]
ENSSSCT00000025283	KCNK6	potassium channel, two pore domain subfamily K, member 6 [Source:HGNC Symbol;Acc:HGNC:6281]
ENSSSCT00000004691	MAN1A1	mannosidase, alpha, class 1A, member 1 [Source:HGNC Symbol;Acc:HGNC:6821]
ENSSSCT00000008930	SLC9A2	Sus scrofa solute carrier family 9, subfamily A (NHE2, cation proton antiporter 2), member 2 (SLC9A2), mRNA. [Source:RefSeq mRNA;Acc:NM_001100189]
ENSSSCT00000025899	ATCAY	ataxia, cerebellar, Cayman type [Source:HGNC Symbol;Acc:HGNC:779]
ENSSSCT00000002568	GALNT16	polypeptide N-acetylgalactosaminyltransferase 16 [Source:HGNC Symbol;Acc:HGNC:23233]
ENSSSCT00000012282	LRRC3B	leucine rich repeat containing 3B [Source:HGNC Symbol;Acc:HGNC:28105]
ENSSSCT00000000111	KDELR3	Sus scrofa KDEL (Lys-Asp-Glu-Leu) endoplasmic reticulum protein retention receptor 3 (KDELR3), mRNA. [Source:RefSeq mRNA;Acc:NM_001244970]
ENSSSCT00000008284	LOC102162791	Uncharacterized protein {ECO:0000313|Ensembl:ENSSSCP00000008065} [Source:UniProtKB/TrEMBL;Acc:F1RIW9]
ENSSSCT00000012993	CASR	calcium-sensing receptor precursor [Source:RefSeq peptide;Acc:NP_001265677]
ENSSSCT00000018787	FAM20A	family with sequence similarity 20, member A [Source:HGNC Symbol;Acc:HGNC:23015]
ENSSSCT00000011471	PLCE1	phospholipase C, epsilon 1 [Source:HGNC Symbol;Acc:HGNC:17175]
ENSSSCT00000004258	GLIS1	GLIS family zinc finger 1 [Source:HGNC Symbol;Acc:HGNC:29525]
ENSSSCT00000003062	SMPD3	sphingomyelin phosphodiesterase 3, neutral membrane (neutral sphingomyelinase II) [Source:HGNC Symbol;Acc:HGNC:14240]
ENSSSCT00000033599	BPIFA1	BPI fold containing family A, member 1 [Source:HGNC Symbol;Acc:HGNC:15749]
ENSSSCT00000022694	NA	Uncharacterized protein {ECO:0000313|Ensembl:ENSSSCP00000026490} [Source:UniProtKB/TrEMBL;Acc:F1RGC6]
ENSSSCT00000024975	NA	Uncharacterized protein {ECO:0000313|Ensembl:ENSSSCP00000026490} [Source:UniProtKB/TrEMBL;Acc:F1RGC6]
ENSSSCT00000024875	DNASE1L1	deoxyribonuclease-1-like 1 precursor [Source:RefSeq peptide;Acc:NP_001033721]
ENSSSCT00000018588	GALNT10	Uncharacterized protein {ECO:0000313|Ensembl:ENSSSCP00000018088} [Source:UniProtKB/TrEMBL;Acc:F1RQC2]
ENSSSCT00000033620	NA	NA
ENSSSCT00000005170	B2M	Sus scrofa beta-2-microglobulin (B2M), mRNA. [Source:RefSeq mRNA;Acc:NM_213978]
ENSSSCT00000007944	BPIFA1	BPI fold containing family A, member 1 [Source:HGNC Symbol;Acc:HGNC:15749]
ENSSSCT00000033126	BPIFA1	BPI fold containing family A, member 1 [Source:HGNC Symbol;Acc:HGNC:15749]
ENSSSCT00000034130	BPIFA1	BPI fold containing family A, member 1 [Source:HGNC Symbol;Acc:HGNC:15749]
ENSSSCT00000030110	ARHGEF6	Rac/Cdc42 guanine nucleotide exchange factor (GEF) 6 [Source:HGNC Symbol;Acc:HGNC:685]
ENSSSCT00000029086	FAM20C	Uncharacterized protein {ECO:0000313|Ensembl:ENSSSCP00000027639} [Source:UniProtKB/TrEMBL;Acc:I3LU40]
ENSSSCT00000007284	CTSS	cathepsin S [Source:HGNC Symbol;Acc:HGNC:2545]
ENSSSCT00000006212	CERCAM	cerebral endothelial cell adhesion molecule [Source:HGNC Symbol;Acc:HGNC:23723]
ENSSSCT00000012809	CP	ceruloplasmin (ferroxidase) [Source:HGNC Symbol;Acc:HGNC:2295]
ENSSSCT00000034126	LRP1	low density lipoprotein receptor-related protein 1 [Source:HGNC Symbol;Acc:HGNC:6692]
ENSSSCT00000004166	PTGFR	Sus scrofa prostaglandin F receptor (FP) (PTGFR), mRNA. [Source:RefSeq mRNA;Acc:NM_214059]
ENSSSCT00000011709	HTRA1	HtrA serine peptidase 1 [Source:HGNC Symbol;Acc:HGNC:9476]
ENSSSCT00000008071	GDAP1L1	ganglioside induced differentiation associated protein 1-like 1 [Source:HGNC Symbol;Acc:HGNC:4213]
ENSSSCT00000036650	BPIFA1	BPI fold containing family A, member 1 [Source:HGNC Symbol;Acc:HGNC:15749]
ENSSSCT00000004158	LPAR3	Sus scrofa lysophosphatidic acid receptor 3 (LPAR3), mRNA. [Source:RefSeq mRNA;Acc:NM_001162402]
ENSSSCT00000007784	PAX1	paired box 1 [Source:HGNC Symbol;Acc:HGNC:8615]
ENSSSCT00000017819	GPC1	glypican 1 [Source:HGNC Symbol;Acc:HGNC:4449]
ENSSSCT00000032843	BPIFA1	BPI fold containing family A, member 1 [Source:HGNC Symbol;Acc:HGNC:15749]
ENSSSCT00000028456	PHOSPHO1	phosphatase, orphan 1 [Source:HGNC Symbol;Acc:HGNC:16815]
ENSSSCT00000001727	FKBP5	Uncharacterized protein {ECO:0000313|Ensembl:ENSSSCP00000001683} [Source:UniProtKB/TrEMBL;Acc:F1RYY0]
ENSSSCT00000028470	BTNL9	butyrophilin-like 9 [Source:HGNC Symbol;Acc:HGNC:24176]
ENSSSCT00000027002	C1QTNF6	Sus scrofa C1q and tumor necrosis factor related protein 6 (C1QTNF6), mRNA. [Source:RefSeq mRNA;Acc:NM_001142830]
ENSSSCT00000010913	SEZ6L	seizure related 6 homolog (mouse)-like [Source:HGNC Symbol;Acc:HGNC:10763]
ENSSSCT00000002174	SLC25A21	solute carrier family 25 (mitochondrial oxoadipate carrier), member 21 [Source:HGNC Symbol;Acc:HGNC:14411]
ENSSSCT00000022297	TDH	Sus scrofa L-threonine 3-dehydrogenase (TDH), mRNA. [Source:RefSeq mRNA;Acc:NM_214004]
ENSSSCT00000034505	BPIFA1	BPI fold containing family A, member 1 [Source:HGNC Symbol;Acc:HGNC:15749]
ENSSSCT00000033911	CD44	CD44 molecule (Indian blood group) [Source:HGNC Symbol;Acc:HGNC:1681]
ENSSSCT00000031493	KDELR2	KDEL (Lys-Asp-Glu-Leu) endoplasmic reticulum protein retention receptor 2 [Source:HGNC Symbol;Acc:HGNC:6305]
ENSSSCT00000003798	DRAXIN	dorsal inhibitory axon guidance protein [Source:HGNC Symbol;Acc:HGNC:25054]
ENSSSCT00000023916	NA	Uncharacterized protein {ECO:0000313|Ensembl:ENSSSCP00000024906} [Source:UniProtKB/TrEMBL;Acc:I3LLD8]
ENSSSCT00000030143	RARRES2	retinoic acid receptor responder protein 2 precursor [Source:RefSeq peptide;Acc:NP_001116658]
ENSSSCT00000007045	SPTA1	NA
ENSSSCT00000024380	CAMKV	CaM kinase-like vesicle-associated [Source:HGNC Symbol;Acc:HGNC:28788]
ENSSSCT00000006580	COL14A1	collagen, type XIV, alpha 1 [Source:HGNC Symbol;Acc:HGNC:2191]
ENSSSCT00000000035	TSPO	translocator protein (18kDa) [Source:HGNC Symbol;Acc:HGNC:1158]
ENSSSCT00000003797	DRAXIN	dorsal inhibitory axon guidance protein [Source:HGNC Symbol;Acc:HGNC:25054]
ENSSSCT00000010419	UGGT2	Uncharacterized protein {ECO:0000313|Ensembl:ENSSSCP00000010148} [Source:UniProtKB/TrEMBL;Acc:F1RP50]
ENSSSCT00000012981	MYLK	myosin light chain kinase [Source:HGNC Symbol;Acc:HGNC:7590]
ENSSSCT00000028835	APCDD1	adenomatosis polyposis coli down-regulated 1 [Source:HGNC Symbol;Acc:HGNC:15718]
ENSSSCT00000010313	LCP1	lymphocyte cytosolic protein 1 (L-plastin) [Source:HGNC Symbol;Acc:HGNC:6528]
ENSSSCT00000009905	HHIP	hedgehog interacting protein [Source:HGNC Symbol;Acc:HGNC:14866]
ENSSSCT00000029090	SLC2A1	Solute carrier family 2, facilitated glucose transporter member 1 {ECO:0000313|Ensembl:ENSSSCP00000023111} [Source:UniProtKB/TrEMBL;Acc:I3LGB8]
ENSSSCT00000013747	COL4A5	Uncharacterized protein {ECO:0000313|Ensembl:ENSSSCP00000013369} [Source:UniProtKB/TrEMBL;Acc:F1RXI2]
ENSSSCT00000017673	NA	Uncharacterized protein {ECO:0000313|Ensembl:ENSSSCP00000023043} [Source:UniProtKB/TrEMBL;Acc:I3LG50]
ENSSSCT00000028366	NA	Uncharacterized protein {ECO:0000313|Ensembl:ENSSSCP00000023043} [Source:UniProtKB/TrEMBL;Acc:I3LG50]
ENSSSCT00000031984	ZBTB16	zinc finger and BTB domain containing 16 [Source:HGNC Symbol;Acc:HGNC:12930]
ENSSSCT00000006587	MAL2	Sus scrofa mal, T-cell differentiation protein 2 (MAL2), mRNA. [Source:RefSeq mRNA;Acc:NM_001161639]
ENSSSCT00000018919	ARL4D	ADP-ribosylation factor-like 4D [Source:HGNC Symbol;Acc:HGNC:656]
ENSSSCT00000036469	TGFB1	transforming growth factor beta-1 precursor [Source:RefSeq peptide;Acc:NP_999180]
ENSSSCT00000005169	B2M	Beta-2-microglobulin [Source:UniProtKB/Swiss-Prot;Acc:Q07717]
ENSSSCT00000005176	B2M	Beta-2-microglobulin [Source:UniProtKB/Swiss-Prot;Acc:Q07717]
ENSSSCT00000022258	CHPF	chondroitin polymerizing factor [Source:HGNC Symbol;Acc:HGNC:24291]
ENSSSCT00000012726	ACAD11	acyl-CoA dehydrogenase family, member 11 [Source:HGNC Symbol;Acc:HGNC:30211]
ENSSSCT00000031929	H2AFY2	H2A histone family, member Y2 [Source:HGNC Symbol;Acc:HGNC:14453]
ENSSSCT00000007754	OTOR	otoraplin [Source:HGNC Symbol;Acc:HGNC:8517]
ENSSSCT00000009741	HOPX	Sus scrofa HOP homeobox (HOPX), mRNA. [Source:RefSeq mRNA;Acc:NM_213792]
ENSSSCT00000018853	WNT3	wingless-type MMTV integration site family, member 3 [Source:HGNC Symbol;Acc:HGNC:12782]
ENSSSCT00000011475	CYP2C20	Uncharacterized protein {ECO:0000313|Ensembl:ENSSSCP00000011176} [Source:UniProtKB/TrEMBL;Acc:F1SC63]
ENSSSCT00000005078	AQP9	Sus scrofa aquaporin 9 (AQP9), mRNA. [Source:RefSeq mRNA;Acc:NM_001112684]
ENSSSCT00000030069	GALNT5	polypeptide N-acetylgalactosaminyltransferase 5 [Source:HGNC Symbol;Acc:HGNC:4127]
ENSSSCT00000023494	CHPF	chondroitin polymerizing factor [Source:HGNC Symbol;Acc:HGNC:24291]
ENSSSCT00000008939	IL1R1	interleukin 1 receptor, type I [Source:HGNC Symbol;Acc:HGNC:5993]
ENSSSCT00000009799	NA	Uncharacterized protein {ECO:0000313|Ensembl:ENSSSCP00000009546} [Source:UniProtKB/TrEMBL;Acc:F1RUN5]
ENSSSCT00000004917	PRSS35	protease, serine, 35 [Source:HGNC Symbol;Acc:HGNC:21387]
ENSSSCT00000000189	FKBP11	FK506 binding protein 11, 19 kDa [Source:HGNC Symbol;Acc:HGNC:18624]
ENSSSCT00000034138	BPIFA1	BPI fold containing family A, member 1 [Source:HGNC Symbol;Acc:HGNC:15749]
ENSSSCT00000000647	RERG	RAS-like, estrogen-regulated, growth inhibitor [Source:HGNC Symbol;Acc:HGNC:15980]
ENSSSCT00000027203	LRP1	low density lipoprotein receptor-related protein 1 [Source:HGNC Symbol;Acc:HGNC:6692]
ENSSSCT00000034552	CD36	Sus scrofa CD36 molecule (thrombospondin receptor) (CD36), mRNA. [Source:RefSeq mRNA;Acc:NM_001044622]
ENSSSCT00000001193	FAM65B	family with sequence similarity 65, member B [Source:HGNC Symbol;Acc:HGNC:13872]
ENSSSCT00000035725	ADGRG2	G protein-coupled receptor 64 [Source:HGNC Symbol;Acc:HGNC:4516]
ENSSSCT00000030625	ARSF	arylsulfatase F [Source:HGNC Symbol;Acc:HGNC:721]
ENSSSCT00000027055	KAZALD1	Sus scrofa Kazal-type serine peptidase inhibitor domain 1 (KAZALD1), mRNA. [Source:RefSeq mRNA;Acc:NM_001244551]
ENSSSCT00000008232	APCDD1L	adenomatosis polyposis coli down-regulated 1-like [Source:HGNC Symbol;Acc:HGNC:26892]
ENSSSCT00000035287	COL14A1	collagen, type XIV, alpha 1 [Source:HGNC Symbol;Acc:HGNC:2191]
ENSSSCT00000015925	SCUBE2	signal peptide, CUB domain, EGF-like 2 [Source:HGNC Symbol;Acc:HGNC:30425]
ENSSSCT00000024904	PKP3	plakophilin 3 [Source:HGNC Symbol;Acc:HGNC:9025]
ENSSSCT00000018794	AXIN2	axin 2 [Source:HGNC Symbol;Acc:HGNC:904]
ENSSSCT00000034230	NT5E	5'-nucleotidase, ecto (CD73) [Source:HGNC Symbol;Acc:HGNC:8021]
ENSSSCT00000003350	TGFB1	transforming growth factor beta-1 precursor [Source:RefSeq peptide;Acc:NP_999180]
ENSSSCT00000011522	LOXL4	lysyl oxidase-like 4 [Source:HGNC Symbol;Acc:HGNC:17171]
ENSSSCT00000005972	HNRNPA1	heterogeneous nuclear ribonucleoprotein A1-like 2 [Source:HGNC Symbol;Acc:HGNC:27067]
ENSSSCT00000004036	GRIK3	glutamate receptor, ionotropic, kainate 3 [Source:HGNC Symbol;Acc:HGNC:4581]
ENSSSCT00000019535	ATP1B2	ATPase, Na+/K+ transporting, beta 2 polypeptide [Source:HGNC Symbol;Acc:HGNC:805]
ENSSSCT00000033796	TIMP1	Sus scrofa TIMP metallopeptidase inhibitor 1 (TIMP1), mRNA. [Source:RefSeq mRNA;Acc:NM_213857]
ENSSSCT00000000773	CD9	Uncharacterized protein {ECO:0000313|Ensembl:ENSSSCP00000000757} [Source:UniProtKB/TrEMBL;Acc:F1SL24]
ENSSSCT00000019456	SPNS2	spinster homolog 2 (Drosophila) [Source:HGNC Symbol;Acc:HGNC:26992]
ENSSSCT00000022419	CHRM3	NA
ENSSSCT00000034523	CD44	CD44 molecule (Indian blood group) [Source:HGNC Symbol;Acc:HGNC:1681]
ENSSSCT00000032434	LDLRAD4	low density lipoprotein receptor class A domain containing 4 [Source:HGNC Symbol;Acc:HGNC:1224]
ENSSSCT00000036182	CD9	Sus scrofa CD9 molecule (CD9), mRNA. [Source:RefSeq mRNA;Acc:NM_214006]
ENSSSCT00000016780	CD36	Sus scrofa CD36 molecule (thrombospondin receptor) (CD36), mRNA. [Source:RefSeq mRNA;Acc:NM_001044622]
ENSSSCT00000000394	PMEL	Uncharacterized protein {ECO:0000313|Ensembl:ENSSSCP00000000388} [Source:UniProtKB/TrEMBL;Acc:F1SPI9]
ENSSSCT00000017465	SLC40A1	Uncharacterized protein {ECO:0000313|Ensembl:ENSSSCP00000016995} [Source:UniProtKB/TrEMBL;Acc:F1RXV2]
ENSSSCT00000019393	SERPINF1	serpin peptidase inhibitor, clade F (alpha-2 antiplasmin, pigment epithelium derived factor), member 1 [Source:HGNC Symbol;Acc:HGNC:8824]
ENSSSCT00000018113	CAV2	Sus scrofa caveolin 2 (CAV2), mRNA. [Source:RefSeq mRNA;Acc:NM_001123091]
ENSSSCT00000005345	TRPM1	NA
ENSSSCT00000018602	SLC36A2	Uncharacterized protein {ECO:0000313|Ensembl:ENSSSCP00000018101} [Source:UniProtKB/TrEMBL;Acc:F1S0V7]
ENSSSCT00000023922	NA	Uncharacterized protein {ECO:0000313|Ensembl:ENSSSCP00000020862} [Source:UniProtKB/TrEMBL;Acc:I3L9Z8]
ENSSSCT00000005628	NTRK3	Sus scrofa neurotrophic tyrosine kinase, receptor, type 3 (NTRK3), mRNA. [Source:RefSeq mRNA;Acc:NM_214271]
ENSSSCT00000000506	NA	Uncharacterized protein {ECO:0000313|Ensembl:ENSSSCP00000000499} [Source:UniProtKB/TrEMBL;Acc:F1SKB3]
ENSSSCT00000015569	MARCH3	membrane-associated ring finger (C3HC4) 3, E3 ubiquitin protein ligase [Source:HGNC Symbol;Acc:HGNC:28728]
ENSSSCT00000022666	NA	Uncharacterized protein {ECO:0000313|Ensembl:ENSSSCP00000023947} [Source:UniProtKB/TrEMBL;Acc:I3LIP1]
ENSSSCT00000017744	NGEF	neuronal guanine nucleotide exchange factor [Source:HGNC Symbol;Acc:HGNC:7807]
ENSSSCT00000014523	CD44	CD44 molecule (Indian blood group) [Source:HGNC Symbol;Acc:HGNC:1681]
ENSSSCT00000026025	CD59	Sus scrofa CD59 molecule, complement regulatory protein (CD59), mRNA. [Source:RefSeq mRNA;Acc:NM_214170]
ENSSSCT00000035092	SLC4A1	solute carrier family 4 (anion exchanger), member 1 (Diego blood group) [Source:HGNC Symbol;Acc:HGNC:11027]
ENSSSCT00000010388	SLAIN1	Uncharacterized protein {ECO:0000313|Ensembl:ENSSSCP00000010118} [Source:UniProtKB/TrEMBL;Acc:F1RP75]
ENSSSCT00000027710	PCSK6	proprotein convertase subtilisin/kexin type 6 [Source:HGNC Symbol;Acc:HGNC:8569]
ENSSSCT00000035666	NA	Uncharacterized protein {ECO:0000313|Ensembl:ENSSSCP00000002089} [Source:UniProtKB/TrEMBL;Acc:F1SIE1]
ENSSSCT00000006520	COL22A1	Uncharacterized protein {ECO:0000313|Ensembl:ENSSSCP00000006348} [Source:UniProtKB/TrEMBL;Acc:F1RSI8]
ENSSSCT00000036649	CLU	Sus scrofa clusterin (CLU), mRNA. [Source:RefSeq mRNA;Acc:NM_213971]
ENSSSCT00000022939	PMEL	Uncharacterized protein {ECO:0000313|Ensembl:ENSSSCP00000024698} [Source:UniProtKB/TrEMBL;Acc:I3LKT3]
ENSSSCT00000007218	S100A12	Sus scrofa S100 calcium binding protein A12 (S100A12), mRNA. [Source:RefSeq mRNA;Acc:NM_001160272]
ENSSSCT00000011822	RGS2	Sus scrofa regulator of G-protein signaling 2, 24kDa (RGS2), mRNA. [Source:RefSeq mRNA;Acc:NM_001044600]
ENSSSCT00000018706	CYGB	cytoglobin [Source:HGNC Symbol;Acc:HGNC:16505]
ENSSSCT00000029875	NA	Uncharacterized protein {ECO:0000313|Ensembl:ENSSSCP00000027463} [Source:UniProtKB/TrEMBL;Acc:I3LTL6]
ENSSSCT00000005328	VIMP	Sus scrofa VCP-interacting membrane protein (VIMP), mRNA. [Source:RefSeq mRNA;Acc:NM_001164113]
ENSSSCT00000027096	NA	Uncharacterized protein {ECO:0000313|Ensembl:ENSSSCP00000021884} [Source:UniProtKB/TrEMBL;Acc:I3LCV7]
ENSSSCT00000034510	CD9	Sus scrofa CD9 molecule (CD9), mRNA. [Source:RefSeq mRNA;Acc:NM_214006]
ENSSSCT00000005707	SH3GL2	SH3-domain GRB2-like 2 [Source:HGNC Symbol;Acc:HGNC:10831]
ENSSSCT00000015017	NA	NA
ENSSSCT00000012787	PLS1	plastin 1 [Source:HGNC Symbol;Acc:HGNC:9090]
ENSSSCT00000005738	MLANA	melan-A [Source:HGNC Symbol;Acc:HGNC:7124]
ENSSSCT00000036240	CD44	CD44 molecule (Indian blood group) [Source:HGNC Symbol;Acc:HGNC:1681]
ENSSSCT00000004306	NA	Uncharacterized protein {ECO:0000313|Ensembl:ENSSSCP00000004206} [Source:UniProtKB/TrEMBL;Acc:F1S3X0]
ENSSSCT00000026479	KCNQ5	Uncharacterized protein {ECO:0000313|Ensembl:ENSSSCP00000004622} [Source:UniProtKB/TrEMBL;Acc:F1RTS6]
ENSSSCT00000036135	CD9	Sus scrofa CD9 molecule (CD9), mRNA. [Source:RefSeq mRNA;Acc:NM_214006]
ENSSSCT00000000929	STAB2	Uncharacterized protein {ECO:0000313|Ensembl:ENSSSCP00000000909} [Source:UniProtKB/TrEMBL;Acc:F1SRK3]
ENSSSCT00000027310	HHIPL1	NA
ENSSSCT00000017550	RAPH1	Ras association (RalGDS/AF-6) and pleckstrin homology domains 1 [Source:HGNC Symbol;Acc:HGNC:14436]
ENSSSCT00000004731	KCNQ5	Uncharacterized protein {ECO:0000313|Ensembl:ENSSSCP00000004622} [Source:UniProtKB/TrEMBL;Acc:F1RTS6]
ENSSSCT00000016893	TNN	tenascin N [Source:HGNC Symbol;Acc:HGNC:22942]
ENSSSCT00000025430	SLC40A1	Uncharacterized protein {ECO:0000313|Ensembl:ENSSSCP00000016995} [Source:UniProtKB/TrEMBL;Acc:F1RXV2]
ENSSSCT00000030492	MAMDC2	Sus scrofa MAM domain containing 2 (MAMDC2), mRNA. [Source:RefSeq mRNA;Acc:NM_001244983]
ENSSSCT00000027066	RPL15	Ribosomal protein L15 {ECO:0000256|RuleBase:RU000663} [Source:UniProtKB/TrEMBL;Acc:I3L623]
ENSSSCT00000004214	AK4	Sus scrofa adenylate kinase 3-like 1 (AK3L1), mRNA. [Source:RefSeq mRNA;Acc:NM_001044597]
ENSSSCT00000007366	TBX15	T-box 15 [Source:HGNC Symbol;Acc:HGNC:11594]
ENSSSCT00000010601	CLU	Sus scrofa clusterin (CLU), mRNA. [Source:RefSeq mRNA;Acc:NM_213971]
ENSSSCT00000006875	CEBPD	CCAAT/enhancer binding protein (C/EBP), delta [Source:HGNC Symbol;Acc:HGNC:1835]
ENSSSCT00000014101	ALDH3B2	Uncharacterized protein {ECO:0000313|Ensembl:ENSSSCP00000013715} [Source:UniProtKB/TrEMBL;Acc:V9GZ89]
ENSSSCT00000007528	PALMD	palmdelphin [Source:HGNC Symbol;Acc:HGNC:15846]
ENSSSCT00000008628	ABCC6	Uncharacterized protein {ECO:0000313|Ensembl:ENSSSCP00000008406} [Source:UniProtKB/TrEMBL;Acc:F1RLT1]
ENSSSCT00000011476	CYP2C9	Sus scrofa cytochrome P450 2C49 (CYP2C49), mRNA. [Source:RefSeq mRNA;Acc:NM_214420]
ENSSSCT00000029842	SLC40A1	Uncharacterized protein {ECO:0000313|Ensembl:ENSSSCP00000016995} [Source:UniProtKB/TrEMBL;Acc:F1RXV2]
ENSSSCT00000010539	HR	protein hairless [Source:RefSeq peptide;Acc:NP_001077399]
ENSSSCT00000005615	TMEM30B	transmembrane protein 30B [Source:HGNC Symbol;Acc:HGNC:27254]
ENSSSCT00000018091	WNT16	wingless-type MMTV integration site family, member 16 [Source:HGNC Symbol;Acc:HGNC:16267]
ENSSSCT00000002175	PAX9	paired box 9 [Source:HGNC Symbol;Acc:HGNC:8623]
ENSSSCT00000005364	SALL3	spalt-like transcription factor 3 [Source:HGNC Symbol;Acc:HGNC:10527]
ENSSSCT00000012134	SKIDA1	SKI/DACH domain containing 1 [Source:HGNC Symbol;Acc:HGNC:32697]
ENSSSCT00000018993	NA	Uncharacterized protein {ECO:0000313|Ensembl:ENSSSCP00000018488} [Source:UniProtKB/TrEMBL;Acc:F1S0J9]
ENSSSCT00000035314	CD59	Sus scrofa CD59 molecule, complement regulatory protein (CD59), mRNA. [Source:RefSeq mRNA;Acc:NM_214170]
ENSSSCT00000030184	S100A6	S100 calcium binding protein A6 [Source:HGNC Symbol;Acc:HGNC:10496]
ENSSSCT00000035728	TBC1D8B	TBC1 domain family, member 8B (with GRAM domain) [Source:HGNC Symbol;Acc:HGNC:24715]
ENSSSCT00000004436	THBS2	thrombospondin 2 [Source:HGNC Symbol;Acc:HGNC:11786]
ENSSSCT00000031636	NA	Uncharacterized protein {ECO:0000313|Ensembl:ENSSSCP00000004622} [Source:UniProtKB/TrEMBL;Acc:F1RTS6]
ENSSSCT00000001609	HLA-DRA	Sus scrofa MHC class II DR-alpha (SLA-DRA), mRNA. [Source:RefSeq mRNA;Acc:NM_001113706]
ENSSSCT00000029033	SYT12	synaptotagmin XII [Source:HGNC Symbol;Acc:HGNC:18381]
ENSSSCT00000019012	KRT25	keratin 25 [Source:HGNC Symbol;Acc:HGNC:30839]
ENSSSCT00000025886	TRPM2	transient receptor potential cation channel, subfamily M, member 2 [Source:HGNC Symbol;Acc:HGNC:12339]
ENSSSCT00000030340	ADCYAP1R1	Sus scrofa adenylate cyclase activating polypeptide 1 (pituitary) receptor type I (ADCYAP1R1), mRNA. [Source:RefSeq mRNA;Acc:NM_001199808]
ENSSSCT00000012307	NA	NA
ENSSSCT00000014620	INSC	inscuteable homolog (Drosophila) [Source:HGNC Symbol;Acc:HGNC:33116]
ENSSSCT00000017645	IHH	Sus scrofa Indian hedgehog (IHH), mRNA. [Source:RefSeq mRNA;Acc:NM_001244470]
ENSSSCT00000019561	CHD5	chromodomain helicase DNA binding protein 5 [Source:HGNC Symbol;Acc:HGNC:16816]
ENSSSCT00000004082	MTCL1	microtubule crosslinking factor 1 [Source:HGNC Symbol;Acc:HGNC:29121]
ENSSSCT00000024887	CYP4A24	Sus scrofa cytochrome P450 4A24 (CYP4A24), mRNA. [Source:RefSeq mRNA;Acc:NM_214424]
ENSSSCT00000015787	CSF1R	colony stimulating factor 1 receptor [Source:HGNC Symbol;Acc:HGNC:2433]
ENSSSCT00000027563	LAMC2	Uncharacterized protein {ECO:0000313|Ensembl:ENSSSCP00000025265} [Source:UniProtKB/TrEMBL;Acc:I3LME4]
ENSSSCT00000027767	CNIH3	cornichon family AMPA receptor auxiliary protein 3 [Source:HGNC Symbol;Acc:HGNC:26802]
ENSSSCT00000029072	RSRP1	arginine/serine-rich protein 1 [Source:HGNC Symbol;Acc:HGNC:25234]
ENSSSCT00000028347	JAKMIP2	janus kinase and microtubule interacting protein 2 [Source:HGNC Symbol;Acc:HGNC:29067]
ENSSSCT00000010605	SCARA5	scavenger receptor class A, member 5 [Source:HGNC Symbol;Acc:HGNC:28701]
ENSSSCT00000034544	PAPSS2	3'-phosphoadenosine 5'-phosphosulfate synthase 2 [Source:HGNC Symbol;Acc:HGNC:8604]
ENSSSCT00000016946	LAMC2	Uncharacterized protein {ECO:0000313|Ensembl:ENSSSCP00000016492} [Source:UniProtKB/TrEMBL;Acc:F1S662]
ENSSSCT00000025067	NA	Uncharacterized protein {ECO:0000313|Ensembl:ENSSSCP00000019918} [Source:UniProtKB/TrEMBL;Acc:I3L7B3]
ENSSSCT00000002010	NA	Uncharacterized protein {ECO:0000313|Ensembl:ENSSSCP00000001961} [Source:UniProtKB/TrEMBL;Acc:F1RIB9]
ENSSSCT00000023080	LMO7	LIM domain 7 [Source:HGNC Symbol;Acc:HGNC:6646]
ENSSSCT00000004642	TMEM200A	transmembrane protein 200A [Source:HGNC Symbol;Acc:HGNC:21075]
ENSSSCT00000018151	ADCYAP1R1	Sus scrofa adenylate cyclase activating polypeptide 1 (pituitary) receptor type I (ADCYAP1R1), mRNA. [Source:RefSeq mRNA;Acc:NM_001199808]
ENSSSCT00000003003	CHST6	Sulfotransferase {ECO:0000256|RuleBase:RU361155} [Source:UniProtKB/TrEMBL;Acc:F1S454]
ENSSSCT00000013260	EGFL6	EGF-like-domain, multiple 6 [Source:HGNC Symbol;Acc:HGNC:3235]
ENSSSCT00000000931	STAB2	Uncharacterized protein {ECO:0000313|Ensembl:ENSSSCP00000000911} [Source:UniProtKB/TrEMBL;Acc:F1SRK1]
ENSSSCT00000029774	NA	Uncharacterized protein {ECO:0000313|Ensembl:ENSSSCP00000023224} [Source:UniProtKB/TrEMBL;Acc:I3LGN0]
ENSSSCT00000004305	LOC100737897	Uncharacterized protein {ECO:0000313|Ensembl:ENSSSCP00000004205} [Source:UniProtKB/TrEMBL;Acc:F1S3X1]
ENSSSCT00000018598	SPARC	Uncharacterized protein {ECO:0000313|Ensembl:ENSSSCP00000018097} [Source:UniProtKB/TrEMBL;Acc:F1RQB3]
ENSSSCT00000019290	CCL2	Sus scrofa chemokine (C-C motif) ligand 2 (CCL2), mRNA. [Source:RefSeq mRNA;Acc:NM_214214]
ENSSSCT00000013705	PLP1	Sus scrofa proteolipid protein 1 (PLP1), mRNA. [Source:RefSeq mRNA;Acc:NM_213974]
ENSSSCT00000012825	GPR87	G protein-coupled receptor 87 [Source:HGNC Symbol;Acc:HGNC:4538]
ENSSSCT00000034342	CP	ceruloplasmin (ferroxidase) [Source:HGNC Symbol;Acc:HGNC:2295]
ENSSSCT00000016779	NA	Uncharacterized protein {ECO:0000313|Ensembl:ENSSSCP00000016331} [Source:UniProtKB/TrEMBL;Acc:F1SB92]
ENSSSCT00000031158	NA	Uncharacterized protein {ECO:0000313|Ensembl:ENSSSCP00000022593} [Source:UniProtKB/TrEMBL;Acc:I3LEV4]
ENSSSCT00000036195	MAPK10	mitogen-activated protein kinase 10 [Source:HGNC Symbol;Acc:HGNC:6872]
ENSSSCT00000033268	CD44	CD44 molecule (Indian blood group) [Source:HGNC Symbol;Acc:HGNC:1681]
ENSSSCT00000034535	TFRC	Sus scrofa transferrin receptor (p90, CD71) (TFRC), mRNA. [Source:RefSeq mRNA;Acc:NM_214001]
ENSSSCT00000019010	KRT27	Sus scrofa keratin 27 (KRT27), mRNA. [Source:RefSeq mRNA;Acc:NM_001244622]
ENSSSCT00000007206	S100A4	S100 calcium binding protein A4 [Source:HGNC Symbol;Acc:HGNC:10494]
ENSSSCT00000026802	TNFRSF12A	Sus scrofa tumor necrosis factor receptor superfamily, member 12A (TNFRSF12A), mRNA. [Source:RefSeq mRNA;Acc:NM_001142839]
ENSSSCT00000034814	PLP1	Sus scrofa proteolipid protein 1 (PLP1), mRNA. [Source:RefSeq mRNA;Acc:NM_213974]
ENSSSCT00000011198	LRRTM3	leucine rich repeat transmembrane neuronal 3 [Source:HGNC Symbol;Acc:HGNC:19410]
ENSSSCT00000013649	SRPX2	sushi-repeat containing protein, X-linked 2 [Source:HGNC Symbol;Acc:HGNC:30668]
ENSSSCT00000031029	NA	NA
ENSSSCT00000000454	NDUFA4L2	Sus scrofa NADH dehydrogenase (ubiquinone) 1 alpha subcomplex, 4-like 2 (NDUFA4L2), mRNA. [Source:RefSeq mRNA;Acc:NM_001205377]
ENSSSCT00000009800	ADAMTS3	ADAM metallopeptidase with thrombospondin type 1 motif, 3 [Source:HGNC Symbol;Acc:HGNC:219]
ENSSSCT00000013235	ANOS1	Kallmann syndrome 1 sequence [Source:HGNC Symbol;Acc:HGNC:6211]
ENSSSCT00000012927	OSTN	osteocrin [Source:HGNC Symbol;Acc:HGNC:29961]
ENSSSCT00000001878	DLK2	Uncharacterized protein {ECO:0000313|Ensembl:ENSSSCP00000001831} [Source:UniProtKB/TrEMBL;Acc:F1RRJ7]
ENSSSCT00000014095	UNC93B1	Uncharacterized protein {ECO:0000313|Ensembl:ENSSSCP00000013709} [Source:UniProtKB/TrEMBL;Acc:F1RVP5]
ENSSSCT00000029867	ADGRG2	G protein-coupled receptor 64 [Source:HGNC Symbol;Acc:HGNC:4516]
ENSSSCT00000000288	SP7	Sp7 transcription factor [Source:HGNC Symbol;Acc:HGNC:17321]
ENSSSCT00000034816	BGN	biglycan [Source:HGNC Symbol;Acc:HGNC:1044]
ENSSSCT00000031885	SEMA3C	sema domain, immunoglobulin domain (Ig), short basic domain, secreted, (semaphorin) 3C [Source:HGNC Symbol;Acc:HGNC:10725]
ENSSSCT00000035913	EGFL6	EGF-like-domain, multiple 6 [Source:HGNC Symbol;Acc:HGNC:3235]
ENSSSCT00000018897	SLC4A1	solute carrier family 4 (anion exchanger), member 1 (Diego blood group) [Source:HGNC Symbol;Acc:HGNC:11027]
ENSSSCT00000024599	ZNF232	zinc finger protein 232 [Source:HGNC Symbol;Acc:HGNC:13026]
ENSSSCT00000013956	BGN	biglycan [Source:HGNC Symbol;Acc:HGNC:1044]
ENSSSCT00000029742	TOR1AIP2	Sus scrofa torsin A interacting protein 2 (TOR1AIP2), mRNA. [Source:RefSeq mRNA;Acc:NM_001243389]
ENSSSCT00000035115	BGN	biglycan [Source:HGNC Symbol;Acc:HGNC:1044]
ENSSSCT00000000980	NTN4	netrin 4 [Source:HGNC Symbol;Acc:HGNC:13658]
ENSSSCT00000003720	MMP23	matrix metallopeptidase 23B [Source:HGNC Symbol;Acc:HGNC:7171]
ENSSSCT00000018911	MPP3	membrane protein, palmitoylated 3 (MAGUK p55 subfamily member 3) [Source:HGNC Symbol;Acc:HGNC:7221]
ENSSSCT00000035182	PLP1	Sus scrofa proteolipid protein 1 (PLP1), mRNA. [Source:RefSeq mRNA;Acc:NM_213974]
ENSSSCT00000018630	IRX4	iroquois homeobox 4 [Source:HGNC Symbol;Acc:HGNC:6129]
ENSSSCT00000024347	COL6A1	collagen, type VI, alpha 1 [Source:HGNC Symbol;Acc:HGNC:2211]
ENSSSCT00000019124	CHAD	chondroadherin [Source:HGNC Symbol;Acc:HGNC:1909]
ENSSSCT00000014539	PRRG4	Sus scrofa proline rich Gla (G-carboxyglutamic acid) 4 (transmembrane) (PRRG4), mRNA. [Source:RefSeq mRNA;Acc:NM_001244836]
ENSSSCT00000030294	MST1R	macrophage stimulating 1 receptor (c-met-related tyrosine kinase) [Source:HGNC Symbol;Acc:HGNC:7381]
ENSSSCT00000026507	NA	Uncharacterized protein {ECO:0000313|Ensembl:ENSSSCP00000023790} [Source:UniProtKB/TrEMBL;Acc:I3LI90]
ENSSSCT00000028027	NA	Uncharacterized protein {ECO:0000313|Ensembl:ENSSSCP00000022138} [Source:UniProtKB/TrEMBL;Acc:I3LDK6]
ENSSSCT00000022817	SERINC5	serine incorporator 5 [Source:HGNC Symbol;Acc:HGNC:18825]
ENSSSCT00000014277	EML3	echinoderm microtubule associated protein like 3 [Source:HGNC Symbol;Acc:HGNC:26666]
ENSSSCT00000006768	JPH1	junctophilin 1 [Source:HGNC Symbol;Acc:HGNC:14201]
ENSSSCT00000004088	DLGAP1	Uncharacterized protein {ECO:0000313|Ensembl:ENSSSCP00000003996} [Source:UniProtKB/TrEMBL;Acc:F1SM80]
ENSSSCT00000030320	LOC100624559	Uncharacterized protein {ECO:0000313|Ensembl:ENSSSCP00000021848} [Source:UniProtKB/TrEMBL;Acc:I3LCS1]
ENSSSCT00000035618	CHRDL1	chordin-like 1 [Source:HGNC Symbol;Acc:HGNC:29861]
ENSSSCT00000010600	GULO	Sus scrofa gulonolactone (L-) oxidase (GULO), mRNA. [Source:RefSeq mRNA;Acc:NM_001129948]
ENSSSCT00000017298	ITGB6	integrin beta-6 precursor [Source:RefSeq peptide;Acc:NP_001090892]
ENSSSCT00000034695	CD44	CD44 molecule (Indian blood group) [Source:HGNC Symbol;Acc:HGNC:1681]
ENSSSCT00000023822	NA	Uncharacterized protein {ECO:0000313|Ensembl:ENSSSCP00000006348} [Source:UniProtKB/TrEMBL;Acc:F1RSI8]
ENSSSCT00000012277	THRB	thyroid hormone receptor, beta [Source:HGNC Symbol;Acc:HGNC:11799]
ENSSSCT00000024818	MST1R	macrophage stimulating 1 receptor (c-met-related tyrosine kinase) [Source:HGNC Symbol;Acc:HGNC:7381]
ENSSSCT00000035291	ASPN	biglycan [Source:HGNC Symbol;Acc:HGNC:1044]
ENSSSCT00000033355	S100A4	S100 calcium binding protein A4 [Source:HGNC Symbol;Acc:HGNC:10494]
ENSSSCT00000017884	DPP6	dipeptidyl-peptidase 6 [Source:HGNC Symbol;Acc:HGNC:3010]
ENSSSCT00000018831	CYB561	cytochrome b561 [Source:HGNC Symbol;Acc:HGNC:2571]
ENSSSCT00000022558	MALL	Sus scrofa mal, T-cell differentiation protein-like (MALL), mRNA. [Source:RefSeq mRNA;Acc:NM_001243633]
ENSSSCT00000019484	ENO3	enolase 3 (beta, muscle) [Source:HGNC Symbol;Acc:HGNC:3354]
ENSSSCT00000003129	LPCAT2	lysophosphatidylcholine acyltransferase 2 [Source:HGNC Symbol;Acc:HGNC:26032]
ENSSSCT00000032670	S100A4	S100 calcium binding protein A4 [Source:HGNC Symbol;Acc:HGNC:10494]
ENSSSCT00000015760	JAKMIP2	janus kinase and microtubule interacting protein 2 [Source:HGNC Symbol;Acc:HGNC:29067]
ENSSSCT00000027090	ZBTB47	zinc finger and BTB domain containing 47 [Source:HGNC Symbol;Acc:HGNC:26955]
ENSSSCT00000028903	COL22A1	collagen, type XXII, alpha 1 [Source:HGNC Symbol;Acc:HGNC:22989]
ENSSSCT00000025254	NA	Uncharacterized protein {ECO:0000313|Ensembl:ENSSSCP00000023651} [Source:UniProtKB/TrEMBL;Acc:I3LHV4]
ENSSSCT00000018567	CYFIP2	cytoplasmic FMR1 interacting protein 2 [Source:HGNC Symbol;Acc:HGNC:13760]
ENSSSCT00000003736	CHD5	chromodomain helicase DNA binding protein 5 [Source:HGNC Symbol;Acc:HGNC:16816]
ENSSSCT00000035408	NA	Uncharacterized protein {ECO:0000313|Ensembl:ENSSSCP00000002089} [Source:UniProtKB/TrEMBL;Acc:F1SIE1]
ENSSSCT00000016374	EXPH5	exophilin 5 [Source:HGNC Symbol;Acc:HGNC:30578]
ENSSSCT00000010573	ADAMDEC1	ADAM-like, decysin 1 [Source:HGNC Symbol;Acc:HGNC:16299]
ENSSSCT00000035508	CD36	Sus scrofa CD36 molecule (thrombospondin receptor) (CD36), mRNA. [Source:RefSeq mRNA;Acc:NM_001044622]
ENSSSCT00000028925	FGF1	Fibroblast growth factor 1 [Source:UniProtKB/Swiss-Prot;Acc:P20002]
ENSSSCT00000017828	BOK	BCL2-related ovarian killer [Source:HGNC Symbol;Acc:HGNC:1087]
ENSSSCT00000012960	TFRC	Sus scrofa transferrin receptor (p90, CD71) (TFRC), mRNA. [Source:RefSeq mRNA;Acc:NM_214001]
ENSSSCT00000015300	FLT4	fms-related tyrosine kinase 4 [Source:HGNC Symbol;Acc:HGNC:3767]
ENSSSCT00000027582	SLC40A1	Uncharacterized protein {ECO:0000313|Ensembl:ENSSSCP00000028037} [Source:UniProtKB/TrEMBL;Acc:I3LV85]
ENSSSCT00000007287	ADAMTSL4	ADAMTS-like 4 [Source:HGNC Symbol;Acc:HGNC:19706]
ENSSSCT00000025431	NA	Uncharacterized protein {ECO:0000313|Ensembl:ENSSSCP00000020201} [Source:UniProtKB/TrEMBL;Acc:I3L843]
ENSSSCT00000010107	MAPK10	mitogen-activated protein kinase 10 [Source:HGNC Symbol;Acc:HGNC:6872]
ENSSSCT00000014803	VAV1	Sus scrofa vav 1 guanine nucleotide exchange factor (VAV1), mRNA. [Source:RefSeq mRNA;Acc:NM_001267833]
ENSSSCT00000023820	ARID3B	AT rich interactive domain 3B (BRIGHT-like) [Source:HGNC Symbol;Acc:HGNC:14350]
ENSSSCT00000029929	ZBTB47	zinc finger and BTB domain containing 47 [Source:HGNC Symbol;Acc:HGNC:26955]
ENSSSCT00000033433	PLP1	Sus scrofa proteolipid protein 1 (PLP1), mRNA. [Source:RefSeq mRNA;Acc:NM_213974]
ENSSSCT00000036499	CD24	CD24 molecule [Source:HGNC Symbol;Acc:HGNC:1645]
ENSSSCT00000012062	JCAD	KIAA1462 [Source:HGNC Symbol;Acc:HGNC:29283]
ENSSSCT00000036680	NA	Uncharacterized protein {ECO:0000313|Ensembl:ENSSSCP00000002089} [Source:UniProtKB/TrEMBL;Acc:F1SIE1]
ENSSSCT00000010899	CMLKR1	Sus scrofa chemokine-like receptor 1 (CMKLR1), mRNA. [Source:RefSeq mRNA;Acc:NM_001123100]
ENSSSCT00000024823	JCAD	KIAA1462 [Source:HGNC Symbol;Acc:HGNC:29283]
ENSSSCT00000028814	NA	Uncharacterized protein {ECO:0000313|Ensembl:ENSSSCP00000022341} [Source:UniProtKB/TrEMBL;Acc:I3LE55]
ENSSSCT00000009191	FANCL	Uncharacterized protein {ECO:0000313|Ensembl:ENSSSCP00000008958} [Source:UniProtKB/TrEMBL;Acc:F1SQL5]
ENSSSCT00000004165	IFI44	interferon-induced protein 44 [Source:HGNC Symbol;Acc:HGNC:16938]
ENSSSCT00000008138	PLTP	Sus scrofa phospholipid transfer protein (PLTP), mRNA. [Source:RefSeq mRNA;Acc:NM_214283]
ENSSSCT00000004054	BMP8B	Uncharacterized protein {ECO:0000313|Ensembl:ENSSSCP00000003963} [Source:UniProtKB/TrEMBL;Acc:F1SV08]
ENSSSCT00000032483	CX3CR1	chemokine (C-X3-C motif) receptor 1 [Source:HGNC Symbol;Acc:HGNC:2558]
ENSSSCT00000018199	NPY	Pro-neuropeptide Y Neuropeptide Y C-flanking peptide of NPY [Source:UniProtKB/Swiss-Prot;Acc:P01304]
ENSSSCT00000025242	NA	Uncharacterized protein {ECO:0000313|Ensembl:ENSSSCP00000022635} [Source:UniProtKB/TrEMBL;Acc:I3LEZ6]
ENSSSCT00000028665	LEPR	leptin receptor precursor [Source:RefSeq peptide;Acc:NP_001019758]
ENSSSCT00000035619	ANOS1	Kallmann syndrome 1 sequence [Source:HGNC Symbol;Acc:HGNC:6211]
ENSSSCT00000035033	BGN	biglycan [Source:HGNC Symbol;Acc:HGNC:1044]
ENSSSCT00000014867	ACP5	tartrate-resistant acid phosphatase type 5 precursor [Source:RefSeq peptide;Acc:NP_999374]
ENSSSCT00000034458	ITGA1	integrin, alpha 1 [Source:HGNC Symbol;Acc:HGNC:6134]
ENSSSCT00000025682	COCH	cochlin [Source:HGNC Symbol;Acc:HGNC:2180]
ENSSSCT00000028473	UNC93B1	Uncharacterized protein {ECO:0000313|Ensembl:ENSSSCP00000022395} [Source:UniProtKB/TrEMBL;Acc:I3LEA8]
ENSSSCT00000032710	TFRC	Sus scrofa transferrin receptor (p90, CD71) (TFRC), mRNA. [Source:RefSeq mRNA;Acc:NM_214001]
ENSSSCT00000011310	PLAC9	Sus scrofa placenta-specific 9 (PLAC9), mRNA. [Source:RefSeq mRNA;Acc:NM_001190209]
ENSSSCT00000011430	ANKRD22	ankyrin repeat domain 22 [Source:HGNC Symbol;Acc:HGNC:28321]
ENSSSCT00000023219	NDUFA4L2	Uncharacterized protein {ECO:0000313|Ensembl:ENSSSCP00000000448} [Source:UniProtKB/TrEMBL;Acc:F1SL75]
ENSSSCT00000019536	SAT2	Sus scrofa spermidine/spermine N1-acetyltransferase family member 2 (SAT2), mRNA. [Source:RefSeq mRNA;Acc:NM_001129962]
ENSSSCT00000011255	SPOCK2	Uncharacterized protein {ECO:0000313|Ensembl:ENSSSCP00000010963} [Source:UniProtKB/TrEMBL;Acc:F1SU95]
ENSSSCT00000031030	KRT4	keratin 4 [Source:HGNC Symbol;Acc:HGNC:6441]
ENSSSCT00000026032	GIMAP4	Uncharacterized protein {ECO:0000313|Ensembl:ENSSSCP00000025015} [Source:UniProtKB/TrEMBL;Acc:I3LLP5]
ENSSSCT00000004061	BMP8A	Uncharacterized protein {ECO:0000313|Ensembl:ENSSSCP00000003970} [Source:UniProtKB/TrEMBL;Acc:F1SMC6]
ENSSSCT00000004744	TBX18	T-box 18 [Source:HGNC Symbol;Acc:HGNC:11595]
ENSSSCT00000010018	LEF1	Sus scrofa lymphoid enhancer-binding factor 1 (LEF1), mRNA. [Source:RefSeq mRNA;Acc:NM_001129967]
ENSSSCT00000000240	BIN2	Uncharacterized protein {ECO:0000313|Ensembl:ENSSSCP00000000236} [Source:UniProtKB/TrEMBL;Acc:F1SH84]
ENSSSCT00000000153	MYH11	myosin, heavy chain 11, smooth muscle [Source:HGNC Symbol;Acc:HGNC:7569]
ENSSSCT00000000509	NA	Uncharacterized protein {ECO:0000313|Ensembl:ENSSSCP00000000502} [Source:UniProtKB/TrEMBL;Acc:F1SH76]
ENSSSCT00000014043	EPS8L2	EPS8-like 2 [Source:HGNC Symbol;Acc:HGNC:21296]
ENSSSCT00000004047	RHBDL2	rhomboid, veinlet-like 2 (Drosophila) [Source:HGNC Symbol;Acc:HGNC:16083]
ENSSSCT00000024825	NA	Uncharacterized protein {ECO:0000313|Ensembl:ENSSSCP00000020120} [Source:UniProtKB/TrEMBL;Acc:I3L7W2]
ENSSSCT00000027797	NSUN7	NOP2/Sun domain family, member 7 [Source:HGNC Symbol;Acc:HGNC:25857]
ENSSSCT00000009955	ADAD1	adenosine deaminase domain containing 1 (testis-specific) [Source:HGNC Symbol;Acc:HGNC:30713]
ENSSSCT00000004862	SLC22A16	solute carrier family 22 (organic cation/carnitine transporter), member 16 [Source:HGNC Symbol;Acc:HGNC:20302]
ENSSSCT00000000175	TMEM263	transmembrane protein 263 [Source:HGNC Symbol;Acc:HGNC:28281]
ENSSSCT00000016163	FOLR3	Sus scrofa folate receptor 2 (fetal) (FOLR2), mRNA. [Source:RefSeq mRNA;Acc:NM_213853]
ENSSSCT00000014296	MYRF	myelin regulatory factor [Source:HGNC Symbol;Acc:HGNC:1181]
ENSSSCT00000026819	TNC	Uncharacterized protein {ECO:0000313|Ensembl:ENSSSCP00000027784} [Source:UniProtKB/TrEMBL;Acc:I3LUI4]
ENSSSCT00000004052	NA	Uncharacterized protein {ECO:0000313|Ensembl:ENSSSCP00000003970} [Source:UniProtKB/TrEMBL;Acc:F1SMC6]
ENSSSCT00000000742	P3H3	prolyl 3-hydroxylase 3 [Source:HGNC Symbol;Acc:HGNC:19318]
ENSSSCT00000018979	KRT14	keratin 14 [Source:HGNC Symbol;Acc:HGNC:6416]
ENSSSCT00000023611	NA	Uncharacterized protein {ECO:0000313|Ensembl:ENSSSCP00000025812} [Source:UniProtKB/TrEMBL;Acc:I3LNY7]
ENSSSCT00000033218	CLU	Sus scrofa clusterin (CLU), mRNA. [Source:RefSeq mRNA;Acc:NM_213971]
ENSSSCT00000016715	COL28A1	collagen, type XXVIII, alpha 1 [Source:HGNC Symbol;Acc:HGNC:22442]
ENSSSCT00000022943	PDXK	pyridoxal kinase [Source:RefSeq peptide;Acc:NP_999108]
ENSSSCT00000008751	NME4	NME/NM23 nucleoside diphosphate kinase 4 [Source:HGNC Symbol;Acc:HGNC:7852]
ENSSSCT00000029500	CRISP3	cysteine-rich secretory protein 3 [Source:HGNC Symbol;Acc:HGNC:16904]
ENSSSCT00000015478	PCSK1	Sus scrofa proprotein convertase subtilisin/kexin type 1 (PCSK1), mRNA. [Source:RefSeq mRNA;Acc:NM_214038]
ENSSSCT00000018389	ITGA1	integrin, alpha 1 [Source:HGNC Symbol;Acc:HGNC:6134]
ENSSSCT00000007945	BPIFB1	Sus scrofa BPI fold containing family B, member 1 (BPIFB1), mRNA. [Source:RefSeq mRNA;Acc:NM_001101032]
ENSSSCT00000011625	ADRA2A	Sus scrofa adrenoceptor alpha 2A (ADRA2A), mRNA. [Source:RefSeq mRNA;Acc:NM_214400]
ENSSSCT00000006610	SYBU	syntabulin (syntaxin-interacting) [Source:HGNC Symbol;Acc:HGNC:26011]
ENSSSCT00000004887	WISP3	WNT1 inducible signaling pathway protein 3 [Source:HGNC Symbol;Acc:HGNC:12771]
ENSSSCT00000013299	ADGRG2	G protein-coupled receptor 64 [Source:HGNC Symbol;Acc:HGNC:4516]
ENSSSCT00000011264	P4HA1	Sus scrofa prolyl 4-hydroxylase, alpha polypeptide I (P4HA1), mRNA. [Source:RefSeq mRNA;Acc:NM_001097435]
ENSSSCT00000017406	HOXD3	homeobox D3 [Source:HGNC Symbol;Acc:HGNC:5137]
ENSSSCT00000023118	KIF5A	kinesin family member 5C [Source:HGNC Symbol;Acc:HGNC:6325]
ENSSSCT00000025559	P3H1	prolyl 3-hydroxylase 1 [Source:HGNC Symbol;Acc:HGNC:19316]
ENSSSCT00000001911	CLIC5	chloride intracellular channel 5 [Source:HGNC Symbol;Acc:HGNC:13517]
ENSSSCT00000034116	TFRC	Sus scrofa transferrin receptor (p90, CD71) (TFRC), mRNA. [Source:RefSeq mRNA;Acc:NM_214001]
ENSSSCT00000008781	IGFALS	Sus scrofa insulin-like growth factor binding protein, acid labile subunit (IGFALS), mRNA. [Source:RefSeq mRNA;Acc:NM_001048186]
ENSSSCT00000034419	PHEX	Sus scrofa phosphate regulating endopeptidase homolog, X-linked (PHEX), mRNA. [Source:RefSeq mRNA;Acc:NM_001244594]
ENSSSCT00000007081	NTRK1	neurotrophic tyrosine kinase, receptor, type 1 [Source:HGNC Symbol;Acc:HGNC:8031]
ENSSSCT00000011526	CNNM1	cyclin and CBS domain divalent metal cation transport mediator 1 [Source:HGNC Symbol;Acc:HGNC:102]
ENSSSCT00000009694	CPE	carboxypeptidase E precursor [Source:RefSeq peptide;Acc:NP_001090908]
ENSSSCT00000016414	DRD2	Sus scrofa dopamine receptor D2 (DRD2), mRNA. [Source:RefSeq mRNA;Acc:NM_001244253]
ENSSSCT00000008389	GPC2	glypican 2 [Source:HGNC Symbol;Acc:HGNC:4450]
ENSSSCT00000022676	NA	Uncharacterized protein {ECO:0000313|Ensembl:ENSSSCP00000024362} [Source:UniProtKB/TrEMBL;Acc:I3LJV0]
ENSSSCT00000006714	NECAB1	N-terminal EF-hand calcium binding protein 1 [Source:HGNC Symbol;Acc:HGNC:20983]
ENSSSCT00000029479	PAMR1	peptidase domain containing associated with muscle regeneration 1 [Source:HGNC Symbol;Acc:HGNC:24554]
ENSSSCT00000013086	NA	Uncharacterized protein {ECO:0000313|Ensembl:ENSSSCP00000012741} [Source:UniProtKB/TrEMBL;Acc:F1SL02]
ENSSSCT00000017209	FAM149A	family with sequence similarity 149, member A [Source:HGNC Symbol;Acc:HGNC:24527]
ENSSSCT00000006060	PHF19	PHD finger protein 19 [Source:HGNC Symbol;Acc:HGNC:24566]
ENSSSCT00000009102	CYP26B1	cytochrome P450, family 26, subfamily B, polypeptide 1 [Source:HGNC Symbol;Acc:HGNC:20581]
ENSSSCT00000014366	FAM111A	family with sequence similarity 111, member A [Source:HGNC Symbol;Acc:HGNC:24725]
ENSSSCT00000001082	FOXF2	forkhead box F2 [Source:HGNC Symbol;Acc:HGNC:3810]
ENSSSCT00000014846	FBN3	Uncharacterized protein {ECO:0000313|Ensembl:ENSSSCP00000014445} [Source:UniProtKB/TrEMBL;Acc:F1SA65]
ENSSSCT00000019285	TMEM132E	Uncharacterized protein {ECO:0000313|Ensembl:ENSSSCP00000018774} [Source:UniProtKB/TrEMBL;Acc:F1S165]
ENSSSCT00000023306	AGRN	Uncharacterized protein {ECO:0000313|Ensembl:ENSSSCP00000025417} [Source:UniProtKB/TrEMBL;Acc:I3LMU5]
ENSSSCT00000019117	CACNA1G	calcium channel, voltage-dependent, T type, alpha 1G subunit [Source:HGNC Symbol;Acc:HGNC:1394]
ENSSSCT00000001616	SLA-DQA	Sus scrofa MHC class II histocompatibility antigen SLA-DQA (SLA-DQA1), mRNA. [Source:RefSeq mRNA;Acc:NM_001130224]
ENSSSCT00000006020	SAL1	Sus scrofa salivary lipocalin (SAL1), mRNA. [Source:RefSeq mRNA;Acc:NM_213814]
ENSSSCT00000006255	PTGES	Sus scrofa prostaglandin E synthase (PTGES), mRNA. [Source:RefSeq mRNA;Acc:NM_001038631]
ENSSSCT00000009083	ACTG2	actin, gamma 2, smooth muscle, enteric [Source:HGNC Symbol;Acc:HGNC:145]
ENSSSCT00000027207	TMEM132E	Uncharacterized protein {ECO:0000313|Ensembl:ENSSSCP00000019847} [Source:UniProtKB/TrEMBL;Acc:I3L743]
ENSSSCT00000002508	ARRDC4	arrestin domain containing 4 [Source:HGNC Symbol;Acc:HGNC:28087]
ENSSSCT00000011816	B3GALT2	UDP-Gal:betaGlcNAc beta 1,3-galactosyltransferase, polypeptide 2 [Source:HGNC Symbol;Acc:HGNC:917]
ENSSSCT00000017377	RAPGEF4	Rap guanine nucleotide exchange factor (GEF) 4 [Source:HGNC Symbol;Acc:HGNC:16626]
ENSSSCT00000001561	ZBTB12	Sus scrofa zinc finger and BTB domain containing 12 (ZBTB12), mRNA. [Source:RefSeq mRNA;Acc:NM_001101821]
ENSSSCT00000004164	ADGRL4	EGF, latrophilin and seven transmembrane domain containing 1 [Source:HGNC Symbol;Acc:HGNC:20822]
ENSSSCT00000012510	DUSP7	dual specificity phosphatase 7 [Source:HGNC Symbol;Acc:HGNC:3073]
ENSSSCT00000007511	OLFM3	olfactomedin 3 [Source:HGNC Symbol;Acc:HGNC:17990]
ENSSSCT00000011902	KIF26B	kinesin family member 26B [Source:HGNC Symbol;Acc:HGNC:25484]
ENSSSCT00000034381	ZBTB12	Sus scrofa zinc finger and BTB domain containing 12 (ZBTB12), mRNA. [Source:RefSeq mRNA;Acc:NM_001101821]
ENSSSCT00000009598	PGM2	Uncharacterized protein {ECO:0000313|Ensembl:ENSSSCP00000009351} [Source:UniProtKB/TrEMBL;Acc:F1S4K7]
ENSSSCT00000018281	ZNF622	zinc finger protein 622 [Source:HGNC Symbol;Acc:HGNC:30958]
ENSSSCT00000008826	NTN3	netrin 3 [Source:HGNC Symbol;Acc:HGNC:8030]
ENSSSCT00000008992	THNSL2	threonine synthase-like 2 (S. cerevisiae) [Source:HGNC Symbol;Acc:HGNC:25602]
ENSSSCT00000023274	TNNT1	Sus scrofa troponin T type 1 (skeletal, slow) (TNNT1), mRNA. [Source:RefSeq mRNA;Acc:NM_213748]
ENSSSCT00000026662	TNNT1	Sus scrofa troponin T type 1 (skeletal, slow) (TNNT1), mRNA. [Source:RefSeq mRNA;Acc:NM_213748]
ENSSSCT00000025817	THNSL2	Uncharacterized protein {ECO:0000313|Ensembl:ENSSSCP00000019343} [Source:UniProtKB/TrEMBL;Acc:I3L5P4]
ENSSSCT00000016391	HSPB2	Uncharacterized protein {ECO:0000313|Ensembl:ENSSSCP00000015950} [Source:UniProtKB/TrEMBL;Acc:F1SMB6]
ENSSSCT00000005854	TPM2	Sus scrofa tropomyosin 2 (beta) (TPM2), mRNA. [Source:RefSeq mRNA;Acc:NM_001129947]
ENSSSCT00000023305	ECT2L	epithelial cell transforming 2 like [Source:HGNC Symbol;Acc:HGNC:21118]
ENSSSCT00000011008	RSPH14	radial spoke head 14 homolog (Chlamydomonas) [Source:HGNC Symbol;Acc:HGNC:13437]
ENSSSCT00000010119	LOC100524999	Uncharacterized protein {ECO:0000313|Ensembl:ENSSSCP00000009853} [Source:UniProtKB/TrEMBL;Acc:F1RVD8]
ENSSSCT00000011341	LDB3	LIM domain binding 3 [Source:HGNC Symbol;Acc:HGNC:15710]
ENSSSCT00000003506	HRC	histidine rich calcium binding protein [Source:HGNC Symbol;Acc:HGNC:5178]
ENSSSCT00000032888	LGALS3	Sus scrofa lectin, galactoside-binding, soluble, 3 (LGALS3), mRNA. [Source:RefSeq mRNA;Acc:NM_001097501]
ENSSSCT00000005572	LGALS3	Sus scrofa lectin, galactoside-binding, soluble, 3 (LGALS3), mRNA. [Source:RefSeq mRNA;Acc:NM_001097501]
ENSSSCT00000004583	ECT2L	epithelial cell transforming 2 like [Source:HGNC Symbol;Acc:HGNC:21118]
ENSSSCT00000015431	RASGRF2	Ras protein-specific guanine nucleotide-releasing factor 2 [Source:HGNC Symbol;Acc:HGNC:9876]
ENSSSCT00000012432	COL7A1	collagen, type VII, alpha 1 [Source:HGNC Symbol;Acc:HGNC:2214]
ENSSSCT00000019547	DNAH2	NA
ENSSSCT00000022551	LRRC34	leucine rich repeat containing 34 [Source:HGNC Symbol;Acc:HGNC:28408]
ENSSSCT00000017320	GALNT3	polypeptide N-acetylgalactosaminyltransferase 3 [Source:HGNC Symbol;Acc:HGNC:4125]
ENSSSCT00000028700	CACNA1S	calcium channel, voltage-dependent, L type, alpha 1S subunit [Source:HGNC Symbol;Acc:HGNC:1397]
ENSSSCT00000007367	SPAG17	sperm associated antigen 17 [Source:HGNC Symbol;Acc:HGNC:26620]
ENSSSCT00000011244	TBATA	thymus, brain and testes associated [Source:HGNC Symbol;Acc:HGNC:23511]
ENSSSCT00000018600	FAT2	FAT atypical cadherin 2 [Source:HGNC Symbol;Acc:HGNC:3596]
ENSSSCT00000001161	RBM24	RNA binding motif protein 24 [Source:HGNC Symbol;Acc:HGNC:21539]
ENSSSCT00000005400	SERPINB5	serpin peptidase inhibitor, clade B (ovalbumin), member 5 [Source:HGNC Symbol;Acc:HGNC:8949]
ENSSSCT00000019595	MYH13	myosin, heavy chain 13, skeletal muscle [Source:HGNC Symbol;Acc:HGNC:7571]
ENSSSCT00000001103	SERPINB1	Leukocyte elastase inhibitor {ECO:0000313|Ensembl:ENSSSCP00000001081}; Serpin peptidase inhibitor, clade B (Ovalbumin), member 1 tv1 {ECO:0000313|EMBL:JAA74111.1} [Source:UniProtKB/TrEMBL;Acc:F2Z5B1]
ENSSSCT00000015539	LVRN	Uncharacterized protein {ECO:0000313|Ensembl:ENSSSCP00000015127} [Source:UniProtKB/TrEMBL;Acc:F1RLE3]
ENSSSCT00000007743	SPTLC3	serine palmitoyltransferase, long chain base subunit 3 [Source:HGNC Symbol;Acc:HGNC:16253]
ENSSSCT00000025398	DNAH1	dynein, axonemal, heavy chain 1 [Source:HGNC Symbol;Acc:HGNC:2940]
ENSSSCT00000032891	ITGA2	Sus scrofa integrin, alpha 2 (CD49B, alpha 2 subunit of VLA-2 receptor) (ITGA2), mRNA. [Source:RefSeq mRNA;Acc:NM_001244272]
ENSSSCT00000006690	ESRP1	epithelial splicing regulatory protein 1 [Source:HGNC Symbol;Acc:HGNC:25966]
ENSSSCT00000024604	TNNI1	Sus scrofa troponin I type 1 (skeletal, slow) (TNNI1), mRNA. [Source:RefSeq mRNA;Acc:NM_213912]
ENSSSCT00000019596	MYH2	Uncharacterized protein {ECO:0000313|Ensembl:ENSSSCP00000019077} [Source:UniProtKB/TrEMBL;Acc:F1SS65]
ENSSSCT00000014779	CAPS	calcyphosine [Source:HGNC Symbol;Acc:HGNC:1487]
ENSSSCT00000019601	MYH3	myosin, heavy chain 3, skeletal muscle, embryonic [Source:HGNC Symbol;Acc:HGNC:7573]
ENSSSCT00000018843	MYL4	myosin, light chain 4, alkali; atrial, embryonic [Source:HGNC Symbol;Acc:HGNC:7585]
ENSSSCT00000009670	SPATA18	Sus scrofa spermatogenesis associated 18 (SPATA18), mRNA. [Source:RefSeq mRNA;Acc:NM_001177915]
ENSSSCT00000000010	RIBC2	Uncharacterized protein {ECO:0000313|Ensembl:ENSSSCP00000000010} [Source:UniProtKB/TrEMBL;Acc:F1SM62]
ENSSSCT00000019599	MYH8	NA
ENSSSCT00000010707	DNAH10	dynein, axonemal, heavy chain 10 [Source:HGNC Symbol;Acc:HGNC:2941]
ENSSSCT00000000587	PTHLH	Sus scrofa parathyroid hormone-like hormone (PTHLH), mRNA. [Source:RefSeq mRNA;Acc:NM_213916]
ENSSSCT00000028701	ADORA1	adenosine A1 receptor [Source:HGNC Symbol;Acc:HGNC:262]
ENSSSCT00000028177	CFAP126	cilia and flagella associated protein 126 [Source:HGNC Symbol;Acc:HGNC:32325]
ENSSSCT00000035053	ARHGAP36	Uncharacterized protein {ECO:0000313|Ensembl:ENSSSCP00000028435} [Source:UniProtKB/TrEMBL;Acc:K7GKQ8]
ENSSSCT00000035267	ARHGAP36	Uncharacterized protein {ECO:0000313|Ensembl:ENSSSCP00000028435} [Source:UniProtKB/TrEMBL;Acc:K7GKQ8]
ENSSSCT00000011499	PIK3AP1	Sus scrofa phosphoinositide-3-kinase adaptor protein 1 (PIK3AP1), mRNA. [Source:RefSeq mRNA;Acc:NM_001244503]
ENSSSCT00000004232	C1ORF87	chromosome 1 open reading frame 87 [Source:HGNC Symbol;Acc:HGNC:28547]
ENSSSCT00000008225	C20ORF85	Sus scrofa chromosome 20 open reading frame 85 ortholog (C17H20orf85), mRNA. [Source:RefSeq mRNA;Acc:NM_001123088]
ENSSSCT00000024574	PDZK1IP1	Uncharacterized protein {ECO:0000313|Ensembl:ENSSSCP00000022887} [Source:UniProtKB/TrEMBL;Acc:I3LFP5]
ENSSSCT00000001098	TUBB2B	tubulin, beta 2B class IIb [Source:HGNC Symbol;Acc:HGNC:30829]
ENSSSCT00000004447	RPS6KA2	ribosomal protein S6 kinase, 90kDa, polypeptide 2 [Source:HGNC Symbol;Acc:HGNC:10431]
ENSSSCT00000012521	TNNC1	Sus scrofa troponin C type 1 (slow) (TNNC1), mRNA. [Source:RefSeq mRNA;Acc:NM_001130243]
ENSSSCT00000002001	CFAP161	chromosome 15 open reading frame 26 [Source:HGNC Symbol;Acc:HGNC:26782]
ENSSSCT00000008965	TSGA10	testis specific, 10 [Source:HGNC Symbol;Acc:HGNC:14927]
ENSSSCT00000012849	WDR49	WD repeat domain 49 [Source:HGNC Symbol;Acc:HGNC:26587]
ENSSSCT00000031639	GPM6A	Uncharacterized protein {ECO:0000313|Ensembl:ENSSSCP00000022768} [Source:UniProtKB/TrEMBL;Acc:I3LFC7]
ENSSSCT00000014493	MAPK8IP1	mitogen-activated protein kinase 8 interacting protein 1 [Source:HGNC Symbol;Acc:HGNC:6882]
ENSSSCT00000026653	PCBP4	poly(rC) binding protein 4 [Source:HGNC Symbol;Acc:HGNC:8652]
ENSSSCT00000007368	SPAG17	sperm associated antigen 17 [Source:HGNC Symbol;Acc:HGNC:26620]
ENSSSCT00000010335	FAM216B	family with sequence similarity 216, member B [Source:HGNC Symbol;Acc:HGNC:26883]
ENSSSCT00000008688	PPL	periplakin [Source:HGNC Symbol;Acc:HGNC:9273]
ENSSSCT00000003747	ACOT7	acyl-CoA thioesterase 7 [Source:HGNC Symbol;Acc:HGNC:24157]
ENSSSCT00000029427	SPRP	Sus scrofa small proline-rich protein (SPRP), mRNA. [Source:RefSeq mRNA;Acc:NM_214238]
ENSSSCT00000007634	KIAA1456	KIAA1456 [Source:HGNC Symbol;Acc:HGNC:26725]
ENSSSCT00000004343	TCTEX1D4	Tctex1 domain containing 4 [Source:HGNC Symbol;Acc:HGNC:32315]
ENSSSCT00000016787	CCDC146	coiled-coil domain containing 146 [Source:HGNC Symbol;Acc:HGNC:29296]
ENSSSCT00000010774	MYL2	Sus scrofa myosin light chain 2V (MLC2V), mRNA. [Source:RefSeq mRNA;Acc:NM_213791]
ENSSSCT00000006178	CFAP157	Uncharacterized protein {ECO:0000313|Ensembl:ENSSSCP00000006019} [Source:UniProtKB/TrEMBL;Acc:F1RS10]
ENSSSCT00000027709	FHAD1	Uncharacterized protein {ECO:0000313|Ensembl:ENSSSCP00000023942} [Source:UniProtKB/TrEMBL;Acc:I3LIN6]
ENSSSCT00000005257	RHOV	Sus scrofa ras homolog family member V (RHOV), mRNA. [Source:RefSeq mRNA;Acc:NM_001244417]
ENSSSCT00000018391	ITGA2	Sus scrofa integrin, alpha 2 (CD49B, alpha 2 subunit of VLA-2 receptor) (ITGA2), mRNA. [Source:RefSeq mRNA;Acc:NM_001244272]
ENSSSCT00000026029	MYBPH	myosin binding protein H [Source:HGNC Symbol;Acc:HGNC:7552]
ENSSSCT00000017737	CHRNG	cholinergic receptor, nicotinic, gamma (muscle) [Source:HGNC Symbol;Acc:HGNC:1967]
ENSSSCT00000027498	DPEP2	dipeptidase 2 [Source:HGNC Symbol;Acc:HGNC:23028]
ENSSSCT00000012124	ARMC3	armadillo repeat containing 3 [Source:HGNC Symbol;Acc:HGNC:30964]
ENSSSCT00000000720	A2ML1	alpha-2-macroglobulin-like 1 [Source:HGNC Symbol;Acc:HGNC:23336]
ENSSSCT00000014737	TJP3	tight junction protein 3 [Source:HGNC Symbol;Acc:HGNC:11829]
ENSSSCT00000008209	TFAP2C	Sus scrofa transcription factor AP-2 gamma (activating enhancer binding protein 2 gamma) (TFAP2C), mRNA. [Source:RefSeq mRNA;Acc:NM_001123201]
ENSSSCT00000017700	DAW1	dynein assembly factor with WDR repeat domains 1 [Source:HGNC Symbol;Acc:HGNC:26383]
ENSSSCT00000022898	LOC100624094	Uncharacterized protein {ECO:0000313|Ensembl:ENSSSCP00000021541} [Source:UniProtKB/TrEMBL;Acc:I3LBW9]
ENSSSCT00000019597	MYH2	Sus scrofa myosin, heavy chain 2, skeletal muscle, adult (MYH2), mRNA. [Source:RefSeq mRNA;Acc:NM_214136]
ENSSSCT00000012924	TPRG1	tumor protein p63 regulated 1 [Source:HGNC Symbol;Acc:HGNC:24759]
ENSSSCT00000017126	CNTNAP5	contactin associated protein-like 5 [Source:HGNC Symbol;Acc:HGNC:18748]
ENSSSCT00000008547	MYLPF	Sus scrofa myosin light chain, phosphorylatable, fast skeletal muscle (MYLPF), mRNA. [Source:RefSeq mRNA;Acc:NM_001006592]
ENSSSCT00000022466	NA	Uncharacterized protein {ECO:0000313|Ensembl:ENSSSCP00000025976} [Source:UniProtKB/TrEMBL;Acc:I3LPE9]
ENSSSCT00000000013	NA	Uncharacterized protein {ECO:0000313|Ensembl:ENSSSCP00000000013} [Source:UniProtKB/TrEMBL;Acc:F1SM59]
ENSSSCT00000012575	SNTN	sentan, cilia apical structure protein [Source:HGNC Symbol;Acc:HGNC:33706]
ENSSSCT00000005065	FAM81A	family with sequence similarity 81, member A [Source:HGNC Symbol;Acc:HGNC:28379]
ENSSSCT00000015144	TMEM38A	transmembrane protein 38A [Source:HGNC Symbol;Acc:HGNC:28462]
ENSSSCT00000035187	ARHGAP36	Uncharacterized protein {ECO:0000313|Ensembl:ENSSSCP00000028435} [Source:UniProtKB/TrEMBL;Acc:K7GKQ8]
ENSSSCT00000027464	HIC1	hypermethylated in cancer 1 [Source:HGNC Symbol;Acc:HGNC:4909]
ENSSSCT00000022256	NMI	N-myc (and STAT) interactor [Source:HGNC Symbol;Acc:HGNC:7854]
ENSSSCT00000002967	DNAAF1	Uncharacterized protein {ECO:0000313|Ensembl:ENSSSCP00000002888} [Source:UniProtKB/TrEMBL;Acc:F1S5U4]
ENSSSCT00000012011	CNTFR	ciliary neurotrophic factor receptor [Source:HGNC Symbol;Acc:HGNC:2170]
ENSSSCT00000030572	NA	Uncharacterized protein {ECO:0000313|Ensembl:ENSSSCP00000021523} [Source:UniProtKB/TrEMBL;Acc:I3LBV1]
ENSSSCT00000011605	CFAP43	cilia and flagella associated protein 43 [Source:HGNC Symbol;Acc:HGNC:26684]
ENSSSCT00000034274	ARHGAP36	Uncharacterized protein {ECO:0000313|Ensembl:ENSSSCP00000028435} [Source:UniProtKB/TrEMBL;Acc:K7GKQ8]
ENSSSCT00000027684	AIM1	Aurora kinase B {ECO:0000313|Ensembl:ENSSSCP00000026798} [Source:UniProtKB/TrEMBL;Acc:I3LRQ9]
ENSSSCT00000007226	IVL	involucrin [Source:HGNC Symbol;Acc:HGNC:6187]
ENSSSCT00000004753	GJB7	gap junction protein, beta 7, 25kDa [Source:HGNC Symbol;Acc:HGNC:16690]
ENSSSCT00000024443	CCDC162P	Uncharacterized protein {ECO:0000313|Ensembl:ENSSSCP00000022110} [Source:UniProtKB/TrEMBL;Acc:I3LDH9]
ENSSSCT00000005304	GJD2	gap junction protein, delta 2, 36kDa [Source:HGNC Symbol;Acc:HGNC:19154]
ENSSSCT00000001905	TCTE1	t-complex-associated-testis-expressed 1 [Source:HGNC Symbol;Acc:HGNC:11693]
ENSSSCT00000023681	C3	Uncharacterized protein {ECO:0000313|Ensembl:ENSSSCP00000027363} [Source:UniProtKB/TrEMBL;Acc:I3LTB8]
ENSSSCT00000007364	NA	Uncharacterized protein {ECO:0000313|Ensembl:ENSSSCP00000007169} [Source:UniProtKB/TrEMBL;Acc:F1SAZ5]
ENSSSCT00000012683	EFCAB12	EF-hand calcium binding domain 12 [Source:HGNC Symbol;Acc:HGNC:28061]
ENSSSCT00000003836	FHAD1	Uncharacterized protein {ECO:0000313|Ensembl:ENSSSCP00000023942} [Source:UniProtKB/TrEMBL;Acc:I3LIN6]
ENSSSCT00000022644	DSG1	Sus scrofa desmoglein 1 (DSG1), mRNA. [Source:RefSeq mRNA;Acc:NM_001035535]
ENSSSCT00000025606	WDR78	WD repeat domain 78 [Source:HGNC Symbol;Acc:HGNC:26252]
ENSSSCT00000012127	SPAG6	Sus scrofa sperm associated antigen 6 (SPAG6), mRNA. [Source:RefSeq mRNA;Acc:NM_001159312]
ENSSSCT00000006781	MSC	musculin [Source:HGNC Symbol;Acc:HGNC:7321]
ENSSSCT00000012862	TMEM212	transmembrane protein 212 [Source:HGNC Symbol;Acc:HGNC:34295]
ENSSSCT00000032880	ITGA2	Sus scrofa integrin, alpha 2 (CD49B, alpha 2 subunit of VLA-2 receptor) (ITGA2), mRNA. [Source:RefSeq mRNA;Acc:NM_001244272]
ENSSSCT00000012114	MPP7	membrane protein, palmitoylated 7 (MAGUK p55 subfamily member 7) [Source:HGNC Symbol;Acc:HGNC:26542]
ENSSSCT00000008712	SRL	sarcalumenin [Source:HGNC Symbol;Acc:HGNC:11295]
ENSSSCT00000004832	AIM1	Aurora kinase B {ECO:0000313|Ensembl:ENSSSCP00000026798} [Source:UniProtKB/TrEMBL;Acc:I3LRQ9]
ENSSSCT00000017006	IRF6	Sus scrofa interferon regulatory factor 6 (IRF6), mRNA. [Source:RefSeq mRNA;Acc:NM_214278]
ENSSSCT00000001129	TFAP2A	transcription factor AP-2 alpha (activating enhancer binding protein 2 alpha) [Source:HGNC Symbol;Acc:HGNC:11742]
ENSSSCT00000004830	PRDM1	Uncharacterized protein {ECO:0000313|Ensembl:ENSSSCP00000004716} [Source:UniProtKB/TrEMBL;Acc:F1RYP9]
ENSSSCT00000007399	AMPD1	Sus scrofa adenosine monophosphate deaminase 1 (AMPD1), mRNA. [Source:RefSeq mRNA;Acc:NM_001123076]
ENSSSCT00000010373	KLF5	Sus scrofa Kruppel-like factor 5 (intestinal) (KLF5), mRNA. [Source:RefSeq mRNA;Acc:NM_001097489]
ENSSSCT00000019284	UNC45B	Sus scrofa unc-45 homolog B (C. elegans) (UNC45B), mRNA. [Source:RefSeq mRNA;Acc:NM_001113442]
ENSSSCT00000024334	NA	Uncharacterized protein {ECO:0000313|Ensembl:ENSSSCP00000028435} [Source:UniProtKB/TrEMBL;Acc:K7GKQ8]
ENSSSCT00000029028	DNAH12	NA
ENSSSCT00000011106	ACTN2	actinin, alpha 2 [Source:HGNC Symbol;Acc:HGNC:164]
ENSSSCT00000036380	NA	Uncharacterized protein {ECO:0000313|Ensembl:ENSSSCP00000028435} [Source:UniProtKB/TrEMBL;Acc:K7GKQ8]
ENSSSCT00000024475	PRSS45	protease, serine, 45 [Source:HGNC Symbol;Acc:HGNC:30717]
ENSSSCT00000034283	ITGA2	Sus scrofa integrin, alpha 2 (CD49B, alpha 2 subunit of VLA-2 receptor) (ITGA2), mRNA. [Source:RefSeq mRNA;Acc:NM_001244272]
ENSSSCT00000012400	MYL3	Sus scrofa myosin, light chain 3, alkali; ventricular, skeletal, slow (MYL3), mRNA. [Source:RefSeq mRNA;Acc:NM_001278773]
ENSSSCT00000001118	DSP	desmoplakin [Source:HGNC Symbol;Acc:HGNC:3052]
ENSSSCT00000014234	PYGM	phosphorylase, glycogen, muscle [Source:HGNC Symbol;Acc:HGNC:9726]
ENSSSCT00000027213	MYB	v-myb avian myeloblastosis viral oncogene homolog [Source:HGNC Symbol;Acc:HGNC:7545]
ENSSSCT00000015662	REEP2	receptor accessory protein 2 [Source:HGNC Symbol;Acc:HGNC:17975]
ENSSSCT00000024838	MTCL1	microtubule crosslinking factor 1 [Source:HGNC Symbol;Acc:HGNC:29121]
ENSSSCT00000016858	MYOG	Sus scrofa myogenin (myogenic factor 4) (MYOG), mRNA. [Source:RefSeq mRNA;Acc:NM_001012406]
ENSSSCT00000008622	TMC5	transmembrane channel-like 5 [Source:HGNC Symbol;Acc:HGNC:22999]
ENSSSCT00000004606	MYB	v-myb avian myeloblastosis viral oncogene homolog [Source:HGNC Symbol;Acc:HGNC:7545]
ENSSSCT00000017062	CD55	CD55 molecule, decay accelerating factor for complement (Cromer blood group) [Source:HGNC Symbol;Acc:HGNC:2665]
ENSSSCT00000017120	BIN1	myc box-dependent-interacting protein 1 [Source:RefSeq peptide;Acc:NP_001090909]
ENSSSCT00000000769	SCNN1A	sodium channel, non voltage gated 1 alpha subunit [Source:HGNC Symbol;Acc:HGNC:10599]
ENSSSCT00000017096	MAP3K19	mitogen-activated protein kinase kinase kinase 19 [Source:HGNC Symbol;Acc:HGNC:26249]
ENSSSCT00000008127	TNNC2	Sus scrofa troponin C type 2 (fast) (TNNC2), mRNA. [Source:RefSeq mRNA;Acc:NM_001001862]
ENSSSCT00000013850	NA	Uncharacterized protein {ECO:0000313|Ensembl:ENSSSCP00000028435} [Source:UniProtKB/TrEMBL;Acc:K7GKQ8]
ENSSSCT00000031229	NA	Uncharacterized protein {ECO:0000313|Ensembl:ENSSSCP00000025040} [Source:UniProtKB/TrEMBL;Acc:I3LLS0]
ENSSSCT00000015344	FGFR4	Fibroblast growth factor receptor {ECO:0000256|PIRNR:PIRNR000628} [Source:UniProtKB/TrEMBL;Acc:F1S3B8]
ENSSSCT00000011774	DPYSL4	dihydropyrimidinase-like 4 [Source:HGNC Symbol;Acc:HGNC:3016]
ENSSSCT00000022913	DSC2	desmocollin 2 [Source:HGNC Symbol;Acc:HGNC:3036]
ENSSSCT00000012113	ARMC4	Uncharacterized protein {ECO:0000313|Ensembl:ENSSSCP00000011805} [Source:UniProtKB/TrEMBL;Acc:F1RVJ8]
ENSSSCT00000017147	MYOM2	Uncharacterized protein {ECO:0000313|Ensembl:ENSSSCP00000016687} [Source:UniProtKB/TrEMBL;Acc:F1RVL5]
ENSSSCT00000023888	SGPP2	sphingosine-1-phosphate phosphatase 2 [Source:HGNC Symbol;Acc:HGNC:19953]
ENSSSCT00000018717	EVPL	envoplakin [Source:HGNC Symbol;Acc:HGNC:3503]
ENSSSCT00000035375	FGFR4	Fibroblast growth factor receptor {ECO:0000256|PIRNR:PIRNR000628} [Source:UniProtKB/TrEMBL;Acc:F1S3B8]
ENSSSCT00000036352	LOC100736765	NA
ENSSSCT00000009270	PKDCC	protein kinase domain containing, cytoplasmic [Source:HGNC Symbol;Acc:HGNC:25123]
ENSSSCT00000026600	TNNT2	Sus scrofa troponin T type 2 (cardiac) (TNNT2), mRNA. [Source:RefSeq mRNA;Acc:NM_001257353]
ENSSSCT00000022437	DLG4	Uncharacterized protein {ECO:0000313|Ensembl:ENSSSCP00000026725} [Source:UniProtKB/TrEMBL;Acc:I3LRJ0]
ENSSSCT00000014585	CSRP3	Sus scrofa cysteine and glycine-rich protein 3 (cardiac LIM protein) (CSRP3), mRNA. [Source:RefSeq mRNA;Acc:NM_001172368]
ENSSSCT00000001917	ENPP5	ectonucleotide pyrophosphatase/phosphodiesterase 5 (putative) [Source:HGNC Symbol;Acc:HGNC:13717]
ENSSSCT00000024669	TP63	tumor protein p63 [Source:HGNC Symbol;Acc:HGNC:15979]
ENSSSCT00000004091	MYOM1	myomesin 1 [Source:HGNC Symbol;Acc:HGNC:7613]
ENSSSCT00000005151	SQOR	Uncharacterized protein {ECO:0000313|Ensembl:ENSSSCP00000005025} [Source:UniProtKB/TrEMBL;Acc:F1SN59]
ENSSSCT00000010912	MYO18B	myosin XVIIIB [Source:HGNC Symbol;Acc:HGNC:18150]
ENSSSCT00000030104	DES	Sus scrofa desmin (DES), mRNA. [Source:RefSeq mRNA;Acc:NM_001001535]
ENSSSCT00000034737	IRF6	Sus scrofa interferon regulatory factor 6 (IRF6), mRNA. [Source:RefSeq mRNA;Acc:NM_214278]
ENSSSCT00000014215	TM7SF2	transmembrane 7 superfamily member 2 [Source:HGNC Symbol;Acc:HGNC:11863]
ENSSSCT00000018201	PGAM2	Sus scrofa phosphoglycerate mutase 2 (muscle) (PGAM2), mRNA. [Source:RefSeq mRNA;Acc:NM_001134968]
ENSSSCT00000031026	CFAP57	cilia and flagella associated protein 57 [Source:HGNC Symbol;Acc:HGNC:26485]
ENSSSCT00000022400	NA	Uncharacterized protein {ECO:0000313|Ensembl:ENSSSCP00000021174} [Source:UniProtKB/TrEMBL;Acc:I3LAV6]
ENSSSCT00000024889	IL2RB	Uncharacterized protein {ECO:0000313|Ensembl:ENSSSCP00000022046} [Source:UniProtKB/TrEMBL;Acc:I3LDB6]
ENSSSCT00000003931	GRHL3	grainyhead-like 3 (Drosophila) [Source:HGNC Symbol;Acc:HGNC:25839]
ENSSSCT00000024566	RSPH4A	Uncharacterized protein {ECO:0000313|Ensembl:ENSSSCP00000019967} [Source:UniProtKB/TrEMBL;Acc:I3L7G2]
ENSSSCT00000000594	ARNTL2	aryl hydrocarbon receptor nuclear translocator-like 2 [Source:HGNC Symbol;Acc:HGNC:18984]
ENSSSCT00000031550	DCDC2B	doublecortin domain containing 2B [Source:HGNC Symbol;Acc:HGNC:32576]
ENSSSCT00000011610	CFAP58	cilia and flagella associated protein 58 [Source:HGNC Symbol;Acc:HGNC:26676]
ENSSSCT00000028300	NA	NA
ENSSSCT00000016674	CFAP69	Uncharacterized protein {ECO:0000313|Ensembl:ENSSSCP00000016228} [Source:UniProtKB/TrEMBL;Acc:F1S335]
ENSSSCT00000013723	RNF128	ring finger protein 128, E3 ubiquitin protein ligase [Source:HGNC Symbol;Acc:HGNC:21153]
ENSSSCT00000017141	CFAP221	cilia and flagella associated protein 221 [Source:HGNC Symbol;Acc:HGNC:33720]
ENSSSCT00000003117	DRC7	dynein regulatory complex subunit 7 [Source:HGNC Symbol;Acc:HGNC:25289]
ENSSSCT00000034663	LRRC6	leucine rich repeat containing 6 [Source:HGNC Symbol;Acc:HGNC:16725]
ENSSSCT00000022490	ENO4	enolase family member 4 [Source:HGNC Symbol;Acc:HGNC:31670]
ENSSSCT00000025617	DSG3	desmoglein 3 [Source:HGNC Symbol;Acc:HGNC:3050]
ENSSSCT00000016184	DNAJB13	DnaJ (Hsp40) homolog, subfamily B, member 13 [Source:HGNC Symbol;Acc:HGNC:30718]
ENSSSCT00000027548	DSG3	desmoglein 3 [Source:HGNC Symbol;Acc:HGNC:3050]
ENSSSCT00000012488	ZMYND10	zinc finger, MYND-type containing 10 [Source:HGNC Symbol;Acc:HGNC:19412]
ENSSSCT00000008749	TMEM8A	transmembrane protein 8A [Source:HGNC Symbol;Acc:HGNC:17205]
ENSSSCT00000029964	FAM81B	family with sequence similarity 81, member B [Source:HGNC Symbol;Acc:HGNC:26335]
ENSSSCT00000031328	NA	Uncharacterized protein {ECO:0000313|Ensembl:ENSSSCP00000023217} [Source:UniProtKB/TrEMBL;Acc:I3LGM3]
ENSSSCT00000006045	PAPPA	Uncharacterized protein {ECO:0000313|Ensembl:ENSSSCP00000005893} [Source:UniProtKB/TrEMBL;Acc:F1SMI4]
ENSSSCT00000007677	ADAM18	Sus scrofa ADAM metallopeptidase domain 3A (cyritestin 1) (ADAM3A), mRNA. [Source:RefSeq mRNA;Acc:NM_001097513]
ENSSSCT00000004526	PPP1R14C	protein phosphatase 1, regulatory (inhibitor) subunit 14C [Source:HGNC Symbol;Acc:HGNC:14952]
ENSSSCT00000016610	TMEM45B	transmembrane protein 45B [Source:HGNC Symbol;Acc:HGNC:25194]
ENSSSCT00000025684	PTGER2	prostaglandin E receptor 2 (subtype EP2), 53kDa [Source:HGNC Symbol;Acc:HGNC:9594]
ENSSSCT00000016619	ADAMTS15	ADAM metallopeptidase with thrombospondin type 1 motif, 15 [Source:HGNC Symbol;Acc:HGNC:16305]
ENSSSCT00000027712	CCDC180	coiled-coil domain containing 180 [Source:HGNC Symbol;Acc:HGNC:29303]
ENSSSCT00000010110	CDS1	Sus scrofa CDP-diacylglycerol synthase (phosphatidate cytidylyltransferase) 1 (CDS1), mRNA. [Source:RefSeq mRNA;Acc:NM_001044534]
ENSSSCT00000011276	SYNPO2L	synaptopodin 2-like [Source:HGNC Symbol;Acc:HGNC:23532]
ENSSSCT00000030753	RAB7B	RAB7B, member RAS oncogene family [Source:HGNC Symbol;Acc:HGNC:30513]
ENSSSCT00000009775	TMPRSS11A	transmembrane protease, serine 11A [Source:HGNC Symbol;Acc:HGNC:27954]
ENSSSCT00000011271	CFAP70	cilia and flagella associated protein 70 [Source:HGNC Symbol;Acc:HGNC:30726]
ENSSSCT00000028416	MYOM1	myomesin 1 [Source:HGNC Symbol;Acc:HGNC:7613]
ENSSSCT00000035801	FGFR4	Fibroblast growth factor receptor {ECO:0000256|PIRNR:PIRNR000628} [Source:UniProtKB/TrEMBL;Acc:F1S3B8]
ENSSSCT00000004454	C6ORF118	chromosome 6 open reading frame 118 [Source:HGNC Symbol;Acc:HGNC:21233]
ENSSSCT00000014526	EHF	ets homologous factor [Source:HGNC Symbol;Acc:HGNC:3246]
ENSSSCT00000022661	DLK1	Sus scrofa delta-like 1 homolog (Drosophila) (DLK1), transcript variant 1, mRNA. [Source:RefSeq mRNA;Acc:NM_001048187]
ENSSSCT00000025816	DLK1	Sus scrofa delta-like 1 homolog (Drosophila) (DLK1), transcript variant 1, mRNA. [Source:RefSeq mRNA;Acc:NM_001048187]
ENSSSCT00000003886	UBXN10	UBX domain protein 10 [Source:HGNC Symbol;Acc:HGNC:26354]
ENSSSCT00000003125	CES1	Uncharacterized protein {ECO:0000313|Ensembl:ENSSSCP00000003044} [Source:UniProtKB/TrEMBL;Acc:F1RF16]
ENSSSCT00000027121	NS	Uncharacterized protein {ECO:0000313|Ensembl:ENSSSCP00000023217} [Source:UniProtKB/TrEMBL;Acc:I3LGM3]
ENSSSCT00000017535	ALS2CR12	amyotrophic lateral sclerosis 2 (juvenile) chromosome region, candidate 12 [Source:HGNC Symbol;Acc:HGNC:14439]
ENSSSCT00000019610	DNAH9	Uncharacterized protein {ECO:0000313|Ensembl:ENSSSCP00000019091} [Source:UniProtKB/TrEMBL;Acc:F1SS52]
ENSSSCT00000034229	S100A12	Sus scrofa S100 calcium binding protein A12 (S100A12), mRNA. [Source:RefSeq mRNA;Acc:NM_001160272]
ENSSSCT00000012594	LMOD3	leiomodin 3 (fetal) [Source:HGNC Symbol;Acc:HGNC:6649]
ENSSSCT00000004119	KCTD1	potassium channel tetramerization domain containing 1 [Source:HGNC Symbol;Acc:HGNC:18249]
ENSSSCT00000006535	LRRC6	leucine rich repeat containing 6 [Source:HGNC Symbol;Acc:HGNC:16725]
ENSSSCT00000011664	ENO4	enolase family member 4 [Source:HGNC Symbol;Acc:HGNC:31670]
ENSSSCT00000022350	CFAP70	cilia and flagella associated protein 70 [Source:HGNC Symbol;Acc:HGNC:30726]
ENSSSCT00000032244	STAC3	SH3 and cysteine rich domain 3 [Source:HGNC Symbol;Acc:HGNC:28423]
ENSSSCT00000007675	IDO1	indoleamine 2,3-dioxygenase 1 [Source:HGNC Symbol;Acc:HGNC:6059]
ENSSSCT00000028801	FMO3	Dimethylaniline monooxygenase [N-oxide-forming] {ECO:0000256|PIRNR:PIRNR000332} [Source:UniProtKB/TrEMBL;Acc:I3LS94]
ENSSSCT00000033010	NA	cysteine-rich secretory protein 3 [Source:HGNC Symbol;Acc:HGNC:16904]
ENSSSCT00000014800	C3	complement component 3 [Source:HGNC Symbol;Acc:HGNC:1318]
ENSSSCT00000014299	PPP1R32	protein phosphatase 1, regulatory subunit 32 [Source:HGNC Symbol;Acc:HGNC:28869]
ENSSSCT00000019388	LIAT1	chromosome 17 open reading frame 97 [Source:HGNC Symbol;Acc:HGNC:33800]
ENSSSCT00000004769	PM20D2	peptidase M20 domain containing 2 [Source:HGNC Symbol;Acc:HGNC:21408]
ENSSSCT00000036040	FHL1	Sus scrofa four and a half LIM domains 1 protein, isoform C (FHL1C), mRNA. [Source:RefSeq mRNA;Acc:NM_214375]
ENSSSCT00000013365	CFAP47	chromosome X open reading frame 22 [Source:HGNC Symbol;Acc:HGNC:28546]
ENSSSCT00000027392	SULT2B1	Sus scrofa sulfotransferase family, cytosolic, 2B, member 1 (SULT2B1), mRNA. [Source:RefSeq mRNA;Acc:NM_001243697]
ENSSSCT00000012769	RBP1	retinol binding protein 1, cellular [Source:HGNC Symbol;Acc:HGNC:9919]
ENSSSCT00000006918	DUSP27	Uncharacterized protein {ECO:0000313|Ensembl:ENSSSCP00000006730} [Source:UniProtKB/TrEMBL;Acc:F1S254]
ENSSSCT00000036224	AIM1	Aurora kinase B {ECO:0000313|Ensembl:ENSSSCP00000026798} [Source:UniProtKB/TrEMBL;Acc:I3LRQ9]
ENSSSCT00000015968	LOC110255361	Uncharacterized protein {ECO:0000313|Ensembl:ENSSSCP00000015547} [Source:UniProtKB/TrEMBL;Acc:F1RMQ6]
ENSSSCT00000029367	SRPK3	SRSF protein kinase 3 [Source:HGNC Symbol;Acc:HGNC:11402]
ENSSSCT00000013498	PFKFB1	Trophinin {ECO:0000313|EMBL:BAD12544.1}; Uncharacterized protein {ECO:0000313|Ensembl:ENSSSCP00000013137} [Source:UniProtKB/TrEMBL;Acc:Q76LB6]
ENSSSCT00000024684	NA	Uncharacterized protein {ECO:0000313|Ensembl:ENSSSCP00000026429} [Source:UniProtKB/TrEMBL;Acc:I3LQP9]
ENSSSCT00000025158	ACHE	acetylcholinesterase (Yt blood group) [Source:HGNC Symbol;Acc:HGNC:108]
ENSSSCT00000015749	SH3RF2	Uncharacterized protein {ECO:0000313|Ensembl:ENSSSCP00000015333} [Source:UniProtKB/TrEMBL;Acc:F1RM16]
ENSSSCT00000006505	EXOSC4	exosome component 4 [Source:HGNC Symbol;Acc:HGNC:18189]
ENSSSCT00000030835	DNAI2	dynein, axonemal, intermediate chain 2 [Source:HGNC Symbol;Acc:HGNC:18744]
ENSSSCT00000016492	TRIM29	tripartite motif containing 29 [Source:HGNC Symbol;Acc:HGNC:17274]
ENSSSCT00000001556	SLC44A4	Sus scrofa solute carrier family 44, member 4 (SLC44A4), mRNA. [Source:RefSeq mRNA;Acc:NM_001101818]
ENSSSCT00000033364	SLC44A4	Sus scrofa solute carrier family 44, member 4 (SLC44A4), mRNA. [Source:RefSeq mRNA;Acc:NM_001101818]
ENSSSCT00000000266	KRT71	keratin 72 [Source:HGNC Symbol;Acc:HGNC:28932]
ENSSSCT00000007537	RWDD3	RWD domain containing 3 [Source:HGNC Symbol;Acc:HGNC:21393]
ENSSSCT00000004591	PERP	Sus scrofa PERP, TP53 apoptosis effector (PERP), mRNA. [Source:RefSeq mRNA;Acc:NM_001244825]
ENSSSCT00000016154	LRRC51	Sus scrofa leucine-rich repeat-containing protein 51 (LRRC51), transcript variant 1, mRNA. [Source:RefSeq mRNA;Acc:NM_001282114]
ENSSSCT00000023537	MAP4	Uncharacterized protein {ECO:0000313|Ensembl:ENSSSCP00000020164} [Source:UniProtKB/TrEMBL;Acc:I3L806]
ENSSSCT00000025341	KLHDC7A	kelch domain containing 7A [Source:HGNC Symbol;Acc:HGNC:26791]
ENSSSCT00000026514	PFKFB1	Sus scrofa Trophinin (TROP), mRNA. [Source:RefSeq mRNA;Acc:NM_213741]
ENSSSCT00000000255	KRT75	keratin 75 [Source:HGNC Symbol;Acc:HGNC:24431]
ENSSSCT00000009593	ARAP2	ArfGAP with RhoGAP domain, ankyrin repeat and PH domain 2 [Source:HGNC Symbol;Acc:HGNC:16924]
ENSSSCT00000010223	TEX26	testis expressed 26 [Source:HGNC Symbol;Acc:HGNC:28622]
ENSSSCT00000010226	TEX26	testis expressed 26 [Source:HGNC Symbol;Acc:HGNC:28622]
ENSSSCT00000017644	CFAP65	coiled-coil domain containing 108 [Source:HGNC Symbol;Acc:HGNC:25325]
ENSSSCT00000004323	TSPAN1	tetraspanin 1 [Source:HGNC Symbol;Acc:HGNC:20657]
ENSSSCT00000032101	STAC3	SH3 and cysteine rich domain 3 [Source:HGNC Symbol;Acc:HGNC:28423]
ENSSSCT00000026701	DLK1	Sus scrofa delta-like 1 homolog (Drosophila) (DLK1), transcript variant 1, mRNA. [Source:RefSeq mRNA;Acc:NM_001048187]
ENSSSCT00000031225	DLK1	Sus scrofa delta-like 1 homolog (Drosophila) (DLK1), transcript variant 1, mRNA. [Source:RefSeq mRNA;Acc:NM_001048187]
ENSSSCT00000018078	LMOD2	leiomodin 2 (cardiac) [Source:HGNC Symbol;Acc:HGNC:6648]
ENSSSCT00000030639	NA	Uncharacterized protein {ECO:0000313|Ensembl:ENSSSCP00000022399} [Source:UniProtKB/TrEMBL;Acc:I3LEB2]
ENSSSCT00000014256	MACROD1	Sus scrofa MACRO domain containing 1 (MACROD1), mRNA. [Source:RefSeq mRNA;Acc:NM_001204770]
ENSSSCT00000033190	NA	NA
ENSSSCT00000031864	ANKRD66	ankyrin repeat domain 66 [Source:HGNC Symbol;Acc:HGNC:44669]
ENSSSCT00000008239	GNAS	Sus scrofa GNAS complex locus (GNAS), transcript variant 4, mRNA. [Source:RefSeq mRNA;Acc:NM_001130215]
ENSSSCT00000007974	MYH7B	myosin, heavy chain 7B, cardiac muscle, beta [Source:HGNC Symbol;Acc:HGNC:15906]
ENSSSCT00000001024	MYF5	Sus scrofa myogenic factor 5 (MYF5), mRNA. [Source:RefSeq mRNA;Acc:NM_001278775]
ENSSSCT00000003126	CES1	Sus scrofa carboxylesterase 1 (CES1), mRNA. [Source:RefSeq mRNA;Acc:NM_214246]
ENSSSCT00000023517	DSC3	Uncharacterized protein {ECO:0000313|Ensembl:ENSSSCP00000023072} [Source:UniProtKB/TrEMBL;Acc:I3LG79]
ENSSSCT00000002271	MYH7	Sus scrofa myosin, heavy chain 7, cardiac muscle, beta (MYH7), mRNA. [Source:RefSeq mRNA;Acc:NM_213855]
ENSSSCT00000005394	SERPINB8	serpin peptidase inhibitor, clade B (ovalbumin), member 8 [Source:HGNC Symbol;Acc:HGNC:8952]
ENSSSCT00000003285	RYR1	ryanodine receptor 1 (skeletal) [Source:HGNC Symbol;Acc:HGNC:10483]
ENSSSCT00000015285	OBSCN	obscurin, cytoskeletal calmodulin and titin-interacting RhoGEF [Source:HGNC Symbol;Acc:HGNC:15719]
ENSSSCT00000018169	CPVL	carboxypeptidase, vitellogenic-like [Source:HGNC Symbol;Acc:HGNC:14399]
ENSSSCT00000025580	NA	Uncharacterized protein {ECO:0000313|Ensembl:ENSSSCP00000025551} [Source:UniProtKB/TrEMBL;Acc:I3LN79]
ENSSSCT00000035771	MYH7	Sus scrofa myosin, heavy chain 7, cardiac muscle, beta (MYH7), mRNA. [Source:RefSeq mRNA;Acc:NM_213855]
ENSSSCT00000016385	C11ORF88	chromosome 11 open reading frame 88 [Source:HGNC Symbol;Acc:HGNC:25061]
ENSSSCT00000024099	GSTA4	Glutathione S-transferase {ECO:0000256|RuleBase:RU004454} [Source:UniProtKB/TrEMBL;Acc:I3LBL7]
ENSSSCT00000007520	LRRC39	Uncharacterized protein {ECO:0000313|Ensembl:ENSSSCP00000007321} [Source:UniProtKB/TrEMBL;Acc:F1S562]
ENSSSCT00000016504	JHY	chromosome 11 open reading frame 63 [Source:HGNC Symbol;Acc:HGNC:26288]
ENSSSCT00000019074	LRRC46	leucine rich repeat containing 46 [Source:HGNC Symbol;Acc:HGNC:25047]
ENSSSCT00000018664	NPTX1	Uncharacterized protein {ECO:0000313|Ensembl:ENSSSCP00000018163} [Source:UniProtKB/TrEMBL;Acc:F1RZA8]
ENSSSCT00000009943	HSPA4L	heat shock 70kDa protein 4-like [Source:HGNC Symbol;Acc:HGNC:17041]
ENSSSCT00000011447	ANKRD1	Sus scrofa cardiac ankyrin repeat protein (CARP), mRNA. [Source:RefSeq mRNA;Acc:NM_213922]
ENSSSCT00000010752	MORN3	Sus scrofa MORN repeat containing 3 (MORN3), mRNA. [Source:RefSeq mRNA;Acc:NM_001243709]
ENSSSCT00000014828	STXBP2	syntaxin binding protein 2 [Source:HGNC Symbol;Acc:HGNC:11445]
ENSSSCT00000030652	NA	Uncharacterized protein {ECO:0000313|Ensembl:ENSSSCP00000022623} [Source:UniProtKB/TrEMBL;Acc:I3LEY4]
ENSSSCT00000026803	MCTP2	Uncharacterized protein {ECO:0000313|Ensembl:ENSSSCP00000020596} [Source:UniProtKB/TrEMBL;Acc:I3L984]
ENSSSCT00000005427	ALPK2	alpha-kinase 2 [Source:HGNC Symbol;Acc:HGNC:20565]
ENSSSCT00000004108	LAMA3	Uncharacterized protein {ECO:0000313|Ensembl:ENSSSCP00000027979} [Source:UniProtKB/TrEMBL;Acc:I3LV27]
ENSSSCT00000000407	MYL6B	Uncharacterized protein {ECO:0000313|Ensembl:ENSSSCP00000000413} [Source:UniProtKB/TrEMBL;Acc:F1SLZ3]
ENSSSCT00000000419	MYL6B	Uncharacterized protein {ECO:0000313|Ensembl:ENSSSCP00000000413} [Source:UniProtKB/TrEMBL;Acc:F1SLZ3]
ENSSSCT00000025128	NA	Uncharacterized protein {ECO:0000313|Ensembl:ENSSSCP00000026358} [Source:UniProtKB/TrEMBL;Acc:I3LQH8]
ENSSSCT00000018712	FOXJ1	forkhead box J1 [Source:HGNC Symbol;Acc:HGNC:3816]
ENSSSCT00000014460	NA	Uncharacterized protein {ECO:0000313|Ensembl:ENSSSCP00000014068} [Source:UniProtKB/TrEMBL;Acc:F1SID3]
ENSSSCT00000001655	FAM83B	family with sequence similarity 83, member B [Source:HGNC Symbol;Acc:HGNC:21357]
ENSSSCT00000036577	FGFR4	Fibroblast growth factor receptor {ECO:0000256|PIRNR:PIRNR000628} [Source:UniProtKB/TrEMBL;Acc:F1S3B8]
ENSSSCT00000005152	SQRDL	Sus scrofa sulfide quinone reductase-like (yeast) (SQRDL), mRNA. [Source:RefSeq mRNA;Acc:NM_001244238]
ENSSSCT00000014875	PLPPR2	Uncharacterized protein {ECO:0000313|Ensembl:ENSSSCP00000014474} [Source:UniProtKB/TrEMBL;Acc:F1SA14]
ENSSSCT00000024920	MAEA	macrophage erythroblast attacher [Source:HGNC Symbol;Acc:HGNC:13731]
ENSSSCT00000026296	DHRS9	Uncharacterized protein {ECO:0000313|Ensembl:ENSSSCP00000025749} [Source:UniProtKB/TrEMBL;Acc:I3LNS4]
ENSSSCT00000007003	CASQ1	Sus scrofa calsequestrin 1 (fast-twitch, skeletal muscle) (CASQ1), mRNA. [Source:RefSeq mRNA;Acc:NM_001243269]
ENSSSCT00000014869	CNN1	Sus scrofa calponin 1, basic, smooth muscle (CNN1), mRNA. [Source:RefSeq mRNA;Acc:NM_213878]
ENSSSCT00000028367	TMEM176B	transmembrane protein 176B [Source:HGNC Symbol;Acc:HGNC:29596]
ENSSSCT00000028738	DLK1	Sus scrofa delta-like 1 homolog (Drosophila) (DLK1), transcript variant 1, mRNA. [Source:RefSeq mRNA;Acc:NM_001048187]
ENSSSCT00000005302	ACTC1	Sus scrofa actin, alpha, cardiac muscle 1 (ACTC1), mRNA. [Source:RefSeq mRNA;Acc:NM_001170517]
ENSSSCT00000024191	NA	Uncharacterized protein {ECO:0000313|Ensembl:ENSSSCP00000027979} [Source:UniProtKB/TrEMBL;Acc:I3LV27]
ENSSSCT00000017906	TMEM176B	transmembrane protein 176B [Source:HGNC Symbol;Acc:HGNC:29596]
ENSSSCT00000017291	DAPL1	death associated protein-like 1 [Source:HGNC Symbol;Acc:HGNC:21490]
ENSSSCT00000028675	DTHD1	death domain containing 1 [Source:HGNC Symbol;Acc:HGNC:37261]
ENSSSCT00000007341	FMO5	Dimethylaniline monooxygenase [N-oxide-forming] {ECO:0000256|PIRNR:PIRNR000332} [Source:UniProtKB/TrEMBL;Acc:F1SDB7]
ENSSSCT00000036376	TRIM55	tripartite motif containing 55 [Source:HGNC Symbol;Acc:HGNC:14215]
ENSSSCT00000018361	C7	Sus scrofa complement component 7 (C7), mRNA. [Source:RefSeq mRNA;Acc:NM_214282]
ENSSSCT00000023835	NA	Uncharacterized protein {ECO:0000313|Ensembl:ENSSSCP00000022319} [Source:UniProtKB/TrEMBL;Acc:I3LE34]
ENSSSCT00000033325	RAB9B	RAB9B, member RAS oncogene family [Source:HGNC Symbol;Acc:HGNC:14090]
ENSSSCT00000017541	KIAA2012	KIAA2012 [Source:HGNC Symbol;Acc:HGNC:51250]
ENSSSCT00000016754	DNAH11	dynein, axonemal, heavy chain 11 [Source:HGNC Symbol;Acc:HGNC:2942]
ENSSSCT00000019461	TEKT1	tektin 1 [Source:HGNC Symbol;Acc:HGNC:15534]
ENSSSCT00000025020	LOC100157968	Uncharacterized protein {ECO:0000313|Ensembl:ENSSSCP00000026800} [Source:UniProtKB/TrEMBL;Acc:I3LRR1]
ENSSSCT00000004833	AIM1	Aurora kinase B {ECO:0000313|Ensembl:ENSSSCP00000026798} [Source:UniProtKB/TrEMBL;Acc:I3LRQ9]
ENSSSCT00000007117	RAB25	RAB25, member RAS oncogene family [Source:HGNC Symbol;Acc:HGNC:18238]
ENSSSCT00000029357	NA	cilia and flagella associated protein 44 [Source:HGNC Symbol;Acc:HGNC:25631]
ENSSSCT00000018627	ADAMTS16	ADAM metallopeptidase with thrombospondin type 1 motif, 16 [Source:HGNC Symbol;Acc:HGNC:17108]
ENSSSCT00000004878	CCDC162P	Uncharacterized protein {ECO:0000313|Ensembl:ENSSSCP00000004763} [Source:UniProtKB/TrEMBL;Acc:F1RZP6]
ENSSSCT00000017455	ZSWIM2	zinc finger, SWIM-type containing 2 [Source:HGNC Symbol;Acc:HGNC:30990]
ENSSSCT00000019053	TCAP	Sus scrofa titin-cap (telethonin) (TCAP), mRNA. [Source:RefSeq mRNA;Acc:NM_001145754]
ENSSSCT00000008504	TRIM72	tripartite motif containing 72, E3 ubiquitin protein ligase [Source:HGNC Symbol;Acc:HGNC:32671]
ENSSSCT00000015675	PROB1	proline-rich basic protein 1 [Source:HGNC Symbol;Acc:HGNC:41906]
ENSSSCT00000001163	CAP2	Adenylyl cyclase-associated protein {ECO:0000256|RuleBase:RU000647} [Source:UniProtKB/TrEMBL;Acc:F1RUJ0]
ENSSSCT00000026225	NKX3-1	NK3 homeobox 1 [Source:HGNC Symbol;Acc:HGNC:7838]
ENSSSCT00000002932	CDH15	cadherin 15, type 1, M-cadherin (myotubule) [Source:HGNC Symbol;Acc:HGNC:1754]
ENSSSCT00000005600	LRRC9	leucine rich repeat containing 9 [Source:HGNC Symbol;Acc:HGNC:19848]
ENSSSCT00000012800	ZIC1	Zic family member 1 [Source:HGNC Symbol;Acc:HGNC:12872]
ENSSSCT00000012968	IQCG	IQ motif containing G [Source:HGNC Symbol;Acc:HGNC:25251]
ENSSSCT00000007615	WDR63	WD repeat domain 63 [Source:HGNC Symbol;Acc:HGNC:30711]
ENSSSCT00000025570	RAPSN	receptor-associated protein of the synapse [Source:HGNC Symbol;Acc:HGNC:9863]
ENSSSCT00000012628	LMCD1	Sus scrofa LIM and cysteine-rich domains 1 (LMCD1), mRNA. [Source:RefSeq mRNA;Acc:NM_001008692]
ENSSSCT00000008553	ATP2A1	Sus scrofa ATPase, Ca++ transporting, cardiac muscle, fast twitch 1 (ATP2A1), mRNA. [Source:RefSeq mRNA;Acc:NM_001204393]
ENSSSCT00000025725	ARHGEF5	Uncharacterized protein {ECO:0000313|Ensembl:ENSSSCP00000026259} [Source:UniProtKB/TrEMBL;Acc:I3LQ81]
ENSSSCT00000003627	TMC4	transmembrane channel-like 4 [Source:HGNC Symbol;Acc:HGNC:22998]
ENSSSCT00000007114	SEMA4A	sema domain, immunoglobulin domain (Ig), transmembrane domain (TM) and short cytoplasmic domain, (semaphorin) 4A [Source:HGNC Symbol;Acc:HGNC:10729]
ENSSSCT00000023381	CFAP43	cilia and flagella associated protein 43 [Source:HGNC Symbol;Acc:HGNC:26684]
ENSSSCT00000001162	STMND1	stathmin domain containing 1 [Source:HGNC Symbol;Acc:HGNC:44668]
ENSSSCT00000014198	EHBP1L1	Uncharacterized protein {ECO:0000313|Ensembl:ENSSSCP00000013812} [Source:UniProtKB/TrEMBL;Acc:F1RRI6]
ENSSSCT00000008194	BCAS1	Sus scrofa breast carcinoma amplified sequence 1 (BCAS1), mRNA. [Source:RefSeq mRNA;Acc:NM_001110175]
ENSSSCT00000019112	WFIKKN2	WAP, follistatin/kazal, immunoglobulin, kunitz and netrin domain containing 2 [Source:HGNC Symbol;Acc:HGNC:30916]
ENSSSCT00000024415	KRT74	Sus scrofa keratin 74 (KRT74), mRNA. [Source:RefSeq mRNA;Acc:NM_001243814]
ENSSSCT00000019623	TEKT3	tektin 3 [Source:HGNC Symbol;Acc:HGNC:14293]
ENSSSCT00000022750	TTC21A	tetratricopeptide repeat domain 21A [Source:HGNC Symbol;Acc:HGNC:30761]
ENSSSCT00000012032	AQP3	Sus scrofa aquaporin 3 (Gill blood group) (AQP3), mRNA. [Source:RefSeq mRNA;Acc:NM_001110172]
ENSSSCT00000030871	TRIM55	tripartite motif containing 55 [Source:HGNC Symbol;Acc:HGNC:14215]
ENSSSCT00000014602	SAA1	Serum amyloid A protein {ECO:0000256|RuleBase:RU000539} [Source:UniProtKB/TrEMBL;Acc:F1S9B9]
ENSSSCT00000029209	PTPRN2	protein tyrosine phosphatase, receptor type, N polypeptide 2 [Source:HGNC Symbol;Acc:HGNC:9677]
ENSSSCT00000018081	IQUB	IQ motif and ubiquitin domain containing [Source:HGNC Symbol;Acc:HGNC:21995]
ENSSSCT00000024167	LDLRAD1	low density lipoprotein receptor class A domain containing 1 [Source:HGNC Symbol;Acc:HGNC:32069]
ENSSSCT00000011599	NEURL1	neuralized E3 ubiquitin protein ligase 1 [Source:HGNC Symbol;Acc:HGNC:7761]
ENSSSCT00000011665	ENO4	enolase family member 4 [Source:HGNC Symbol;Acc:HGNC:31670]
ENSSSCT00000023799	NA	Uncharacterized protein {ECO:0000313|Ensembl:ENSSSCP00000026921} [Source:UniProtKB/TrEMBL;Acc:I3LS30]
ENSSSCT00000033323	CD55	CD55 molecule, decay accelerating factor for complement (Cromer blood group) [Source:HGNC Symbol;Acc:HGNC:2665]
ENSSSCT00000008255	EDN3	Sus scrofa endothelin 3 (EDN3), mRNA. [Source:RefSeq mRNA;Acc:NM_001098582]
ENSSSCT00000010587	NA	Uncharacterized protein {ECO:0000313|Ensembl:ENSSSCP00000010311} [Source:UniProtKB/TrEMBL;Acc:F1RJT7]
ENSSSCT00000028646	LOC100624094	Uncharacterized protein {ECO:0000313|Ensembl:ENSSSCP00000020685} [Source:UniProtKB/TrEMBL;Acc:I3L9H3]
ENSSSCT00000001057	ODF3B	outer dense fiber of sperm tails 3B [Source:HGNC Symbol;Acc:HGNC:34388]
ENSSSCT00000002069	WDR93	WD repeat domain 93 [Source:HGNC Symbol;Acc:HGNC:26924]
ENSSSCT00000011493	BLNK	B-cell linker [Source:HGNC Symbol;Acc:HGNC:14211]
ENSSSCT00000026458	ARMC4	Uncharacterized protein {ECO:0000313|Ensembl:ENSSSCP00000024826} [Source:UniProtKB/TrEMBL;Acc:I3LL59]
ENSSSCT00000009731	NPY1R	Sus scrofa neuropeptide Y receptor Y1 (NPY1R), mRNA. [Source:RefSeq mRNA;Acc:NM_214288]
ENSSSCT00000018048	FLNC	filamin C, gamma [Source:HGNC Symbol;Acc:HGNC:3756]
ENSSSCT00000005055	RORA	RAR-related orphan receptor A [Source:HGNC Symbol;Acc:HGNC:10258]
ENSSSCT00000012962	MUC4	Sus scrofa mucin 4, cell surface associated (MUC4), mRNA. [Source:RefSeq mRNA;Acc:NM_001206344]
ENSSSCT00000019063	CACNB1	Uncharacterized protein {ECO:0000313|Ensembl:ENSSSCP00000018557} [Source:UniProtKB/TrEMBL;Acc:F1RWK8]
ENSSSCT00000000740	LRRC23	leucine rich repeat containing 23 [Source:HGNC Symbol;Acc:HGNC:19138]
ENSSSCT00000016396	PIH1D2	PIH1 domain containing 2 [Source:HGNC Symbol;Acc:HGNC:25210]
ENSSSCT00000012305	ARPP21	cAMP-regulated phosphoprotein, 21kDa [Source:HGNC Symbol;Acc:HGNC:16968]
ENSSSCT00000027515	NA	Uncharacterized protein {ECO:0000313|Ensembl:ENSSSCP00000025166} [Source:UniProtKB/TrEMBL;Acc:F1RVM1]
ENSSSCT00000030622	NA	Uncharacterized protein {ECO:0000313|Ensembl:ENSSSCP00000025166} [Source:UniProtKB/TrEMBL;Acc:F1RVM1]
ENSSSCT00000035025	SEPT4	septin 4 [Source:HGNC Symbol;Acc:HGNC:9165]
ENSSSCT00000035153	TRIM72	tripartite motif containing 72, E3 ubiquitin protein ligase [Source:HGNC Symbol;Acc:HGNC:32671]
ENSSSCT00000004241	TACSTD2	tumor-associated calcium signal transducer 2 [Source:HGNC Symbol;Acc:HGNC:11530]
ENSSSCT00000006921	DUSP27	Uncharacterized protein {ECO:0000313|Ensembl:ENSSSCP00000006732} [Source:UniProtKB/TrEMBL;Acc:F1S252]
ENSSSCT00000002979	HSD17B2	Sus scrofa hydroxysteroid (17-beta) dehydrogenase 2 (HSD17B2), mRNA. [Source:RefSeq mRNA;Acc:NM_001167649]
ENSSSCT00000027708	COX6A2	cytochrome c oxidase subunit VIa polypeptide 2 [Source:HGNC Symbol;Acc:HGNC:2279]
ENSSSCT00000002743	ISG12(A)	Sus scrofa putative ISG12(a) protein (ISG12(A)), mRNA. [Source:RefSeq mRNA;Acc:NM_001198921]
ENSSSCT00000024828	FOLH1	Sus scrofa folate hydrolase (prostate-specific membrane antigen) 1 (FOLH1), mRNA. [Source:RefSeq mRNA;Acc:NM_214384]
ENSSSCT00000029059	MT2A	Metallothionein-2A [Source:UniProtKB/Swiss-Prot;Acc:P79379]
ENSSSCT00000029414	ZC3HAV1L	zinc finger CCCH-type, antiviral 1-like [Source:HGNC Symbol;Acc:HGNC:22423]
ENSSSCT00000006733	CA2	carbonic anhydrase II [Source:HGNC Symbol;Acc:HGNC:1373]
ENSSSCT00000012397	CCR1	Sus scrofa chemokine (C-C motif) receptor 1 (CCR1), mRNA. [Source:RefSeq mRNA;Acc:NM_001001621]
ENSSSCT00000011685	RGS10	regulator of G-protein signaling 10 [Source:HGNC Symbol;Acc:HGNC:9992]

## Sheet: Different genes on E35VSE30
Additional file 3: Differentially expressed genes with p≤0.05 on E35 versus E30
Accession	Gene Symbol	gene annotation	regulation	pvalue
ENSSSCT00000029554	COL1A1	Uncharacterized protein {ECO:0000313|Ensembl:ENSSSCP00000020958} [Source:UniProtKB/TrEMBL;Acc:I3LA91]	up	2.71678e-47
ENSSSCT00000019137	NA	Uncharacterized protein {ECO:0000313|Ensembl:ENSSSCP00000018631} [Source:UniProtKB/TrEMBL;Acc:F1RT61]	up	6.08878e-36
ENSSSCT00000024777	NA	NA	up	1.13968e-34
ENSSSCT00000009543	HTRA3	Sus scrofa HtrA serine peptidase 3 (HTRA3), mRNA. [Source:RefSeq mRNA;Acc:NM_001195343]	up	5.19624e-32
ENSSSCT00000008738	HBZ	hemoglobin, zeta [Source:HGNC Symbol;Acc:HGNC:4835]	down	3.29843e-29
ENSSSCT00000019465	SLC13A5	solute carrier family 13 (sodium-dependent citrate transporter), member 5 [Source:HGNC Symbol;Acc:HGNC:23089]	up	3.02915e-23
ENSSSCT00000016077	HBE1	Sus scrofa hemoglobin, epsilon 1 (HBE1), mRNA. [Source:RefSeq mRNA;Acc:NM_214447]	down	3.11375e-23
ENSSSCT00000032157	NA	Uncharacterized protein {ECO:0000313|Ensembl:ENSSSCP00000027822} [Source:UniProtKB/TrEMBL;Acc:I3LUM2]	up	3.03966e-21
ENSSSCT00000016618	ADAMTS8	ADAM metallopeptidase with thrombospondin type 1 motif, 8 [Source:HGNC Symbol;Acc:HGNC:224]	up	1.64637e-18
ENSSSCT00000026557	NA	Uncharacterized protein {ECO:0000313|Ensembl:ENSSSCP00000024384} [Source:UniProtKB/TrEMBL;Acc:I3LJX2]	up	6.73787e-18
ENSSSCT00000012002	CCL21	Sus scrofa chemokine (C-C motif) ligand 21 (CCL21), mRNA. [Source:RefSeq mRNA;Acc:NM_001005151]	up	2.03237e-15
ENSSSCT00000016788	FGL2	Sus scrofa fibrinogen-like 2 (FGL2), mRNA. [Source:RefSeq mRNA;Acc:NM_001005152]	up	5.86891e-15
ENSSSCT00000002196	EGLN3	egl-9 family hypoxia-inducible factor 3 [Source:HGNC Symbol;Acc:HGNC:14661]	up	8.38704e-15
ENSSSCT00000012082	MRC1	mannose receptor, C type 1 [Source:HGNC Symbol;Acc:HGNC:7228]	up	1.19919e-14
ENSSSCT00000012722	CHST13	carbohydrate (chondroitin 4) sulfotransferase 13 [Source:HGNC Symbol;Acc:HGNC:21755]	up	2.62529e-14
ENSSSCT00000010486	GAS6	Uncharacterized protein {ECO:0000313|Ensembl:ENSSSCP00000010214} [Source:UniProtKB/TrEMBL;Acc:F1RN32]	up	1.09641e-13
ENSSSCT00000022465	POSTN	Sus scrofa periostin, osteoblast specific factor (POSTN), transcript variant 1, mRNA. [Source:RefSeq mRNA;Acc:NM_001206347]	up	1.78611e-13
ENSSSCT00000022836	ADAMTS2	ADAM metallopeptidase with thrombospondin type 1 motif, 2 [Source:HGNC Symbol;Acc:HGNC:218]	up	7.21092e-13
ENSSSCT00000004955	COL12A1	Uncharacterized protein {ECO:0000313|Ensembl:ENSSSCP00000004838} [Source:UniProtKB/TrEMBL;Acc:F1RQI0]	up	1.32136e-12
ENSSSCT00000010022	SGMS2	sphingomyelin synthase 2 [Source:HGNC Symbol;Acc:HGNC:28395]	up	1.32136e-12
ENSSSCT00000010258	POSTN	Sus scrofa periostin, osteoblast specific factor (POSTN), transcript variant 1, mRNA. [Source:RefSeq mRNA;Acc:NM_001206347]	up	1.65209e-12
ENSSSCT00000004953	NA	NA	up	2.25042e-12
ENSSSCT00000017407	HOXD1	homeobox D1 [Source:HGNC Symbol;Acc:HGNC:5132]	down	2.83595e-12
ENSSSCT00000010684	ADGRD1	G protein-coupled receptor 133 [Source:HGNC Symbol;Acc:HGNC:19893]	up	5.29852e-12
ENSSSCT00000016560	PANX3	Pannexin {ECO:0000256|RuleBase:RU010713} [Source:UniProtKB/TrEMBL;Acc:F1S7B4]	up	6.68213e-12
ENSSSCT00000012812	TM4SF1	transmembrane 4 L six family member 1 [Source:HGNC Symbol;Acc:HGNC:11853]	up	1.78769e-11
ENSSSCT00000010091	SPP1	Sus scrofa secreted phosphoprotein 1 (SPP1), mRNA. [Source:RefSeq mRNA;Acc:NM_214023]	up	4.12606e-11
ENSSSCT00000026299	NA	Uncharacterized protein {ECO:0000313|Ensembl:ENSSSCP00000020971} [Source:UniProtKB/TrEMBL;Acc:I3LAA4]	up	6.36256e-11
ENSSSCT00000015220	CILP2	cartilage intermediate layer protein 2 [Source:HGNC Symbol;Acc:HGNC:24213]	up	8.3214e-11
ENSSSCT00000026551	NA	NA	up	1.16416e-10
ENSSSCT00000025613	NA	NA	up	1.3304e-10
ENSSSCT00000004233	LOC110261221	Uncharacterized protein {ECO:0000313|Ensembl:ENSSSCP00000004138} [Source:UniProtKB/TrEMBL;Acc:F1S7Z0]	up	1.71027e-10
ENSSSCT00000035263	GAS6	Uncharacterized protein {ECO:0000313|Ensembl:ENSSSCP00000010214} [Source:UniProtKB/TrEMBL;Acc:F1RN32]	up	1.71027e-10
ENSSSCT00000004668	HEY2	Sus scrofa hairy/enhancer-of-split related with YRPW motif 2 (HEY2), mRNA. [Source:RefSeq mRNA;Acc:NM_001243329]	down	3.25994e-10
ENSSSCT00000036539	CCL21	Sus scrofa chemokine (C-C motif) ligand 21 (CCL21), mRNA. [Source:RefSeq mRNA;Acc:NM_001005151]	up	3.27469e-10
ENSSSCT00000011672	EMX2	empty spiracles homeobox 2 [Source:HGNC Symbol;Acc:HGNC:3341]	down	4.79386e-10
ENSSSCT00000013746	COL4A6	collagen, type IV, alpha 6 [Source:HGNC Symbol;Acc:HGNC:2208]	up	4.9402e-10
ENSSSCT00000006322	NA	Uncharacterized protein {ECO:0000313|Ensembl:ENSSSCP00000006160} [Source:UniProtKB/TrEMBL;Acc:F1S022]	up	5.99493e-10
ENSSSCT00000009360	CGREF1	cell growth regulator with EF-hand domain 1 [Source:HGNC Symbol;Acc:HGNC:16962]	up	8.01279e-10
ENSSSCT00000011248	UNC5B	unc-5 homolog B (C. elegans) [Source:HGNC Symbol;Acc:HGNC:12568]	up	9.49443e-10
ENSSSCT00000006167	ANGPTL2	Sus scrofa angiopoietin-like 2 (ANGPTL2), mRNA. [Source:RefSeq mRNA;Acc:NM_001109946]	up	9.66909e-10
ENSSSCT00000017459	COL3A1	Sus scrofa collagen, type III, alpha 1 (COL3A1), mRNA. [Source:RefSeq mRNA;Acc:NM_001243297]	up	1.43507e-09
ENSSSCT00000005725	TYRP1	Sus scrofa tyrosinase-related protein 1 (TYRP1), mRNA. [Source:RefSeq mRNA;Acc:NM_001025226]	down	1.52557e-09
ENSSSCT00000014487	CREB3L1	cAMP responsive element binding protein 3-like 1 [Source:HGNC Symbol;Acc:HGNC:18856]	up	2.13601e-09
ENSSSCT00000026995	NA	Uncharacterized protein {ECO:0000313|Ensembl:ENSSSCP00000026140} [Source:UniProtKB/TrEMBL;Acc:I3LPW3]	up	9.04338e-09
ENSSSCT00000008343	NPTX2	neuronal pentraxin II [Source:HGNC Symbol;Acc:HGNC:7953]	up	1.12153e-08
ENSSSCT00000002577	SLC8A3	solute carrier family 8 (sodium/calcium exchanger), member 3 [Source:HGNC Symbol;Acc:HGNC:11070]	up	1.15916e-08
ENSSSCT00000002632	LTBP2	latent transforming growth factor beta binding protein 2 [Source:HGNC Symbol;Acc:HGNC:6715]	up	1.15916e-08
ENSSSCT00000004658	KIAA0408	KIAA0408 [Source:HGNC Symbol;Acc:HGNC:21636]	down	1.37437e-08
ENSSSCT00000015634	CXCL14	Sus scrofa chemokine (C-X-C motif) ligand 14 (CXCL14), mRNA. [Source:RefSeq mRNA;Acc:NM_001244128]	down	1.50923e-08
ENSSSCT00000015016	NFIX	Nuclear factor 1 {ECO:0000256|RuleBase:RU000690} [Source:UniProtKB/TrEMBL;Acc:F1SDA0]	up	1.69511e-08
ENSSSCT00000006062	C5	Sus scrofa complement component 5 (C5), mRNA. [Source:RefSeq mRNA;Acc:NM_001001646]	up	2.49053e-08
ENSSSCT00000017460	COL5A2	Sus scrofa collagen, type V, alpha 2 (COL5A2), mRNA. [Source:RefSeq mRNA;Acc:NM_001105289]	up	4.52517e-08
ENSSSCT00000016699	COL1A2	Sus scrofa collagen, type I, alpha 2 (COL1A2), mRNA. [Source:RefSeq mRNA;Acc:NM_001243655]	up	4.54432e-08
ENSSSCT00000018130	LRRN3	leucine rich repeat neuronal 3 [Source:HGNC Symbol;Acc:HGNC:17200]	down	4.68145e-08
ENSSSCT00000002009	ADAMTSL3	ADAMTS-like 3 [Source:HGNC Symbol;Acc:HGNC:14633]	up	5.33297e-08
ENSSSCT00000010405	DCT	L-dopachrome tautomerase [Source:UniProtKB/Swiss-Prot;Acc:Q4R1H1]	down	5.39041e-08
ENSSSCT00000035897	MRC1	mannose receptor, C type 1 [Source:HGNC Symbol;Acc:HGNC:7228]	up	5.82219e-08
ENSSSCT00000030065	CGREF1	cell growth regulator with EF-hand domain 1 [Source:HGNC Symbol;Acc:HGNC:16962]	up	6.27726e-08
ENSSSCT00000010097	DMP1	Sus scrofa dentin matrix acidic phosphoprotein 1 (DMP1), mRNA. [Source:RefSeq mRNA;Acc:NM_001129953]	up	6.3554e-08
ENSSSCT00000002574	SRSF5	serine/arginine-rich splicing factor 5 [Source:HGNC Symbol;Acc:HGNC:10787]	down	7.21129e-08
ENSSSCT00000031124	NA	Uncharacterized protein {ECO:0000313|Ensembl:ENSSSCP00000021724} [Source:UniProtKB/TrEMBL;Acc:I3LCE9]	up	8.84903e-08
ENSSSCT00000026292	FOLR3	folate receptor 1 precursor [Source:RefSeq peptide;Acc:NP_998995]	up	9.0277e-08
ENSSSCT00000015920	NRIP3	nuclear receptor interacting protein 3 [Source:HGNC Symbol;Acc:HGNC:1167]	up	1.0116e-07
ENSSSCT00000009774	TMPRSS11D	transmembrane protease, serine 11D [Source:HGNC Symbol;Acc:HGNC:24059]	up	1.11608e-07
ENSSSCT00000019569	PER1	period circadian clock 1 [Source:HGNC Symbol;Acc:HGNC:8845]	up	1.29371e-07
ENSSSCT00000032848	PER1	period circadian clock 1 [Source:HGNC Symbol;Acc:HGNC:8845]	up	1.29371e-07
ENSSSCT00000018493	STC2	Sus scrofa stanniocalcin 2 (STC2), mRNA. [Source:RefSeq mRNA;Acc:NM_001110173]	up	1.69892e-07
ENSSSCT00000024528	COL1A2	Uncharacterized protein {ECO:0000313|Ensembl:ENSSSCP00000019885} [Source:UniProtKB/TrEMBL;Acc:I3L781]	up	2.27359e-07
ENSSSCT00000034512	IBSP	Bone sialoprotein 2 [Source:UniProtKB/Swiss-Prot;Acc:P31936]	up	3.04003e-07
ENSSSCT00000018914	SOST	sclerostin [Source:HGNC Symbol;Acc:HGNC:13771]	up	3.9807e-07
ENSSSCT00000029137	PCOLCE	procollagen C-endopeptidase enhancer [Source:HGNC Symbol;Acc:HGNC:8738]	up	5.57718e-07
ENSSSCT00000033091	CP	ceruloplasmin (ferroxidase) [Source:HGNC Symbol;Acc:HGNC:2295]	up	6.21306e-07
ENSSSCT00000006766	PI15	peptidase inhibitor 15 [Source:HGNC Symbol;Acc:HGNC:8946]	up	7.04611e-07
ENSSSCT00000011352	ANXA8	Sus scrofa annexin A8 (ANXA8), mRNA. [Source:RefSeq mRNA;Acc:NM_001243599]	up	7.49137e-07
ENSSSCT00000027981	LYVE1	lymphatic vessel endothelial hyaluronan receptor 1 [Source:HGNC Symbol;Acc:HGNC:14687]	up	7.57541e-07
ENSSSCT00000014572	ANO5	anoctamin 5 [Source:HGNC Symbol;Acc:HGNC:27337]	up	8.06827e-07
ENSSSCT00000010095	IBSP	Bone sialoprotein 2 [Source:UniProtKB/Swiss-Prot;Acc:P31936]	up	9.04437e-07
ENSSSCT00000011769	EBF3	early B-cell factor 3 [Source:HGNC Symbol;Acc:HGNC:19087]	down	9.04437e-07
ENSSSCT00000034602	TIMP1	Sus scrofa TIMP metallopeptidase inhibitor 1 (TIMP1), mRNA. [Source:RefSeq mRNA;Acc:NM_213857]	up	9.04437e-07
ENSSSCT00000005900	IGFBPL1	insulin-like growth factor binding protein-like 1 [Source:HGNC Symbol;Acc:HGNC:20081]	down	1.005e-06
ENSSSCT00000006323	COL5A1	Sus scrofa collagen, type V, alpha 1 (COL5A1), mRNA. [Source:RefSeq mRNA;Acc:NM_001014971]	up	1.20563e-06
ENSSSCT00000006361	PCSK6	Uncharacterized protein {ECO:0000313|Ensembl:ENSSSCP00000006199} [Source:UniProtKB/TrEMBL;Acc:F1RZ92]	up	1.31546e-06
ENSSSCT00000028769	ANO5	anoctamin 5 [Source:HGNC Symbol;Acc:HGNC:27337]	up	1.33532e-06
ENSSSCT00000026718	WFDC1	WAP four-disulfide core domain 1 [Source:HGNC Symbol;Acc:HGNC:15466]	up	1.52271e-06
ENSSSCT00000014717	NFIC	NA	up	1.54526e-06
ENSSSCT00000013426	TIMP1	Sus scrofa TIMP metallopeptidase inhibitor 1 (TIMP1), mRNA. [Source:RefSeq mRNA;Acc:NM_213857]	up	1.62334e-06
ENSSSCT00000029237	PCDH10	protocadherin 10 [Source:HGNC Symbol;Acc:HGNC:13404]	down	2.15068e-06
ENSSSCT00000003904	HSPG2	Uncharacterized protein {ECO:0000313|Ensembl:ENSSSCP00000003814} [Source:UniProtKB/TrEMBL;Acc:F1SU03]	up	2.58295e-06
ENSSSCT00000030864	MGLL	Sus scrofa monoglyceride lipase (MGLL), mRNA. [Source:RefSeq mRNA;Acc:NM_001143718]	up	3.57073e-06
ENSSSCT00000017672	EPHA4	Sus scrofa EPH receptor A4 (EPHA4), mRNA. [Source:RefSeq mRNA;Acc:NM_001134967]	down	3.68416e-06
ENSSSCT00000023019	SETD7	Uncharacterized protein {ECO:0000313|Ensembl:ENSSSCP00000023714} [Source:UniProtKB/TrEMBL;Acc:I3LI15]	up	3.77815e-06
ENSSSCT00000030877	APCDD1	adenomatosis polyposis coli down-regulated 1 [Source:HGNC Symbol;Acc:HGNC:15718]	down	3.77815e-06
ENSSSCT00000025516	GAP43	growth associated protein 43 [Source:HGNC Symbol;Acc:HGNC:4140]	down	3.78537e-06
ENSSSCT00000010101	SPARCL1	SPARC-like 1 (hevin) [Source:HGNC Symbol;Acc:HGNC:11220]	up	3.97517e-06
ENSSSCT00000018316	C1QTNF3	Sus scrofa C1q and tumor necrosis factor related protein 3 (C1QTNF3), mRNA. [Source:RefSeq mRNA;Acc:NM_001145386]	up	3.97517e-06
ENSSSCT00000005206	EPB42	erythrocyte membrane protein band 4.2 [Source:HGNC Symbol;Acc:HGNC:3381]	down	5.14927e-06
ENSSSCT00000011432	ACTA2	Sus scrofa actin, alpha 2, smooth muscle, aorta (ACTA2), mRNA. [Source:RefSeq mRNA;Acc:NM_001164650]	up	5.37129e-06
ENSSSCT00000022674	APCDD1	adenomatosis polyposis coli down-regulated 1 [Source:HGNC Symbol;Acc:HGNC:15718]	down	5.41223e-06
ENSSSCT00000017798	TWIST2	twist family bHLH transcription factor 2 [Source:HGNC Symbol;Acc:HGNC:20670]	down	5.71574e-06
ENSSSCT00000000131	LGALS1	Sus scrofa lectin, galactoside-binding, soluble, 1 (LGALS1), mRNA. [Source:RefSeq mRNA;Acc:NM_001001867]	up	5.73245e-06
ENSSSCT00000014195	LTBP3	latent transforming growth factor beta binding protein 3 [Source:HGNC Symbol;Acc:HGNC:6716]	up	5.73245e-06
ENSSSCT00000023788	COL6A2	Uncharacterized protein {ECO:0000313|Ensembl:ENSSSCP00000026262} [Source:UniProtKB/TrEMBL;Acc:I3LQ84]	up	5.87776e-06
ENSSSCT00000007653	PDGFRL	platelet-derived growth factor receptor-like [Source:HGNC Symbol;Acc:HGNC:8805]	up	6.99056e-06
ENSSSCT00000012848	SERPINI2	serpin peptidase inhibitor, clade I (pancpin), member 2 [Source:HGNC Symbol;Acc:HGNC:8945]	down	8.12141e-06
ENSSSCT00000017325	SCN3A	sodium channel, voltage gated, type III alpha subunit [Source:HGNC Symbol;Acc:HGNC:10590]	up	8.12141e-06
ENSSSCT00000003130	MMP2	Sus scrofa matrix metallopeptidase 2 (gelatinase A, 72kDa gelatinase, 72kDa type IV collagenase) (MMP2), mRNA. [Source:RefSeq mRNA;Acc:NM_214192]	up	8.4476e-06
ENSSSCT00000003907	NA	NA	up	9.22923e-06
ENSSSCT00000032016	COL16A1	Uncharacterized protein {ECO:0000313|Ensembl:ENSSSCP00000003907} [Source:UniProtKB/TrEMBL;Acc:F1SV99]	up	9.31332e-06
ENSSSCT00000025287	NFIX	nuclear factor I/X (CCAAT-binding transcription factor) [Source:HGNC Symbol;Acc:HGNC:7788]	up	1.12764e-05
ENSSSCT00000009781	NA	Uncharacterized protein {ECO:0000313|Ensembl:ENSSSCP00000009528} [Source:UniProtKB/TrEMBL;Acc:F1RUS0]	up	1.23595e-05
ENSSSCT00000019139	COL1A1	Collagen type I alpha 1 {ECO:0000313|EMBL:AAR03833.1}; Uncharacterized protein {ECO:0000313|Ensembl:ENSSSCP00000018633} [Source:UniProtKB/TrEMBL;Acc:Q6H2X9]	up	1.42195e-05
ENSSSCT00000029493	SELM	selenoprotein M precursor [Source:RefSeq peptide;Acc:NP_001155120]	up	1.56506e-05
ENSSSCT00000008365	ARPC1A	actin related protein 2/3 complex, subunit 1B, 41kDa [Source:HGNC Symbol;Acc:HGNC:704]	up	1.6342e-05
ENSSSCT00000023950	CD9	Sus scrofa CD9 molecule (CD9), mRNA. [Source:RefSeq mRNA;Acc:NM_214006]	up	1.80061e-05
ENSSSCT00000022520	CLEC11A	C-type lectin domain family 11, member A [Source:HGNC Symbol;Acc:HGNC:10576]	up	1.81354e-05
ENSSSCT00000024166	FDFT1	Sus scrofa farnesyl-diphosphate farnesyltransferase 1 (FDFT1), mRNA. [Source:RefSeq mRNA;Acc:NM_001167648]	down	2.03518e-05
ENSSSCT00000005117	TNFAIP8L3	tumor necrosis factor, alpha-induced protein 8-like 3 [Source:HGNC Symbol;Acc:HGNC:20620]	up	2.17828e-05
ENSSSCT00000015390	F2RL2	coagulation factor II (thrombin) receptor-like 2 [Source:HGNC Symbol;Acc:HGNC:3539]	up	2.26141e-05
ENSSSCT00000011758	ADAM12	ADAM metallopeptidase domain 12 [Source:HGNC Symbol;Acc:HGNC:190]	up	2.40874e-05
ENSSSCT00000032354	ELN	Uncharacterized protein {ECO:0000313|Ensembl:ENSSSCP00000025897} [Source:UniProtKB/TrEMBL;Acc:I3LP72]	up	2.40874e-05
ENSSSCT00000007877	ANGPT4	angiopoietin 4 [Source:HGNC Symbol;Acc:HGNC:487]	up	2.43942e-05
ENSSSCT00000010065	PDLIM5	PDZ and LIM domain 5 [Source:HGNC Symbol;Acc:HGNC:17468]	up	2.52268e-05
ENSSSCT00000015550	LOX	lysyl oxidase precursor [Source:RefSeq peptide;Acc:NP_001193332]	up	2.63235e-05
ENSSSCT00000015423	SERINC5	Uncharacterized protein {ECO:0000313|Ensembl:ENSSSCP00000015014} [Source:UniProtKB/TrEMBL;Acc:F1RF26]	up	2.90818e-05
ENSSSCT00000028733	CA14	carbonic anhydrase XIV [Source:HGNC Symbol;Acc:HGNC:1372]	down	2.94729e-05
ENSSSCT00000015381	HMGCR	Sus scrofa 3-hydroxy-3-methylglutaryl-CoA reductase (HMGCR), mRNA. [Source:RefSeq mRNA;Acc:NM_001122988]	down	3.0632e-05
ENSSSCT00000018120	GPR85	G protein-coupled receptor 85 [Source:HGNC Symbol;Acc:HGNC:4536]	down	3.0632e-05
ENSSSCT00000002139	ISLR	Uncharacterized protein {ECO:0000313|Ensembl:ENSSSCP00000002089} [Source:UniProtKB/TrEMBL;Acc:F1SIE1]	up	3.06764e-05
ENSSSCT00000008629	ABCC1	Uncharacterized protein {ECO:0000313|Ensembl:ENSSSCP00000008407} [Source:UniProtKB/TrEMBL;Acc:F1RLT0]	up	3.18944e-05
ENSSSCT00000012523	STAB1	stabilin 1 [Source:HGNC Symbol;Acc:HGNC:18628]	up	3.63389e-05
ENSSSCT00000019080	COPZ2	coatomer protein complex, subunit zeta 2 [Source:HGNC Symbol;Acc:HGNC:19356]	up	5.26731e-05
ENSSSCT00000025069	LIX1	Lix1 homolog (chicken) [Source:HGNC Symbol;Acc:HGNC:18581]	down	5.73697e-05
ENSSSCT00000035454	CD44	CD44 molecule (Indian blood group) [Source:HGNC Symbol;Acc:HGNC:1681]	up	5.73697e-05
ENSSSCT00000018599	SPARC	SPARC precursor [Source:RefSeq peptide;Acc:NP_001026964]	up	5.78943e-05
ENSSSCT00000008812	PKD1	polycystic kidney disease 1 (autosomal dominant) [Source:HGNC Symbol;Acc:HGNC:9008]	up	5.79302e-05
ENSSSCT00000001877	DLK2	Sus scrofa delta-like 2 homolog (Drosophila) (DLK2), mRNA. [Source:RefSeq mRNA;Acc:NM_001128466]	up	6.10093e-05
ENSSSCT00000025283	KCNK6	potassium channel, two pore domain subfamily K, member 6 [Source:HGNC Symbol;Acc:HGNC:6281]	up	6.52491e-05
ENSSSCT00000004691	MAN1A1	mannosidase, alpha, class 1A, member 1 [Source:HGNC Symbol;Acc:HGNC:6821]	up	6.60126e-05
ENSSSCT00000008930	SLC9A2	Sus scrofa solute carrier family 9, subfamily A (NHE2, cation proton antiporter 2), member 2 (SLC9A2), mRNA. [Source:RefSeq mRNA;Acc:NM_001100189]	up	7.06985e-05
ENSSSCT00000025899	ATCAY	ataxia, cerebellar, Cayman type [Source:HGNC Symbol;Acc:HGNC:779]	down	9.30662e-05
ENSSSCT00000002568	GALNT16	polypeptide N-acetylgalactosaminyltransferase 16 [Source:HGNC Symbol;Acc:HGNC:23233]	up	0.000103042
ENSSSCT00000012282	LRRC3B	leucine rich repeat containing 3B [Source:HGNC Symbol;Acc:HGNC:28105]	down	0.00010428
ENSSSCT00000000111	KDELR3	Sus scrofa KDEL (Lys-Asp-Glu-Leu) endoplasmic reticulum protein retention receptor 3 (KDELR3), mRNA. [Source:RefSeq mRNA;Acc:NM_001244970]	up	0.000107395
ENSSSCT00000008284	LOC102162791	Uncharacterized protein {ECO:0000313|Ensembl:ENSSSCP00000008065} [Source:UniProtKB/TrEMBL;Acc:F1RIW9]	up	0.000107395
ENSSSCT00000012993	CASR	calcium-sensing receptor precursor [Source:RefSeq peptide;Acc:NP_001265677]	up	0.000114962
ENSSSCT00000018787	FAM20A	family with sequence similarity 20, member A [Source:HGNC Symbol;Acc:HGNC:23015]	up	0.000117085
ENSSSCT00000011471	PLCE1	phospholipase C, epsilon 1 [Source:HGNC Symbol;Acc:HGNC:17175]	up	0.000124356
ENSSSCT00000004258	GLIS1	GLIS family zinc finger 1 [Source:HGNC Symbol;Acc:HGNC:29525]	down	0.000140663
ENSSSCT00000003062	SMPD3	sphingomyelin phosphodiesterase 3, neutral membrane (neutral sphingomyelinase II) [Source:HGNC Symbol;Acc:HGNC:14240]	up	0.00014137
ENSSSCT00000033599	BPIFA1	BPI fold containing family A, member 1 [Source:HGNC Symbol;Acc:HGNC:15749]	up	0.000146264
ENSSSCT00000022694	NA	Uncharacterized protein {ECO:0000313|Ensembl:ENSSSCP00000026490} [Source:UniProtKB/TrEMBL;Acc:F1RGC6]	up	0.000150016
ENSSSCT00000024975	NA	Uncharacterized protein {ECO:0000313|Ensembl:ENSSSCP00000026490} [Source:UniProtKB/TrEMBL;Acc:F1RGC6]	up	0.000150016
ENSSSCT00000024875	DNASE1L1	deoxyribonuclease-1-like 1 precursor [Source:RefSeq peptide;Acc:NP_001033721]	up	0.000155592
ENSSSCT00000018588	GALNT10	Uncharacterized protein {ECO:0000313|Ensembl:ENSSSCP00000018088} [Source:UniProtKB/TrEMBL;Acc:F1RQC2]	up	0.000157509
ENSSSCT00000033620	NA	NA	down	0.000157509
ENSSSCT00000005170	B2M	Sus scrofa beta-2-microglobulin (B2M), mRNA. [Source:RefSeq mRNA;Acc:NM_213978]	up	0.000172949
ENSSSCT00000007944	BPIFA1	BPI fold containing family A, member 1 [Source:HGNC Symbol;Acc:HGNC:15749]	up	0.000203783
ENSSSCT00000033126	BPIFA1	BPI fold containing family A, member 1 [Source:HGNC Symbol;Acc:HGNC:15749]	up	0.000203783
ENSSSCT00000034130	BPIFA1	BPI fold containing family A, member 1 [Source:HGNC Symbol;Acc:HGNC:15749]	up	0.000203783
ENSSSCT00000030110	ARHGEF6	Rac/Cdc42 guanine nucleotide exchange factor (GEF) 6 [Source:HGNC Symbol;Acc:HGNC:685]	up	0.000216841
ENSSSCT00000029086	FAM20C	Uncharacterized protein {ECO:0000313|Ensembl:ENSSSCP00000027639} [Source:UniProtKB/TrEMBL;Acc:I3LU40]	up	0.000220854
ENSSSCT00000007284	CTSS	cathepsin S [Source:HGNC Symbol;Acc:HGNC:2545]	up	0.000224366
ENSSSCT00000006212	CERCAM	cerebral endothelial cell adhesion molecule [Source:HGNC Symbol;Acc:HGNC:23723]	up	0.000225917
ENSSSCT00000012809	CP	ceruloplasmin (ferroxidase) [Source:HGNC Symbol;Acc:HGNC:2295]	up	0.000225917
ENSSSCT00000034126	LRP1	low density lipoprotein receptor-related protein 1 [Source:HGNC Symbol;Acc:HGNC:6692]	up	0.000227383
ENSSSCT00000004166	PTGFR	Sus scrofa prostaglandin F receptor (FP) (PTGFR), mRNA. [Source:RefSeq mRNA;Acc:NM_214059]	up	0.000238044
ENSSSCT00000011709	HTRA1	HtrA serine peptidase 1 [Source:HGNC Symbol;Acc:HGNC:9476]	up	0.000239584
ENSSSCT00000008071	GDAP1L1	ganglioside induced differentiation associated protein 1-like 1 [Source:HGNC Symbol;Acc:HGNC:4213]	down	0.000263244
ENSSSCT00000036650	BPIFA1	BPI fold containing family A, member 1 [Source:HGNC Symbol;Acc:HGNC:15749]	up	0.000263289
ENSSSCT00000004158	LPAR3	Sus scrofa lysophosphatidic acid receptor 3 (LPAR3), mRNA. [Source:RefSeq mRNA;Acc:NM_001162402]	up	0.000297846
ENSSSCT00000007784	PAX1	paired box 1 [Source:HGNC Symbol;Acc:HGNC:8615]	down	0.000308787
ENSSSCT00000017819	GPC1	glypican 1 [Source:HGNC Symbol;Acc:HGNC:4449]	up	0.000308787
ENSSSCT00000032843	BPIFA1	BPI fold containing family A, member 1 [Source:HGNC Symbol;Acc:HGNC:15749]	up	0.00031413
ENSSSCT00000028456	PHOSPHO1	phosphatase, orphan 1 [Source:HGNC Symbol;Acc:HGNC:16815]	up	0.000314828
ENSSSCT00000001727	FKBP5	Uncharacterized protein {ECO:0000313|Ensembl:ENSSSCP00000001683} [Source:UniProtKB/TrEMBL;Acc:F1RYY0]	up	0.000331108
ENSSSCT00000028470	BTNL9	butyrophilin-like 9 [Source:HGNC Symbol;Acc:HGNC:24176]	up	0.000339793
ENSSSCT00000027002	C1QTNF6	Sus scrofa C1q and tumor necrosis factor related protein 6 (C1QTNF6), mRNA. [Source:RefSeq mRNA;Acc:NM_001142830]	up	0.000364631
ENSSSCT00000010913	SEZ6L	seizure related 6 homolog (mouse)-like [Source:HGNC Symbol;Acc:HGNC:10763]	up	0.000392518
ENSSSCT00000002174	SLC25A21	solute carrier family 25 (mitochondrial oxoadipate carrier), member 21 [Source:HGNC Symbol;Acc:HGNC:14411]	up	0.000392912
ENSSSCT00000022297	TDH	Sus scrofa L-threonine 3-dehydrogenase (TDH), mRNA. [Source:RefSeq mRNA;Acc:NM_214004]	down	0.00039528
ENSSSCT00000034505	BPIFA1	BPI fold containing family A, member 1 [Source:HGNC Symbol;Acc:HGNC:15749]	up	0.00040416
ENSSSCT00000033911	CD44	CD44 molecule (Indian blood group) [Source:HGNC Symbol;Acc:HGNC:1681]	up	0.000410343
ENSSSCT00000031493	KDELR2	KDEL (Lys-Asp-Glu-Leu) endoplasmic reticulum protein retention receptor 2 [Source:HGNC Symbol;Acc:HGNC:6305]	up	0.000412162
ENSSSCT00000003798	DRAXIN	dorsal inhibitory axon guidance protein [Source:HGNC Symbol;Acc:HGNC:25054]	down	0.000420534
ENSSSCT00000023916	NA	Uncharacterized protein {ECO:0000313|Ensembl:ENSSSCP00000024906} [Source:UniProtKB/TrEMBL;Acc:I3LLD8]	up	0.00042866
ENSSSCT00000030143	RARRES2	retinoic acid receptor responder protein 2 precursor [Source:RefSeq peptide;Acc:NP_001116658]	up	0.00042866
ENSSSCT00000007045	SPTA1	NA	down	0.000432107
ENSSSCT00000024380	CAMKV	CaM kinase-like vesicle-associated [Source:HGNC Symbol;Acc:HGNC:28788]	down	0.000432107
ENSSSCT00000006580	COL14A1	collagen, type XIV, alpha 1 [Source:HGNC Symbol;Acc:HGNC:2191]	up	0.000448556
ENSSSCT00000000035	TSPO	translocator protein (18kDa) [Source:HGNC Symbol;Acc:HGNC:1158]	up	0.000484988
ENSSSCT00000003797	DRAXIN	dorsal inhibitory axon guidance protein [Source:HGNC Symbol;Acc:HGNC:25054]	down	0.000485524
ENSSSCT00000010419	UGGT2	Uncharacterized protein {ECO:0000313|Ensembl:ENSSSCP00000010148} [Source:UniProtKB/TrEMBL;Acc:F1RP50]	up	0.000485524
ENSSSCT00000012981	MYLK	myosin light chain kinase [Source:HGNC Symbol;Acc:HGNC:7590]	up	0.000495035
ENSSSCT00000028835	APCDD1	adenomatosis polyposis coli down-regulated 1 [Source:HGNC Symbol;Acc:HGNC:15718]	down	0.000513194
ENSSSCT00000010313	LCP1	lymphocyte cytosolic protein 1 (L-plastin) [Source:HGNC Symbol;Acc:HGNC:6528]	up	0.000526173
ENSSSCT00000009905	HIP	hedgehog interacting protein [Source:HGNC Symbol;Acc:HGNC:14866]	up	0.000542681
ENSSSCT00000029090	SLC2A1	Solute carrier family 2, facilitated glucose transporter member 1 {ECO:0000313|Ensembl:ENSSSCP00000023111} [Source:UniProtKB/TrEMBL;Acc:I3LGB8]	up	0.000549097
ENSSSCT00000013747	COL4A5	Uncharacterized protein {ECO:0000313|Ensembl:ENSSSCP00000013369} [Source:UniProtKB/TrEMBL;Acc:F1RXI2]	up	0.000590561
ENSSSCT00000017673	NA	Uncharacterized protein {ECO:0000313|Ensembl:ENSSSCP00000023043} [Source:UniProtKB/TrEMBL;Acc:I3LG50]	down	0.000590561
ENSSSCT00000028366	NA	Uncharacterized protein {ECO:0000313|Ensembl:ENSSSCP00000023043} [Source:UniProtKB/TrEMBL;Acc:I3LG50]	down	0.000644797
ENSSSCT00000031984	ZBTB16	zinc finger and BTB domain containing 16 [Source:HGNC Symbol;Acc:HGNC:12930]	up	0.000697823
ENSSSCT00000006587	MAL2	Sus scrofa mal, T-cell differentiation protein 2 (MAL2), mRNA. [Source:RefSeq mRNA;Acc:NM_001161639]	up	0.000717265
ENSSSCT00000018919	ARL4D	ADP-ribosylation factor-like 4D [Source:HGNC Symbol;Acc:HGNC:656]	up	0.000732479
ENSSSCT00000036469	TGFB1	transforming growth factor beta-1 precursor [Source:RefSeq peptide;Acc:NP_999180]	up	0.000740549
ENSSSCT00000005169	B2M	Beta-2-microglobulin [Source:UniProtKB/Swiss-Prot;Acc:Q07717]	up	0.000795388
ENSSSCT00000005176	B2M	Beta-2-microglobulin [Source:UniProtKB/Swiss-Prot;Acc:Q07717]	up	0.000795388
ENSSSCT00000022258	CHPF	chondroitin polymerizing factor [Source:HGNC Symbol;Acc:HGNC:24291]	up	0.000804742
ENSSSCT00000012726	ACAD11	acyl-CoA dehydrogenase family, member 11 [Source:HGNC Symbol;Acc:HGNC:30211]	down	0.000810162
ENSSSCT00000031929	H2AFY2	H2A histone family, member Y2 [Source:HGNC Symbol;Acc:HGNC:14453]	down	0.000813453
ENSSSCT00000007754	OTOR	otoraplin [Source:HGNC Symbol;Acc:HGNC:8517]	down	0.000816667
ENSSSCT00000009741	HOPX	Sus scrofa HOP homeobox (HOPX), mRNA. [Source:RefSeq mRNA;Acc:NM_213792]	up	0.000861837
ENSSSCT00000018853	WNT3	wingless-type MMTV integration site family, member 3 [Source:HGNC Symbol;Acc:HGNC:12782]	down	0.000924408
ENSSSCT00000011475	CYP2C20	Uncharacterized protein {ECO:0000313|Ensembl:ENSSSCP00000011176} [Source:UniProtKB/TrEMBL;Acc:F1SC63]	down	0.000924609
ENSSSCT00000005078	AQP9	Sus scrofa aquaporin 9 (AQP9), mRNA. [Source:RefSeq mRNA;Acc:NM_001112684]	up	0.000939154
ENSSSCT00000030069	GALNT5	polypeptide N-acetylgalactosaminyltransferase 5 [Source:HGNC Symbol;Acc:HGNC:4127]	up	0.000942382
ENSSSCT00000023494	CHPF	chondroitin polymerizing factor [Source:HGNC Symbol;Acc:HGNC:24291]	up	0.000952287
ENSSSCT00000008939	IL1R1	interleukin 1 receptor, type I [Source:HGNC Symbol;Acc:HGNC:5993]	up	0.000970059
ENSSSCT00000009799	NA	Uncharacterized protein {ECO:0000313|Ensembl:ENSSSCP00000009546} [Source:UniProtKB/TrEMBL;Acc:F1RUN5]	up	0.000973621
ENSSSCT00000004917	PRSS35	protease, serine, 35 [Source:HGNC Symbol;Acc:HGNC:21387]	up	0.00100688
ENSSSCT00000000189	FKBP11	FK506 binding protein 11, 19 kDa [Source:HGNC Symbol;Acc:HGNC:18624]	up	0.00102975
ENSSSCT00000034138	BPIFA1	BPI fold containing family A, member 1 [Source:HGNC Symbol;Acc:HGNC:15749]	up	0.00104498
ENSSSCT00000000647	RERG	RAS-like, estrogen-regulated, growth inhibitor [Source:HGNC Symbol;Acc:HGNC:15980]	up	0.00104682
ENSSSCT00000027203	LRP1	low density lipoprotein receptor-related protein 1 [Source:HGNC Symbol;Acc:HGNC:6692]	up	0.00104682
ENSSSCT00000034552	CD36	Sus scrofa CD36 molecule (thrombospondin receptor) (CD36), mRNA. [Source:RefSeq mRNA;Acc:NM_001044622]	up	0.00104682
ENSSSCT00000001193	FAM65B	family with sequence similarity 65, member B [Source:HGNC Symbol;Acc:HGNC:13872]	down	0.00107449
ENSSSCT00000035725	ADGRG2	G protein-coupled receptor 64 [Source:HGNC Symbol;Acc:HGNC:4516]	up	0.00112823
ENSSSCT00000030625	ARSF	arylsulfatase F [Source:HGNC Symbol;Acc:HGNC:721]	up	0.00113542
ENSSSCT00000027055	KAZALD1	Sus scrofa Kazal-type serine peptidase inhibitor domain 1 (KAZALD1), mRNA. [Source:RefSeq mRNA;Acc:NM_001244551]	up	0.00116052
ENSSSCT00000008232	APCDD1L	adenomatosis polyposis coli down-regulated 1-like [Source:HGNC Symbol;Acc:HGNC:26892]	up	0.00117417
ENSSSCT00000035287	COL14A1	collagen, type XIV, alpha 1 [Source:HGNC Symbol;Acc:HGNC:2191]	up	0.00119067
ENSSSCT00000015925	SCUBE2	signal peptide, CUB domain, EGF-like 2 [Source:HGNC Symbol;Acc:HGNC:30425]	up	0.00120901
ENSSSCT00000024904	PKP3	plakophilin 3 [Source:HGNC Symbol;Acc:HGNC:9025]	up	0.00128174
ENSSSCT00000018794	AXIN2	axin 2 [Source:HGNC Symbol;Acc:HGNC:904]	down	0.00129407
ENSSSCT00000034230	NT5E	5'-nucleotidase, ecto (CD73) [Source:HGNC Symbol;Acc:HGNC:8021]	up	0.00136934
ENSSSCT00000003350	TGFB1	transforming growth factor beta-1 precursor [Source:RefSeq peptide;Acc:NP_999180]	up	0.00137715
ENSSSCT00000011522	LOXL4	lysyl oxidase-like 4 [Source:HGNC Symbol;Acc:HGNC:17171]	up	0.00137715
ENSSSCT00000005972	HNRNPA1	heterogeneous nuclear ribonucleoprotein A1-like 2 [Source:HGNC Symbol;Acc:HGNC:27067]	down	0.0013811
ENSSSCT00000004036	GRIK3	glutamate receptor, ionotropic, kainate 3 [Source:HGNC Symbol;Acc:HGNC:4581]	down	0.00142566
ENSSSCT00000019535	ATP1B2	ATPase, Na+/K+ transporting, beta 2 polypeptide [Source:HGNC Symbol;Acc:HGNC:805]	up	0.00142566
ENSSSCT00000033796	TIMP1	Sus scrofa TIMP metallopeptidase inhibitor 1 (TIMP1), mRNA. [Source:RefSeq mRNA;Acc:NM_213857]	up	0.00145419
ENSSSCT00000000773	CD9	Uncharacterized protein {ECO:0000313|Ensembl:ENSSSCP00000000757} [Source:UniProtKB/TrEMBL;Acc:F1SL24]	up	0.00145991
ENSSSCT00000019456	SPNS2	spinster homolog 2 (Drosophila) [Source:HGNC Symbol;Acc:HGNC:26992]	up	0.00145991
ENSSSCT00000022419	CHRM3	NA	down	0.00149476
ENSSSCT00000034523	CD44	CD44 molecule (Indian blood group) [Source:HGNC Symbol;Acc:HGNC:1681]	up	0.00149476
ENSSSCT00000032434	LDLRAD4	low density lipoprotein receptor class A domain containing 4 [Source:HGNC Symbol;Acc:HGNC:1224]	up	0.00156046
ENSSSCT00000036182	CD9	Sus scrofa CD9 molecule (CD9), mRNA. [Source:RefSeq mRNA;Acc:NM_214006]	up	0.00157391
ENSSSCT00000016780	CD36	Sus scrofa CD36 molecule (thrombospondin receptor) (CD36), mRNA. [Source:RefSeq mRNA;Acc:NM_001044622]	up	0.00160549
ENSSSCT00000000394	PMEL	Uncharacterized protein {ECO:0000313|Ensembl:ENSSSCP00000000388} [Source:UniProtKB/TrEMBL;Acc:F1SPI9]	down	0.00170257
ENSSSCT00000017465	SLC40A1	Uncharacterized protein {ECO:0000313|Ensembl:ENSSSCP00000016995} [Source:UniProtKB/TrEMBL;Acc:F1RXV2]	up	0.00170257
ENSSSCT00000019393	SERPINF1	serpin peptidase inhibitor, clade F (alpha-2 antiplasmin, pigment epithelium derived factor), member 1 [Source:HGNC Symbol;Acc:HGNC:8824]	up	0.00177148
ENSSSCT00000018113	CAV2	Sus scrofa caveolin 2 (CAV2), mRNA. [Source:RefSeq mRNA;Acc:NM_001123091]	up	0.0017736
ENSSSCT00000005345	TRPM1	NA	down	0.0018025
ENSSSCT00000018602	SLC36A2	Uncharacterized protein {ECO:0000313|Ensembl:ENSSSCP00000018101} [Source:UniProtKB/TrEMBL;Acc:F1S0V7]	up	0.00182266
ENSSSCT00000023922	NA	Uncharacterized protein {ECO:0000313|Ensembl:ENSSSCP00000020862} [Source:UniProtKB/TrEMBL;Acc:I3L9Z8]	up	0.00182714
ENSSSCT00000005628	NTRK3	Sus scrofa neurotrophic tyrosine kinase, receptor, type 3 (NTRK3), mRNA. [Source:RefSeq mRNA;Acc:NM_214271]	up	0.00205359
ENSSSCT00000000506	NA	Uncharacterized protein {ECO:0000313|Ensembl:ENSSSCP00000000499} [Source:UniProtKB/TrEMBL;Acc:F1SKB3]	up	0.0020659
ENSSSCT00000015569	MARCH3	membrane-associated ring finger (C3HC4) 3, E3 ubiquitin protein ligase [Source:HGNC Symbol;Acc:HGNC:28728]	up	0.00209009
ENSSSCT00000022666	NA	Uncharacterized protein {ECO:0000313|Ensembl:ENSSSCP00000023947} [Source:UniProtKB/TrEMBL;Acc:I3LIP1]	up	0.00209894
ENSSSCT00000017744	NGEF	neuronal guanine nucleotide exchange factor [Source:HGNC Symbol;Acc:HGNC:7807]	up	0.00210991
ENSSSCT00000014523	CD44	CD44 molecule (Indian blood group) [Source:HGNC Symbol;Acc:HGNC:1681]	up	0.00219646
ENSSSCT00000026025	CD59	Sus scrofa CD59 molecule, complement regulatory protein (CD59), mRNA. [Source:RefSeq mRNA;Acc:NM_214170]	up	0.00221842
ENSSSCT00000035092	SLC4A1	solute carrier family 4 (anion exchanger), member 1 (Diego blood group) [Source:HGNC Symbol;Acc:HGNC:11027]	down	0.00221842
ENSSSCT00000010388	SLAIN1	Uncharacterized protein {ECO:0000313|Ensembl:ENSSSCP00000010118} [Source:UniProtKB/TrEMBL;Acc:F1RP75]	down	0.00232396
ENSSSCT00000027710	PCSK6	proprotein convertase subtilisin/kexin type 6 [Source:HGNC Symbol;Acc:HGNC:8569]	up	0.00235455
ENSSSCT00000035666	NA	Uncharacterized protein {ECO:0000313|Ensembl:ENSSSCP00000002089} [Source:UniProtKB/TrEMBL;Acc:F1SIE1]	up	0.00235716
ENSSSCT00000006520	COL22A1	Uncharacterized protein {ECO:0000313|Ensembl:ENSSSCP00000006348} [Source:UniProtKB/TrEMBL;Acc:F1RSI8]	up	0.00236437
ENSSSCT00000036649	CLU	Sus scrofa clusterin (CLU), mRNA. [Source:RefSeq mRNA;Acc:NM_213971]	up	0.00243557
ENSSSCT00000022939	PMEL	Uncharacterized protein {ECO:0000313|Ensembl:ENSSSCP00000024698} [Source:UniProtKB/TrEMBL;Acc:I3LKT3]	down	0.00248614
ENSSSCT00000007218	S100A12	Sus scrofa S100 calcium binding protein A12 (S100A12), mRNA. [Source:RefSeq mRNA;Acc:NM_001160272]	up	0.0025323
ENSSSCT00000011822	RGS2	Sus scrofa regulator of G-protein signaling 2, 24kDa (RGS2), mRNA. [Source:RefSeq mRNA;Acc:NM_001044600]	up	0.00258976
ENSSSCT00000018706	CYGB	cytoglobin [Source:HGNC Symbol;Acc:HGNC:16505]	up	0.00259463
ENSSSCT00000029875	NA	Uncharacterized protein {ECO:0000313|Ensembl:ENSSSCP00000027463} [Source:UniProtKB/TrEMBL;Acc:I3LTL6]	up	0.00260322
ENSSSCT00000005328	VIMP	Sus scrofa VCP-interacting membrane protein (VIMP), mRNA. [Source:RefSeq mRNA;Acc:NM_001164113]	up	0.00264923
ENSSSCT00000027096	NA	Uncharacterized protein {ECO:0000313|Ensembl:ENSSSCP00000021884} [Source:UniProtKB/TrEMBL;Acc:I3LCV7]	down	0.00278086
ENSSSCT00000034510	CD9	Sus scrofa CD9 molecule (CD9), mRNA. [Source:RefSeq mRNA;Acc:NM_214006]	up	0.00283294
ENSSSCT00000005707	SH3GL2	SH3-domain GRB2-like 2 [Source:HGNC Symbol;Acc:HGNC:10831]	down	0.00287273
ENSSSCT00000015017	NA	NA	up	0.00288757
ENSSSCT00000012787	PLS1	plastin 1 [Source:HGNC Symbol;Acc:HGNC:9090]	up	0.00289345
ENSSSCT00000005738	MLANA	melan-A [Source:HGNC Symbol;Acc:HGNC:7124]	down	0.00303707
ENSSSCT00000036240	CD44	CD44 molecule (Indian blood group) [Source:HGNC Symbol;Acc:HGNC:1681]	up	0.00312109
ENSSSCT00000004306	NA	Uncharacterized protein {ECO:0000313|Ensembl:ENSSSCP00000004206} [Source:UniProtKB/TrEMBL;Acc:F1S3X0]	down	0.00312281
ENSSSCT00000026479	KCNQ5	Uncharacterized protein {ECO:0000313|Ensembl:ENSSSCP00000004622} [Source:UniProtKB/TrEMBL;Acc:F1RTS6]	up	0.00312281
ENSSSCT00000036135	CD9	Sus scrofa CD9 molecule (CD9), mRNA. [Source:RefSeq mRNA;Acc:NM_214006]	up	0.00318722
ENSSSCT00000000929	STAB2	Uncharacterized protein {ECO:0000313|Ensembl:ENSSSCP00000000909} [Source:UniProtKB/TrEMBL;Acc:F1SRK3]	up	0.0031934
ENSSSCT00000027310	HHIPL1	NA	up	0.00330054
ENSSSCT00000017550	RAPH1	Ras association (RalGDS/AF-6) and pleckstrin homology domains 1 [Source:HGNC Symbol;Acc:HGNC:14436]	up	0.00349441
ENSSSCT00000004731	KCNQ5	Uncharacterized protein {ECO:0000313|Ensembl:ENSSSCP00000004622} [Source:UniProtKB/TrEMBL;Acc:F1RTS6]	up	0.003582
ENSSSCT00000016893	TNN	tenascin N [Source:HGNC Symbol;Acc:HGNC:22942]	up	0.003582
ENSSSCT00000025430	SLC40A1	Uncharacterized protein {ECO:0000313|Ensembl:ENSSSCP00000016995} [Source:UniProtKB/TrEMBL;Acc:F1RXV2]	up	0.00358925
ENSSSCT00000030492	MAMDC2	Sus scrofa MAM domain containing 2 (MAMDC2), mRNA. [Source:RefSeq mRNA;Acc:NM_001244983]	up	0.00360238
ENSSSCT00000027066	RPL15	Ribosomal protein L15 {ECO:0000256|RuleBase:RU000663} [Source:UniProtKB/TrEMBL;Acc:I3L623]	down	0.00377668
ENSSSCT00000004214	AK4	Sus scrofa adenylate kinase 3-like 1 (AK3L1), mRNA. [Source:RefSeq mRNA;Acc:NM_001044597]	up	0.00385803
ENSSSCT00000007366	TBX15	T-box 15 [Source:HGNC Symbol;Acc:HGNC:11594]	down	0.00390663
ENSSSCT00000010601	CLU	Sus scrofa clusterin (CLU), mRNA. [Source:RefSeq mRNA;Acc:NM_213971]	up	0.00400778
ENSSSCT00000006875	CEBPD	CCAAT/enhancer binding protein (C/EBP), delta [Source:HGNC Symbol;Acc:HGNC:1835]	up	0.00401257
ENSSSCT00000014101	ALDH3B2	Uncharacterized protein {ECO:0000313|Ensembl:ENSSSCP00000013715} [Source:UniProtKB/TrEMBL;Acc:V9GZ89]	up	0.00426239
ENSSSCT00000007528	PALMD	palmdelphin [Source:HGNC Symbol;Acc:HGNC:15846]	up	0.00447788
ENSSSCT00000008628	ABCC6	Uncharacterized protein {ECO:0000313|Ensembl:ENSSSCP00000008406} [Source:UniProtKB/TrEMBL;Acc:F1RLT1]	up	0.00455754
ENSSSCT00000011476	CYP2C9	Sus scrofa cytochrome P450 2C49 (CYP2C49), mRNA. [Source:RefSeq mRNA;Acc:NM_214420]	down	0.0046251
ENSSSCT00000029842	SLC40A1	Uncharacterized protein {ECO:0000313|Ensembl:ENSSSCP00000016995} [Source:UniProtKB/TrEMBL;Acc:F1RXV2]	up	0.00464171
ENSSSCT00000010539	HR	protein hairless [Source:RefSeq peptide;Acc:NP_001077399]	up	0.00472803
ENSSSCT00000005615	TMEM30B	transmembrane protein 30B [Source:HGNC Symbol;Acc:HGNC:27254]	up	0.00487777
ENSSSCT00000018091	WNT16	wingless-type MMTV integration site family, member 16 [Source:HGNC Symbol;Acc:HGNC:16267]	down	0.00499217
ENSSSCT00000002175	PAX9	paired box 9 [Source:HGNC Symbol;Acc:HGNC:8623]	up	0.00508859
ENSSSCT00000005364	SALL3	spalt-like transcription factor 3 [Source:HGNC Symbol;Acc:HGNC:10527]	up	0.00516351
ENSSSCT00000012134	SKIDA1	SKI/DACH domain containing 1 [Source:HGNC Symbol;Acc:HGNC:32697]	down	0.00522953
ENSSSCT00000018993	NA	Uncharacterized protein {ECO:0000313|Ensembl:ENSSSCP00000018488} [Source:UniProtKB/TrEMBL;Acc:F1S0J9]	up	0.00530001
ENSSSCT00000035314	CD59	Sus scrofa CD59 molecule, complement regulatory protein (CD59), mRNA. [Source:RefSeq mRNA;Acc:NM_214170]	up	0.00541013
ENSSSCT00000030184	S100A6	S100 calcium binding protein A6 [Source:HGNC Symbol;Acc:HGNC:10496]	up	0.00550653
ENSSSCT00000035728	TBC1D8B	TBC1 domain family, member 8B (with GRAM domain) [Source:HGNC Symbol;Acc:HGNC:24715]	up	0.00553464
ENSSSCT00000004436	THBS2	thrombospondin 2 [Source:HGNC Symbol;Acc:HGNC:11786]	up	0.00556627
ENSSSCT00000031636	NA	Uncharacterized protein {ECO:0000313|Ensembl:ENSSSCP00000004622} [Source:UniProtKB/TrEMBL;Acc:F1RTS6]	up	0.00577166
ENSSSCT00000001609	HLA-DRA	Sus scrofa MHC class II DR-alpha (SLA-DRA), mRNA. [Source:RefSeq mRNA;Acc:NM_001113706]	up	0.00603882
ENSSSCT00000029033	SYT12	synaptotagmin XII [Source:HGNC Symbol;Acc:HGNC:18381]	up	0.00611616
ENSSSCT00000019012	KRT25	keratin 25 [Source:HGNC Symbol;Acc:HGNC:30839]	up	0.00619773
ENSSSCT00000025886	TRPM2	transient receptor potential cation channel, subfamily M, member 2 [Source:HGNC Symbol;Acc:HGNC:12339]	up	0.00628371
ENSSSCT00000030340	ADCYAP1R1	Sus scrofa adenylate cyclase activating polypeptide 1 (pituitary) receptor type I (ADCYAP1R1), mRNA. [Source:RefSeq mRNA;Acc:NM_001199808]	up	0.00630917
ENSSSCT00000012307	NA	NA	up	0.00632844
ENSSSCT00000014620	INSC	inscuteable homolog (Drosophila) [Source:HGNC Symbol;Acc:HGNC:33116]	up	0.00632844
ENSSSCT00000017645	IHH	Sus scrofa Indian hedgehog (IHH), mRNA. [Source:RefSeq mRNA;Acc:NM_001244470]	up	0.00639932
ENSSSCT00000019561	CHD5	chromodomain helicase DNA binding protein 5 [Source:HGNC Symbol;Acc:HGNC:16816]	up	0.00644135
ENSSSCT00000004082	MTCL1	microtubule crosslinking factor 1 [Source:HGNC Symbol;Acc:HGNC:29121]	up	0.00679034
ENSSSCT00000024887	CYP4A24	Sus scrofa cytochrome P450 4A24 (CYP4A24), mRNA. [Source:RefSeq mRNA;Acc:NM_214424]	down	0.00679034
ENSSSCT00000015787	CSF1R	colony stimulating factor 1 receptor [Source:HGNC Symbol;Acc:HGNC:2433]	up	0.00697145
ENSSSCT00000027563	LAMC2	Uncharacterized protein {ECO:0000313|Ensembl:ENSSSCP00000025265} [Source:UniProtKB/TrEMBL;Acc:I3LME4]	up	0.00706804
ENSSSCT00000027767	CNIH3	cornichon family AMPA receptor auxiliary protein 3 [Source:HGNC Symbol;Acc:HGNC:26802]	up	0.00722994
ENSSSCT00000029072	RSRP1	arginine/serine-rich protein 1 [Source:HGNC Symbol;Acc:HGNC:25234]	up	0.00757782
ENSSSCT00000028347	JAKMIP2	janus kinase and microtubule interacting protein 2 [Source:HGNC Symbol;Acc:HGNC:29067]	down	0.00774795
ENSSSCT00000010605	SCARA5	scavenger receptor class A, member 5 [Source:HGNC Symbol;Acc:HGNC:28701]	up	0.00779197
ENSSSCT00000034544	PAPSS2	3'-phosphoadenosine 5'-phosphosulfate synthase 2 [Source:HGNC Symbol;Acc:HGNC:8604]	up	0.00780378
ENSSSCT00000016946	LAMC2	Uncharacterized protein {ECO:0000313|Ensembl:ENSSSCP00000016492} [Source:UniProtKB/TrEMBL;Acc:F1S662]	up	0.00812537
ENSSSCT00000025067	NA	Uncharacterized protein {ECO:0000313|Ensembl:ENSSSCP00000019918} [Source:UniProtKB/TrEMBL;Acc:I3L7B3]	up	0.00819279
ENSSSCT00000002010	NA	Uncharacterized protein {ECO:0000313|Ensembl:ENSSSCP00000001961} [Source:UniProtKB/TrEMBL;Acc:F1RIB9]	up	0.00826339
ENSSSCT00000023080	LMO7	LIM domain 7 [Source:HGNC Symbol;Acc:HGNC:6646]	up	0.00835028
ENSSSCT00000004642	TMEM200A	transmembrane protein 200A [Source:HGNC Symbol;Acc:HGNC:21075]	up	0.00845318
ENSSSCT00000018151	ADCYAP1R1	Sus scrofa adenylate cyclase activating polypeptide 1 (pituitary) receptor type I (ADCYAP1R1), mRNA. [Source:RefSeq mRNA;Acc:NM_001199808]	up	0.00860236
ENSSSCT00000003003	CHST6	Sulfotransferase {ECO:0000256|RuleBase:RU361155} [Source:UniProtKB/TrEMBL;Acc:F1S454]	up	0.00860967
ENSSSCT00000013260	EGFL6	EGF-like-domain, multiple 6 [Source:HGNC Symbol;Acc:HGNC:3235]	up	0.00879107
ENSSSCT00000000931	STAB2	Uncharacterized protein {ECO:0000313|Ensembl:ENSSSCP00000000911} [Source:UniProtKB/TrEMBL;Acc:F1SRK1]	up	0.00888177
ENSSSCT00000029774	NA	Uncharacterized protein {ECO:0000313|Ensembl:ENSSSCP00000023224} [Source:UniProtKB/TrEMBL;Acc:I3LGN0]	up	0.00897486
ENSSSCT00000004305	LOC100737897	Uncharacterized protein {ECO:0000313|Ensembl:ENSSSCP00000004205} [Source:UniProtKB/TrEMBL;Acc:F1S3X1]	down	0.00901705
ENSSSCT00000018598	SPARC	Uncharacterized protein {ECO:0000313|Ensembl:ENSSSCP00000018097} [Source:UniProtKB/TrEMBL;Acc:F1RQB3]	up	0.00901705
ENSSSCT00000019290	CCL2	Sus scrofa chemokine (C-C motif) ligand 2 (CCL2), mRNA. [Source:RefSeq mRNA;Acc:NM_214214]	up	0.00904745
ENSSSCT00000013705	PLP1	Sus scrofa proteolipid protein 1 (PLP1), mRNA. [Source:RefSeq mRNA;Acc:NM_213974]	down	0.00915258
ENSSSCT00000012825	GPR87	G protein-coupled receptor 87 [Source:HGNC Symbol;Acc:HGNC:4538]	up	0.00935474
ENSSSCT00000034342	CP	ceruloplasmin (ferroxidase) [Source:HGNC Symbol;Acc:HGNC:2295]	up	0.00935954
ENSSSCT00000016779	NA	Uncharacterized protein {ECO:0000313|Ensembl:ENSSSCP00000016331} [Source:UniProtKB/TrEMBL;Acc:F1SB92]	up	0.00943182
ENSSSCT00000031158	NA	Uncharacterized protein {ECO:0000313|Ensembl:ENSSSCP00000022593} [Source:UniProtKB/TrEMBL;Acc:I3LEV4]	up	0.00943182
ENSSSCT00000036195	MAPK10	mitogen-activated protein kinase 10 [Source:HGNC Symbol;Acc:HGNC:6872]	down	0.00990915
ENSSSCT00000033268	CD44	CD44 molecule (Indian blood group) [Source:HGNC Symbol;Acc:HGNC:1681]	up	0.00995802
ENSSSCT00000034535	TFRC	Sus scrofa transferrin receptor (p90, CD71) (TFRC), mRNA. [Source:RefSeq mRNA;Acc:NM_214001]	up	0.0102213
ENSSSCT00000019010	KRT27	Sus scrofa keratin 27 (KRT27), mRNA. [Source:RefSeq mRNA;Acc:NM_001244622]	up	0.0105307
ENSSSCT00000007206	S100A4	S100 calcium binding protein A4 [Source:HGNC Symbol;Acc:HGNC:10494]	up	0.0105476
ENSSSCT00000026802	TNFRSF12A	Sus scrofa tumor necrosis factor receptor superfamily, member 12A (TNFRSF12A), mRNA. [Source:RefSeq mRNA;Acc:NM_001142839]	up	0.0105507
ENSSSCT00000034814	PLP1	Sus scrofa proteolipid protein 1 (PLP1), mRNA. [Source:RefSeq mRNA;Acc:NM_213974]	down	0.010665
ENSSSCT00000011198	LRRTM3	leucine rich repeat transmembrane neuronal 3 [Source:HGNC Symbol;Acc:HGNC:19410]	down	0.010774
ENSSSCT00000013649	SRPX2	sushi-repeat containing protein, X-linked 2 [Source:HGNC Symbol;Acc:HGNC:30668]	up	0.0109265
ENSSSCT00000031029	NA	NA	up	0.011017
ENSSSCT00000000454	NDUFA4L2	Sus scrofa NADH dehydrogenase (ubiquinone) 1 alpha subcomplex, 4-like 2 (NDUFA4L2), mRNA. [Source:RefSeq mRNA;Acc:NM_001205377]	up	0.0111091
ENSSSCT00000009800	ADAMTS3	ADAM metallopeptidase with thrombospondin type 1 motif, 3 [Source:HGNC Symbol;Acc:HGNC:219]	up	0.0111555
ENSSSCT00000013235	ANOS1	Kallmann syndrome 1 sequence [Source:HGNC Symbol;Acc:HGNC:6211]	up	0.0119367
ENSSSCT00000012927	OSTN	osteocrin [Source:HGNC Symbol;Acc:HGNC:29961]	up	0.0119634
ENSSSCT00000001878	DLK2	Uncharacterized protein {ECO:0000313|Ensembl:ENSSSCP00000001831} [Source:UniProtKB/TrEMBL;Acc:F1RRJ7]	up	0.012106
ENSSSCT00000014095	UNC93B1	Uncharacterized protein {ECO:0000313|Ensembl:ENSSSCP00000013709} [Source:UniProtKB/TrEMBL;Acc:F1RVP5]	up	0.012106
ENSSSCT00000029867	ADGRG2	G protein-coupled receptor 64 [Source:HGNC Symbol;Acc:HGNC:4516]	up	0.0123252
ENSSSCT00000000288	SP7	Sp7 transcription factor [Source:HGNC Symbol;Acc:HGNC:17321]	up	0.012664
ENSSSCT00000034816	BGN	biglycan [Source:HGNC Symbol;Acc:HGNC:1044]	up	0.012664
ENSSSCT00000031885	SEMA3C	sema domain, immunoglobulin domain (Ig), short basic domain, secreted, (semaphorin) 3C [Source:HGNC Symbol;Acc:HGNC:10725]	up	0.0126681
ENSSSCT00000035913	EGFL6	EGF-like-domain, multiple 6 [Source:HGNC Symbol;Acc:HGNC:3235]	up	0.0127125
ENSSSCT00000018897	SLC4A1	solute carrier family 4 (anion exchanger), member 1 (Diego blood group) [Source:HGNC Symbol;Acc:HGNC:11027]	down	0.0130908
ENSSSCT00000024599	ZNF232	zinc finger protein 232 [Source:HGNC Symbol;Acc:HGNC:13026]	down	0.0130908
ENSSSCT00000013956	BGN	biglycan [Source:HGNC Symbol;Acc:HGNC:1044]	up	0.0134587
ENSSSCT00000029742	TOR1AIP2	Sus scrofa torsin A interacting protein 2 (TOR1AIP2), mRNA. [Source:RefSeq mRNA;Acc:NM_001243389]	up	0.0134625
ENSSSCT00000035115	BGN	biglycan [Source:HGNC Symbol;Acc:HGNC:1044]	up	0.0135083
ENSSSCT00000000980	NTN4	netrin 4 [Source:HGNC Symbol;Acc:HGNC:13658]	down	0.0137786
ENSSSCT00000003720	MMP23	matrix metallopeptidase 23B [Source:HGNC Symbol;Acc:HGNC:7171]	up	0.0137786
ENSSSCT00000018911	MPP3	membrane protein, palmitoylated 3 (MAGUK p55 subfamily member 3) [Source:HGNC Symbol;Acc:HGNC:7221]	down	0.0137786
ENSSSCT00000035182	PLP1	Sus scrofa proteolipid protein 1 (PLP1), mRNA. [Source:RefSeq mRNA;Acc:NM_213974]	down	0.0138491
ENSSSCT00000018630	IRX4	iroquois homeobox 4 [Source:HGNC Symbol;Acc:HGNC:6129]	down	0.0139636
ENSSSCT00000024347	COL6A1	collagen, type VI, alpha 1 [Source:HGNC Symbol;Acc:HGNC:2211]	up	0.0140737
ENSSSCT00000019124	CHAD	chondroadherin [Source:HGNC Symbol;Acc:HGNC:1909]	up	0.0144363
ENSSSCT00000014539	PRRG4	Sus scrofa proline rich Gla (G-carboxyglutamic acid) 4 (transmembrane) (PRRG4), mRNA. [Source:RefSeq mRNA;Acc:NM_001244836]	up	0.0146388
ENSSSCT00000030294	MST1R	macrophage stimulating 1 receptor (c-met-related tyrosine kinase) [Source:HGNC Symbol;Acc:HGNC:7381]	up	0.0146388
ENSSSCT00000026507	NA	Uncharacterized protein {ECO:0000313|Ensembl:ENSSSCP00000023790} [Source:UniProtKB/TrEMBL;Acc:I3LI90]	up	0.0149142
ENSSSCT00000028027	NA	Uncharacterized protein {ECO:0000313|Ensembl:ENSSSCP00000022138} [Source:UniProtKB/TrEMBL;Acc:I3LDK6]	up	0.014929
ENSSSCT00000022817	SERINC5	serine incorporator 5 [Source:HGNC Symbol;Acc:HGNC:18825]	up	0.0150629
ENSSSCT00000014277	EML3	echinoderm microtubule associated protein like 3 [Source:HGNC Symbol;Acc:HGNC:26666]	up	0.0152045
ENSSSCT00000006768	JPH1	junctophilin 1 [Source:HGNC Symbol;Acc:HGNC:14201]	up	0.0153619
ENSSSCT00000004088	DLGAP1	Uncharacterized protein {ECO:0000313|Ensembl:ENSSSCP00000003996} [Source:UniProtKB/TrEMBL;Acc:F1SM80]	down	0.0156482
ENSSSCT00000030320	LOC100624559	Uncharacterized protein {ECO:0000313|Ensembl:ENSSSCP00000021848} [Source:UniProtKB/TrEMBL;Acc:I3LCS1]	up	0.0167781
ENSSSCT00000035618	CHRDL1	chordin-like 1 [Source:HGNC Symbol;Acc:HGNC:29861]	up	0.0167823
ENSSSCT00000010600	GULO	Sus scrofa gulonolactone (L-) oxidase (GULO), mRNA. [Source:RefSeq mRNA;Acc:NM_001129948]	up	0.0169649
ENSSSCT00000017298	ITGB6	integrin beta-6 precursor [Source:RefSeq peptide;Acc:NP_001090892]	up	0.016965
ENSSSCT00000034695	CD44	CD44 molecule (Indian blood group) [Source:HGNC Symbol;Acc:HGNC:1681]	up	0.0171595
ENSSSCT00000023822	NA	Uncharacterized protein {ECO:0000313|Ensembl:ENSSSCP00000006348} [Source:UniProtKB/TrEMBL;Acc:F1RSI8]	up	0.0172727
ENSSSCT00000012277	THRB	thyroid hormone receptor, beta [Source:HGNC Symbol;Acc:HGNC:11799]	up	0.0173662
ENSSSCT00000024818	MST1R	macrophage stimulating 1 receptor (c-met-related tyrosine kinase) [Source:HGNC Symbol;Acc:HGNC:7381]	up	0.0173662
ENSSSCT00000035291	ASPN	biglycan [Source:HGNC Symbol;Acc:HGNC:1044]	up	0.0173662
ENSSSCT00000033355	S100A4	S100 calcium binding protein A4 [Source:HGNC Symbol;Acc:HGNC:10494]	up	0.0174785
ENSSSCT00000017884	DPP6	dipeptidyl-peptidase 6 [Source:HGNC Symbol;Acc:HGNC:3010]	down	0.0176454
ENSSSCT00000018831	CYB561	cytochrome b561 [Source:HGNC Symbol;Acc:HGNC:2571]	up	0.0178354
ENSSSCT00000022558	MALL	Sus scrofa mal, T-cell differentiation protein-like (MALL), mRNA. [Source:RefSeq mRNA;Acc:NM_001243633]	up	0.0178823
ENSSSCT00000019484	ENO3	enolase 3 (beta, muscle) [Source:HGNC Symbol;Acc:HGNC:3354]	up	0.0182627
ENSSSCT00000003129	LPCAT2	lysophosphatidylcholine acyltransferase 2 [Source:HGNC Symbol;Acc:HGNC:26032]	up	0.0183754
ENSSSCT00000032670	S100A4	S100 calcium binding protein A4 [Source:HGNC Symbol;Acc:HGNC:10494]	up	0.0185992
ENSSSCT00000015760	JAKMIP2	janus kinase and microtubule interacting protein 2 [Source:HGNC Symbol;Acc:HGNC:29067]	down	0.0187068
ENSSSCT00000027090	ZBTB47	zinc finger and BTB domain containing 47 [Source:HGNC Symbol;Acc:HGNC:26955]	up	0.0187068
ENSSSCT00000028903	COL22A1	collagen, type XXII, alpha 1 [Source:HGNC Symbol;Acc:HGNC:22989]	up	0.0187068
ENSSSCT00000025254	NA	Uncharacterized protein {ECO:0000313|Ensembl:ENSSSCP00000023651} [Source:UniProtKB/TrEMBL;Acc:I3LHV4]	up	0.0191392
ENSSSCT00000018567	CYFIP2	cytoplasmic FMR1 interacting protein 2 [Source:HGNC Symbol;Acc:HGNC:13760]	up	0.0194132
ENSSSCT00000003736	CHD5	chromodomain helicase DNA binding protein 5 [Source:HGNC Symbol;Acc:HGNC:16816]	up	0.0194872
ENSSSCT00000035408	NA	Uncharacterized protein {ECO:0000313|Ensembl:ENSSSCP00000002089} [Source:UniProtKB/TrEMBL;Acc:F1SIE1]	up	0.0197061
ENSSSCT00000016374	EXPH5	exophilin 5 [Source:HGNC Symbol;Acc:HGNC:30578]	up	0.0201989
ENSSSCT00000010573	ADAMDEC1	ADAM-like, decysin 1 [Source:HGNC Symbol;Acc:HGNC:16299]	up	0.0203869
ENSSSCT00000035508	CD36	Sus scrofa CD36 molecule (thrombospondin receptor) (CD36), mRNA. [Source:RefSeq mRNA;Acc:NM_001044622]	up	0.0206018
ENSSSCT00000028925	FGF1	Fibroblast growth factor 1 [Source:UniProtKB/Swiss-Prot;Acc:P20002]	up	0.0212471
ENSSSCT00000017828	BOK	BCL2-related ovarian killer [Source:HGNC Symbol;Acc:HGNC:1087]	up	0.0212686
ENSSSCT00000012960	TFRC	Sus scrofa transferrin receptor (p90, CD71) (TFRC), mRNA. [Source:RefSeq mRNA;Acc:NM_214001]	up	0.021341
ENSSSCT00000015300	FLT4	fms-related tyrosine kinase 4 [Source:HGNC Symbol;Acc:HGNC:3767]	up	0.021341
ENSSSCT00000027582	SLC40A1	Uncharacterized protein {ECO:0000313|Ensembl:ENSSSCP00000028037} [Source:UniProtKB/TrEMBL;Acc:I3LV85]	up	0.0213877
ENSSSCT00000007287	ADAMTSL4	ADAMTS-like 4 [Source:HGNC Symbol;Acc:HGNC:19706]	up	0.021734
ENSSSCT00000025431	NA	Uncharacterized protein {ECO:0000313|Ensembl:ENSSSCP00000020201} [Source:UniProtKB/TrEMBL;Acc:I3L843]	up	0.021734
ENSSSCT00000010107	MAPK10	mitogen-activated protein kinase 10 [Source:HGNC Symbol;Acc:HGNC:6872]	down	0.0217677
ENSSSCT00000014803	VAV1	Sus scrofa vav 1 guanine nucleotide exchange factor (VAV1), mRNA. [Source:RefSeq mRNA;Acc:NM_001267833]	up	0.0219147
ENSSSCT00000023820	ARID3B	AT rich interactive domain 3B (BRIGHT-like) [Source:HGNC Symbol;Acc:HGNC:14350]	down	0.0219618
ENSSSCT00000029929	ZBTB47	zinc finger and BTB domain containing 47 [Source:HGNC Symbol;Acc:HGNC:26955]	up	0.0219618
ENSSSCT00000033433	PLP1	Sus scrofa proteolipid protein 1 (PLP1), mRNA. [Source:RefSeq mRNA;Acc:NM_213974]	down	0.0219618
ENSSSCT00000036499	CD24	CD24 molecule [Source:HGNC Symbol;Acc:HGNC:1645]	down	0.0221517
ENSSSCT00000012062	JCAD	KIAA1462 [Source:HGNC Symbol;Acc:HGNC:29283]	up	0.022226
ENSSSCT00000036680	NA	Uncharacterized protein {ECO:0000313|Ensembl:ENSSSCP00000002089} [Source:UniProtKB/TrEMBL;Acc:F1SIE1]	up	0.0223589
ENSSSCT00000010899	CMLKR1	Sus scrofa chemokine-like receptor 1 (CMKLR1), mRNA. [Source:RefSeq mRNA;Acc:NM_001123100]	up	0.0228718
ENSSSCT00000024823	JCAD	KIAA1462 [Source:HGNC Symbol;Acc:HGNC:29283]	up	0.0228718
ENSSSCT00000028814	NA	Uncharacterized protein {ECO:0000313|Ensembl:ENSSSCP00000022341} [Source:UniProtKB/TrEMBL;Acc:I3LE55]	down	0.0231876
ENSSSCT00000009191	FANCL	Uncharacterized protein {ECO:0000313|Ensembl:ENSSSCP00000008958} [Source:UniProtKB/TrEMBL;Acc:F1SQL5]	down	0.0238341
ENSSSCT00000004165	IFI44	interferon-induced protein 44 [Source:HGNC Symbol;Acc:HGNC:16938]	up	0.0241554
ENSSSCT00000008138	PLTP	Sus scrofa phospholipid transfer protein (PLTP), mRNA. [Source:RefSeq mRNA;Acc:NM_214283]	up	0.0244077
ENSSSCT00000004054	BMP8B	Uncharacterized protein {ECO:0000313|Ensembl:ENSSSCP00000003963} [Source:UniProtKB/TrEMBL;Acc:F1SV08]	up	0.024903
ENSSSCT00000032483	CX3CR1	chemokine (C-X3-C motif) receptor 1 [Source:HGNC Symbol;Acc:HGNC:2558]	up	0.025309
ENSSSCT00000018199	NPY	Pro-neuropeptide Y Neuropeptide Y C-flanking peptide of NPY [Source:UniProtKB/Swiss-Prot;Acc:P01304]	down	0.0254797
ENSSSCT00000025242	NA	Uncharacterized protein {ECO:0000313|Ensembl:ENSSSCP00000022635} [Source:UniProtKB/TrEMBL;Acc:I3LEZ6]	up	0.0256065
ENSSSCT00000028665	LEPR	leptin receptor precursor [Source:RefSeq peptide;Acc:NP_001019758]	up	0.0256913
ENSSSCT00000035619	ANOS1	Kallmann syndrome 1 sequence [Source:HGNC Symbol;Acc:HGNC:6211]	up	0.0264816
ENSSSCT00000035033	BGN	biglycan [Source:HGNC Symbol;Acc:HGNC:1044]	up	0.0269742
ENSSSCT00000014867	ACP5	tartrate-resistant acid phosphatase type 5 precursor [Source:RefSeq peptide;Acc:NP_999374]	up	0.0274313
ENSSSCT00000034458	ITGA1	integrin, alpha 1 [Source:HGNC Symbol;Acc:HGNC:6134]	up	0.0277649
ENSSSCT00000025682	COCH	cochlin [Source:HGNC Symbol;Acc:HGNC:2180]	up	0.0282336
ENSSSCT00000028473	UNC93B1	Uncharacterized protein {ECO:0000313|Ensembl:ENSSSCP00000022395} [Source:UniProtKB/TrEMBL;Acc:I3LEA8]	up	0.0282619
ENSSSCT00000032710	TFRC	Sus scrofa transferrin receptor (p90, CD71) (TFRC), mRNA. [Source:RefSeq mRNA;Acc:NM_214001]	up	0.0282619
ENSSSCT00000011310	PLAC9	Sus scrofa placenta-specific 9 (PLAC9), mRNA. [Source:RefSeq mRNA;Acc:NM_001190209]	up	0.0288399
ENSSSCT00000011430	ANKRD22	ankyrin repeat domain 22 [Source:HGNC Symbol;Acc:HGNC:28321]	up	0.0288399
ENSSSCT00000023219	NDUFA4L2	Uncharacterized protein {ECO:0000313|Ensembl:ENSSSCP00000000448} [Source:UniProtKB/TrEMBL;Acc:F1SL75]	up	0.0291413
ENSSSCT00000019536	SAT2	Sus scrofa spermidine/spermine N1-acetyltransferase family member 2 (SAT2), mRNA. [Source:RefSeq mRNA;Acc:NM_001129962]	down	0.0295222
ENSSSCT00000011255	SPOCK2	Uncharacterized protein {ECO:0000313|Ensembl:ENSSSCP00000010963} [Source:UniProtKB/TrEMBL;Acc:F1SU95]	up	0.0295695
ENSSSCT00000031030	KRT4	keratin 4 [Source:HGNC Symbol;Acc:HGNC:6441]	up	0.0296469
ENSSSCT00000026032	GIMAP4	Uncharacterized protein {ECO:0000313|Ensembl:ENSSSCP00000025015} [Source:UniProtKB/TrEMBL;Acc:I3LLP5]	up	0.0298643
ENSSSCT00000004061	BMP8A	Uncharacterized protein {ECO:0000313|Ensembl:ENSSSCP00000003970} [Source:UniProtKB/TrEMBL;Acc:F1SMC6]	up	0.0299039
ENSSSCT00000004744	TBX18	T-box 18 [Source:HGNC Symbol;Acc:HGNC:11595]	down	0.0308198
ENSSSCT00000010018	LEF1	Sus scrofa lymphoid enhancer-binding factor 1 (LEF1), mRNA. [Source:RefSeq mRNA;Acc:NM_001129967]	down	0.0308198
ENSSSCT00000000240	BIN2	Uncharacterized protein {ECO:0000313|Ensembl:ENSSSCP00000000236} [Source:UniProtKB/TrEMBL;Acc:F1SH84]	up	0.0311409
ENSSSCT00000000153	MYH11	myosin, heavy chain 11, smooth muscle [Source:HGNC Symbol;Acc:HGNC:7569]	up	0.0312413
ENSSSCT00000000509	NA	Uncharacterized protein {ECO:0000313|Ensembl:ENSSSCP00000000502} [Source:UniProtKB/TrEMBL;Acc:F1SH76]	down	0.0312413
ENSSSCT00000014043	EPS8L2	EPS8-like 2 [Source:HGNC Symbol;Acc:HGNC:21296]	up	0.0312413
ENSSSCT00000004047	RHBDL2	rhomboid, veinlet-like 2 (Drosophila) [Source:HGNC Symbol;Acc:HGNC:16083]	up	0.0313275
ENSSSCT00000024825	NA	Uncharacterized protein {ECO:0000313|Ensembl:ENSSSCP00000020120} [Source:UniProtKB/TrEMBL;Acc:I3L7W2]	up	0.0324766
ENSSSCT00000027797	NSUN7	NOP2/Sun domain family, member 7 [Source:HGNC Symbol;Acc:HGNC:25857]	down	0.0329151
ENSSSCT00000009955	ADAD1	adenosine deaminase domain containing 1 (testis-specific) [Source:HGNC Symbol;Acc:HGNC:30713]	down	0.0345759
ENSSSCT00000004862	SLC22A16	solute carrier family 22 (organic cation/carnitine transporter), member 16 [Source:HGNC Symbol;Acc:HGNC:20302]	up	0.0346881
ENSSSCT00000000175	TMEM263	transmembrane protein 263 [Source:HGNC Symbol;Acc:HGNC:28281]	up	0.0347918
ENSSSCT00000016163	FOLR3	Sus scrofa folate receptor 2 (fetal) (FOLR2), mRNA. [Source:RefSeq mRNA;Acc:NM_213853]	up	0.034828
ENSSSCT00000014296	MYRF	myelin regulatory factor [Source:HGNC Symbol;Acc:HGNC:1181]	up	0.0356413
ENSSSCT00000026819	TNC	Uncharacterized protein {ECO:0000313|Ensembl:ENSSSCP00000027784} [Source:UniProtKB/TrEMBL;Acc:I3LUI4]	up	0.0359278
ENSSSCT00000004052	NA	Uncharacterized protein {ECO:0000313|Ensembl:ENSSSCP00000003970} [Source:UniProtKB/TrEMBL;Acc:F1SMC6]	up	0.0359387
ENSSSCT00000000742	P3H3	prolyl 3-hydroxylase 3 [Source:HGNC Symbol;Acc:HGNC:19318]	up	0.0364914
ENSSSCT00000018979	KRT14	keratin 14 [Source:HGNC Symbol;Acc:HGNC:6416]	up	0.0368482
ENSSSCT00000023611	NA	Uncharacterized protein {ECO:0000313|Ensembl:ENSSSCP00000025812} [Source:UniProtKB/TrEMBL;Acc:I3LNY7]	up	0.0375191
ENSSSCT00000033218	CLU	Sus scrofa clusterin (CLU), mRNA. [Source:RefSeq mRNA;Acc:NM_213971]	up	0.0376875
ENSSSCT00000016715	COL28A1	collagen, type XXVIII, alpha 1 [Source:HGNC Symbol;Acc:HGNC:22442]	up	0.0377301
ENSSSCT00000022943	PDXK	pyridoxal kinase [Source:RefSeq peptide;Acc:NP_999108]	up	0.0380443
ENSSSCT00000008751	NME4	NME/NM23 nucleoside diphosphate kinase 4 [Source:HGNC Symbol;Acc:HGNC:7852]	down	0.0386603
ENSSSCT00000029500	CRISP3	cysteine-rich secretory protein 3 [Source:HGNC Symbol;Acc:HGNC:16904]	up	0.0386643
ENSSSCT00000015478	PCSK1	Sus scrofa proprotein convertase subtilisin/kexin type 1 (PCSK1), mRNA. [Source:RefSeq mRNA;Acc:NM_214038]	up	0.0388452
ENSSSCT00000018389	ITGA1	integrin, alpha 1 [Source:HGNC Symbol;Acc:HGNC:6134]	up	0.0388452
ENSSSCT00000007945	BPIFB1	Sus scrofa BPI fold containing family B, member 1 (BPIFB1), mRNA. [Source:RefSeq mRNA;Acc:NM_001101032]	up	0.0390793
ENSSSCT00000011625	ADRA2A	Sus scrofa adrenoceptor alpha 2A (ADRA2A), mRNA. [Source:RefSeq mRNA;Acc:NM_214400]	down	0.0390793
ENSSSCT00000006610	SYBU	syntabulin (syntaxin-interacting) [Source:HGNC Symbol;Acc:HGNC:26011]	up	0.0394283
ENSSSCT00000004887	WISP3	WNT1 inducible signaling pathway protein 3 [Source:HGNC Symbol;Acc:HGNC:12771]	up	0.0394374
ENSSSCT00000013299	ADGRG2	G protein-coupled receptor 64 [Source:HGNC Symbol;Acc:HGNC:4516]	up	0.0394645
ENSSSCT00000011264	P4HA1	Sus scrofa prolyl 4-hydroxylase, alpha polypeptide I (P4HA1), mRNA. [Source:RefSeq mRNA;Acc:NM_001097435]	up	0.0398444
ENSSSCT00000017406	HOXD3	homeobox D3 [Source:HGNC Symbol;Acc:HGNC:5137]	down	0.0401052
ENSSSCT00000023118	KIF5A	kinesin family member 5C [Source:HGNC Symbol;Acc:HGNC:6325]	down	0.0401052
ENSSSCT00000025559	P3H1	prolyl 3-hydroxylase 1 [Source:HGNC Symbol;Acc:HGNC:19316]	up	0.0401052
ENSSSCT00000001911	CLIC5	chloride intracellular channel 5 [Source:HGNC Symbol;Acc:HGNC:13517]	up	0.0408374
ENSSSCT00000034116	TFRC	Sus scrofa transferrin receptor (p90, CD71) (TFRC), mRNA. [Source:RefSeq mRNA;Acc:NM_214001]	up	0.0424502
ENSSSCT00000008781	IGFALS	Sus scrofa insulin-like growth factor binding protein, acid labile subunit (IGFALS), mRNA. [Source:RefSeq mRNA;Acc:NM_001048186]	up	0.0427141
ENSSSCT00000034419	PHEX	Sus scrofa phosphate regulating endopeptidase homolog, X-linked (PHEX), mRNA. [Source:RefSeq mRNA;Acc:NM_001244594]	up	0.0427141
ENSSSCT00000007081	NTRK1	neurotrophic tyrosine kinase, receptor, type 1 [Source:HGNC Symbol;Acc:HGNC:8031]	down	0.0430138
ENSSSCT00000011526	CNNM1	cyclin and CBS domain divalent metal cation transport mediator 1 [Source:HGNC Symbol;Acc:HGNC:102]	down	0.0443594
ENSSSCT00000009694	CPE	carboxypeptidase E precursor [Source:RefSeq peptide;Acc:NP_001090908]	up	0.0445227
ENSSSCT00000016414	DRD2	Sus scrofa dopamine receptor D2 (DRD2), mRNA. [Source:RefSeq mRNA;Acc:NM_001244253]	down	0.0447364
ENSSSCT00000008389	GPC2	glypican 2 [Source:HGNC Symbol;Acc:HGNC:4450]	down	0.04639
ENSSSCT00000022676	NA	Uncharacterized protein {ECO:0000313|Ensembl:ENSSSCP00000024362} [Source:UniProtKB/TrEMBL;Acc:I3LJV0]	up	0.046807
ENSSSCT00000006714	NECAB1	N-terminal EF-hand calcium binding protein 1 [Source:HGNC Symbol;Acc:HGNC:20983]	down	0.0469448
ENSSSCT00000029479	PAMR1	peptidase domain containing associated with muscle regeneration 1 [Source:HGNC Symbol;Acc:HGNC:24554]	up	0.0470094
ENSSSCT00000013086	NA	Uncharacterized protein {ECO:0000313|Ensembl:ENSSSCP00000012741} [Source:UniProtKB/TrEMBL;Acc:F1SL02]	up	0.0474584
ENSSSCT00000017209	FAM149A	family with sequence similarity 149, member A [Source:HGNC Symbol;Acc:HGNC:24527]	up	0.0487642
ENSSSCT00000006060	PHF19	PHD finger protein 19 [Source:HGNC Symbol;Acc:HGNC:24566]	up	0.0492775

## Sheet: Different genes on E40VSE35
Additional file 3: Differentially expressed genes with p≤0.05 on E40 versus E35
Accession	Gene Symbol	gene annotation	regulation	pvalue
ENSSSCT00000009102	CYP26B1	cytochrome P450, family 26, subfamily B, polypeptide 1 [Source:HGNC Symbol;Acc:HGNC:20581]	down	9.36376e-10
ENSSSCT00000011476	CYP2C9	Sus scrofa cytochrome P450 2C49 (CYP2C49), mRNA. [Source:RefSeq mRNA;Acc:NM_214420]	up	7.48365e-07
ENSSSCT00000011475	CYP2C20	Uncharacterized protein {ECO:0000313|Ensembl:ENSSSCP00000011176} [Source:UniProtKB/TrEMBL;Acc:F1SC63]	up	1.64864e-06
ENSSSCT00000014366	FAM111A	family with sequence similarity 111, member A [Source:HGNC Symbol;Acc:HGNC:24725]	up	3.52311e-06
ENSSSCT00000001082	FOXF2	forkhead box F2 [Source:HGNC Symbol;Acc:HGNC:3810]	down	0.000463997
ENSSSCT00000002175	PAX9	paired box 9 [Source:HGNC Symbol;Acc:HGNC:8623]	down	0.00403224
ENSSSCT00000014846	FBN3	Uncharacterized protein {ECO:0000313|Ensembl:ENSSSCP00000014445} [Source:UniProtKB/TrEMBL;Acc:F1SA65]	down	0.00403224
ENSSSCT00000019285	TMEM132E	Uncharacterized protein {ECO:0000313|Ensembl:ENSSSCP00000018774} [Source:UniProtKB/TrEMBL;Acc:F1S165]	down	0.00403224
ENSSSCT00000023306	AGRN	Uncharacterized protein {ECO:0000313|Ensembl:ENSSSCP00000025417} [Source:UniProtKB/TrEMBL;Acc:I3LMU5]	down	0.00403224
ENSSSCT00000019117	CACNA1G	calcium channel, voltage-dependent, T type, alpha 1G subunit [Source:HGNC Symbol;Acc:HGNC:1394]	down	0.00451006
ENSSSCT00000001609	HLA-DRA	Sus scrofa MHC class II DR-alpha (SLA-DRA), mRNA. [Source:RefSeq mRNA;Acc:NM_001113706]	up	0.0105695
ENSSSCT00000001616	SLA-DQA	Sus scrofa MHC class II histocompatibility antigen SLA-DQA (SLA-DQA1), mRNA. [Source:RefSeq mRNA;Acc:NM_001130224]	up	0.0105695
ENSSSCT00000002574	SRSF5	serine/arginine-rich splicing factor 5 [Source:HGNC Symbol;Acc:HGNC:10787]	up	0.0105695
ENSSSCT00000006020	SAL1	Sus scrofa salivary lipocalin (SAL1), mRNA. [Source:RefSeq mRNA;Acc:NM_213814]	up	0.0105695
ENSSSCT00000006255	PTGES	Sus scrofa prostaglandin E synthase (PTGES), mRNA. [Source:RefSeq mRNA;Acc:NM_001038631]	down	0.0105695
ENSSSCT00000009083	ACTG2	actin, gamma 2, smooth muscle, enteric [Source:HGNC Symbol;Acc:HGNC:145]	up	0.0105695
ENSSSCT00000027207	TMEM132E	Uncharacterized protein {ECO:0000313|Ensembl:ENSSSCP00000019847} [Source:UniProtKB/TrEMBL;Acc:I3L743]	down	0.0105695
ENSSSCT00000002508	ARRDC4	arrestin domain containing 4 [Source:HGNC Symbol;Acc:HGNC:28087]	up	0.0107678
ENSSSCT00000011816	B3GALT2	UDP-Gal:betaGlcNAc beta 1,3-galactosyltransferase, polypeptide 2 [Source:HGNC Symbol;Acc:HGNC:917]	up	0.011394
ENSSSCT00000016618	ADAMTS8	ADAM metallopeptidase with thrombospondin type 1 motif, 8 [Source:HGNC Symbol;Acc:HGNC:224]	down	0.0123515
ENSSSCT00000027767	CNIH3	cornichon family AMPA receptor auxiliary protein 3 [Source:HGNC Symbol;Acc:HGNC:26802]	down	0.0163266
ENSSSCT00000017377	RAPGEF4	Rap guanine nucleotide exchange factor (GEF) 4 [Source:HGNC Symbol;Acc:HGNC:16626]	up	0.0217618
ENSSSCT00000001561	ZBTB12	Sus scrofa zinc finger and BTB domain containing 12 (ZBTB12), mRNA. [Source:RefSeq mRNA;Acc:NM_001101821]	down	0.0233408
ENSSSCT00000004164	ADGRL4	EGF, latrophilin and seven transmembrane domain containing 1 [Source:HGNC Symbol;Acc:HGNC:20822]	up	0.0233408
ENSSSCT00000012510	DUSP7	dual specificity phosphatase 7 [Source:HGNC Symbol;Acc:HGNC:3073]	down	0.0233408
ENSSSCT00000007511	OLFM3	olfactomedin 3 [Source:HGNC Symbol;Acc:HGNC:17990]	up	0.025067
ENSSSCT00000004233	LOC110261221	Uncharacterized protein {ECO:0000313|Ensembl:ENSSSCP00000004138} [Source:UniProtKB/TrEMBL;Acc:F1S7Z0]	down	0.0360522
ENSSSCT00000011902	KIF26B	kinesin family member 26B [Source:HGNC Symbol;Acc:HGNC:25484]	down	0.0403599
ENSSSCT00000025886	TRPM2	transient receptor potential cation channel, subfamily M, member 2 [Source:HGNC Symbol;Acc:HGNC:12339]	down	0.0403599
ENSSSCT00000034381	ZBTB12	Sus scrofa zinc finger and BTB domain containing 12 (ZBTB12), mRNA. [Source:RefSeq mRNA;Acc:NM_001101821]	down	0.0413373
ENSSSCT00000009598	PGM2	Uncharacterized protein {ECO:0000313|Ensembl:ENSSSCP00000009351} [Source:UniProtKB/TrEMBL;Acc:F1S4K7]	up	0.0435793
ENSSSCT00000016946	LAMC2	Uncharacterized protein {ECO:0000313|Ensembl:ENSSSCP00000016492} [Source:UniProtKB/TrEMBL;Acc:F1S662]	down	0.0453628
ENSSSCT00000018281	ZNF622	zinc finger protein 622 [Source:HGNC Symbol;Acc:HGNC:30958]	down	0.04751
ENSSSCT00000008826	NTN3	netrin 3 [Source:HGNC Symbol;Acc:HGNC:8030]	down	0.0484597

## Sheet: Different genes on E45VSE40
Additional file 3: Differentially expressed genes with p≤0.05 on E45 versus E40
Accession	Gene Symbol	gene annotation	regulation	pvalue
ENSSSCT00000008992	THNSL2	threonine synthase-like 2 (S. cerevisiae) [Source:HGNC Symbol;Acc:HGNC:25602]	down	2.01819e-10
ENSSSCT00000023274	TNNT1	Sus scrofa troponin T type 1 (skeletal, slow) (TNNT1), mRNA. [Source:RefSeq mRNA;Acc:NM_213748]	down	2.01819e-10
ENSSSCT00000026662	TNNT1	Sus scrofa troponin T type 1 (skeletal, slow) (TNNT1), mRNA. [Source:RefSeq mRNA;Acc:NM_213748]	down	2.03203e-10
ENSSSCT00000025817	THNSL2	Uncharacterized protein {ECO:0000313|Ensembl:ENSSSCP00000019343} [Source:UniProtKB/TrEMBL;Acc:I3L5P4]	down	1.93663e-08
ENSSSCT00000016391	HSPB2	Uncharacterized protein {ECO:0000313|Ensembl:ENSSSCP00000015950} [Source:UniProtKB/TrEMBL;Acc:F1SMB6]	down	3.1343e-08
ENSSSCT00000005854	TPM2	Sus scrofa tropomyosin 2 (beta) (TPM2), mRNA. [Source:RefSeq mRNA;Acc:NM_001129947]	down	3.80089e-08
ENSSSCT00000023305	ECT2L	epithelial cell transforming 2 like [Source:HGNC Symbol;Acc:HGNC:21118]	up	3.80089e-08
ENSSSCT00000011008	RSPH14	radial spoke head 14 homolog (Chlamydomonas) [Source:HGNC Symbol;Acc:HGNC:13437]	up	4.4594e-08
ENSSSCT00000016374	EXPH5	exophilin 5 [Source:HGNC Symbol;Acc:HGNC:30578]	up	3.76829e-07
ENSSSCT00000010119	LOC100524999	Uncharacterized protein {ECO:0000313|Ensembl:ENSSSCP00000009853} [Source:UniProtKB/TrEMBL;Acc:F1RVD8]	up	4.62587e-07
ENSSSCT00000011341	LDB3	LIM domain binding 3 [Source:HGNC Symbol;Acc:HGNC:15710]	down	4.62587e-07
ENSSSCT00000003506	HRC	histidine rich calcium binding protein [Source:HGNC Symbol;Acc:HGNC:5178]	down	4.69009e-07
ENSSSCT00000032888	LGALS3	Sus scrofa lectin, galactoside-binding, soluble, 3 (LGALS3), mRNA. [Source:RefSeq mRNA;Acc:NM_001097501]	up	5.13229e-07
ENSSSCT00000005572	LGALS3	Sus scrofa lectin, galactoside-binding, soluble, 3 (LGALS3), mRNA. [Source:RefSeq mRNA;Acc:NM_001097501]	up	5.4255e-07
ENSSSCT00000004583	ECT2L	epithelial cell transforming 2 like [Source:HGNC Symbol;Acc:HGNC:21118]	up	2.12978e-06
ENSSSCT00000015431	RASGRF2	Ras protein-specific guanine nucleotide-releasing factor 2 [Source:HGNC Symbol;Acc:HGNC:9876]	up	2.12978e-06
ENSSSCT00000012432	COL7A1	collagen, type VII, alpha 1 [Source:HGNC Symbol;Acc:HGNC:2214]	up	2.84032e-06
ENSSSCT00000019547	DNAH2	NA	up	7.3996e-06
ENSSSCT00000022551	LRRC34	leucine rich repeat containing 34 [Source:HGNC Symbol;Acc:HGNC:28408]	up	1.053e-05
ENSSSCT00000017320	GALNT3	polypeptide N-acetylgalactosaminyltransferase 3 [Source:HGNC Symbol;Acc:HGNC:4125]	up	1.09345e-05
ENSSSCT00000028700	CACNA1S	calcium channel, voltage-dependent, L type, alpha 1S subunit [Source:HGNC Symbol;Acc:HGNC:1397]	down	1.09345e-05
ENSSSCT00000007367	SPAG17	sperm associated antigen 17 [Source:HGNC Symbol;Acc:HGNC:26620]	up	1.32397e-05
ENSSSCT00000011244	TBATA	thymus, brain and testes associated [Source:HGNC Symbol;Acc:HGNC:23511]	up	1.33555e-05
ENSSSCT00000018600	FAT2	FAT atypical cadherin 2 [Source:HGNC Symbol;Acc:HGNC:3596]	up	1.33555e-05
ENSSSCT00000001161	RBM24	RNA binding motif protein 24 [Source:HGNC Symbol;Acc:HGNC:21539]	down	1.99665e-05
ENSSSCT00000002174	SLC25A21	solute carrier family 25 (mitochondrial oxoadipate carrier), member 21 [Source:HGNC Symbol;Acc:HGNC:14411]	up	1.99665e-05
ENSSSCT00000002175	PAX9	paired box 9 [Source:HGNC Symbol;Acc:HGNC:8623]	up	1.99665e-05
ENSSSCT00000005400	SERPINB5	serpin peptidase inhibitor, clade B (ovalbumin), member 5 [Source:HGNC Symbol;Acc:HGNC:8949]	up	1.99665e-05
ENSSSCT00000019595	MYH13	myosin, heavy chain 13, skeletal muscle [Source:HGNC Symbol;Acc:HGNC:7571]	down	2.10417e-05
ENSSSCT00000001103	SERPINB1	Leukocyte elastase inhibitor {ECO:0000313|Ensembl:ENSSSCP00000001081}; Serpin peptidase inhibitor, clade B (Ovalbumin), member 1 tv1 {ECO:0000313|EMBL:JAA74111.1} [Source:UniProtKB/TrEMBL;Acc:F2Z5B1]	up	2.26417e-05
ENSSSCT00000014539	PRRG4	Sus scrofa proline rich Gla (G-carboxyglutamic acid) 4 (transmembrane) (PRRG4), mRNA. [Source:RefSeq mRNA;Acc:NM_001244836]	up	2.38339e-05
ENSSSCT00000015539	LVRN	Uncharacterized protein {ECO:0000313|Ensembl:ENSSSCP00000015127} [Source:UniProtKB/TrEMBL;Acc:F1RLE3]	up	3.38628e-05
ENSSSCT00000007743	SPTLC3	serine palmitoyltransferase, long chain base subunit 3 [Source:HGNC Symbol;Acc:HGNC:16253]	up	3.9459e-05
ENSSSCT00000025398	DNAH1	dynein, axonemal, heavy chain 1 [Source:HGNC Symbol;Acc:HGNC:2940]	up	3.9459e-05
ENSSSCT00000032891	ITGA2	Sus scrofa integrin, alpha 2 (CD49B, alpha 2 subunit of VLA-2 receptor) (ITGA2), mRNA. [Source:RefSeq mRNA;Acc:NM_001244272]	up	5.02288e-05
ENSSSCT00000006690	ESRP1	epithelial splicing regulatory protein 1 [Source:HGNC Symbol;Acc:HGNC:25966]	up	5.16263e-05
ENSSSCT00000024604	TNNI1	Sus scrofa troponin I type 1 (skeletal, slow) (TNNI1), mRNA. [Source:RefSeq mRNA;Acc:NM_213912]	down	5.22744e-05
ENSSSCT00000007945	BPIFB1	Sus scrofa BPI fold containing family B, member 1 (BPIFB1), mRNA. [Source:RefSeq mRNA;Acc:NM_001101032]	up	5.34272e-05
ENSSSCT00000019596	MYH2	Uncharacterized protein {ECO:0000313|Ensembl:ENSSSCP00000019077} [Source:UniProtKB/TrEMBL;Acc:F1SS65]	down	5.51352e-05
ENSSSCT00000014779	CAPS	calcyphosine [Source:HGNC Symbol;Acc:HGNC:1487]	up	6.38722e-05
ENSSSCT00000019601	MYH3	myosin, heavy chain 3, skeletal muscle, embryonic [Source:HGNC Symbol;Acc:HGNC:7573]	down	6.99512e-05
ENSSSCT00000018843	MYL4	myosin, light chain 4, alkali; atrial, embryonic [Source:HGNC Symbol;Acc:HGNC:7585]	down	8.37538e-05
ENSSSCT00000009670	SPATA18	Sus scrofa spermatogenesis associated 18 (SPATA18), mRNA. [Source:RefSeq mRNA;Acc:NM_001177915]	up	9.04653e-05
ENSSSCT00000009083	ACTG2	actin, gamma 2, smooth muscle, enteric [Source:HGNC Symbol;Acc:HGNC:145]	down	9.45872e-05
ENSSSCT00000000010	RIBC2	Uncharacterized protein {ECO:0000313|Ensembl:ENSSSCP00000000010} [Source:UniProtKB/TrEMBL;Acc:F1SM62]	up	0.000105168
ENSSSCT00000019599	MYH8	NA	down	0.000107045
ENSSSCT00000009774	TMPRSS11D	transmembrane protease, serine 11D [Source:HGNC Symbol;Acc:HGNC:24059]	up	0.000115719
ENSSSCT00000016788	FGL2	Sus scrofa fibrinogen-like 2 (FGL2), mRNA. [Source:RefSeq mRNA;Acc:NM_001005152]	up	0.000119436
ENSSSCT00000010707	DNAH10	dynein, axonemal, heavy chain 10 [Source:HGNC Symbol;Acc:HGNC:2941]	up	0.000119532
ENSSSCT00000000587	PTHLH	Sus scrofa parathyroid hormone-like hormone (PTHLH), mRNA. [Source:RefSeq mRNA;Acc:NM_213916]	up	0.000122281
ENSSSCT00000029500	CRISP3	cysteine-rich secretory protein 3 [Source:HGNC Symbol;Acc:HGNC:16904]	up	0.000123573
ENSSSCT00000023950	CD9	Sus scrofa CD9 molecule (CD9), mRNA. [Source:RefSeq mRNA;Acc:NM_214006]	up	0.000123726
ENSSSCT00000007366	TBX15	T-box 15 [Source:HGNC Symbol;Acc:HGNC:11594]	down	0.000137195
ENSSSCT00000028701	ADORA1	adenosine A1 receptor [Source:HGNC Symbol;Acc:HGNC:262]	down	0.000139745
ENSSSCT00000028177	CFAP126	cilia and flagella associated protein 126 [Source:HGNC Symbol;Acc:HGNC:32325]	up	0.000147112
ENSSSCT00000035053	ARHGAP36	Uncharacterized protein {ECO:0000313|Ensembl:ENSSSCP00000028435} [Source:UniProtKB/TrEMBL;Acc:K7GKQ8]	down	0.000147112
ENSSSCT00000035267	ARHGAP36	Uncharacterized protein {ECO:0000313|Ensembl:ENSSSCP00000028435} [Source:UniProtKB/TrEMBL;Acc:K7GKQ8]	down	0.000147112
ENSSSCT00000011499	PIK3AP1	Sus scrofa phosphoinositide-3-kinase adaptor protein 1 (PIK3AP1), mRNA. [Source:RefSeq mRNA;Acc:NM_001244503]	up	0.00015712
ENSSSCT00000004232	C1ORF87	chromosome 1 open reading frame 87 [Source:HGNC Symbol;Acc:HGNC:28547]	up	0.000158933
ENSSSCT00000008225	C20ORF85	Sus scrofa chromosome 20 open reading frame 85 ortholog (C17H20orf85), mRNA. [Source:RefSeq mRNA;Acc:NM_001123088]	up	0.000168428
ENSSSCT00000024574	PDZK1IP1	Uncharacterized protein {ECO:0000313|Ensembl:ENSSSCP00000022887} [Source:UniProtKB/TrEMBL;Acc:I3LFP5]	up	0.000171555
ENSSSCT00000001098	TUBB2B	tubulin, beta 2B class IIb [Source:HGNC Symbol;Acc:HGNC:30829]	down	0.000174394
ENSSSCT00000004447	RPS6KA2	ribosomal protein S6 kinase, 90kDa, polypeptide 2 [Source:HGNC Symbol;Acc:HGNC:10431]	down	0.000174394
ENSSSCT00000012521	TNNC1	Sus scrofa troponin C type 1 (slow) (TNNC1), mRNA. [Source:RefSeq mRNA;Acc:NM_001130243]	down	0.000174394
ENSSSCT00000002001	CFAP161	chromosome 15 open reading frame 26 [Source:HGNC Symbol;Acc:HGNC:26782]	up	0.000185544
ENSSSCT00000008965	TSGA10	testis specific, 10 [Source:HGNC Symbol;Acc:HGNC:14927]	up	0.000192993
ENSSSCT00000012849	WDR49	WD repeat domain 49 [Source:HGNC Symbol;Acc:HGNC:26587]	up	0.000192993
ENSSSCT00000031639	GPM6A	Uncharacterized protein {ECO:0000313|Ensembl:ENSSSCP00000022768} [Source:UniProtKB/TrEMBL;Acc:I3LFC7]	up	0.000192993
ENSSSCT00000014493	MAPK8IP1	mitogen-activated protein kinase 8 interacting protein 1 [Source:HGNC Symbol;Acc:HGNC:6882]	down	0.000215347
ENSSSCT00000026653	PCBP4	poly(rC) binding protein 4 [Source:HGNC Symbol;Acc:HGNC:8652]	down	0.000216405
ENSSSCT00000007368	SPAG17	sperm associated antigen 17 [Source:HGNC Symbol;Acc:HGNC:26620]	up	0.000228163
ENSSSCT00000010335	FAM216B	family with sequence similarity 216, member B [Source:HGNC Symbol;Acc:HGNC:26883]	up	0.000230589
ENSSSCT00000008688	PPL	periplakin [Source:HGNC Symbol;Acc:HGNC:9273]	up	0.000232971
ENSSSCT00000003747	ACOT7	acyl-CoA thioesterase 7 [Source:HGNC Symbol;Acc:HGNC:24157]	down	0.0002357
ENSSSCT00000029427	SPRP	Sus scrofa small proline-rich protein (SPRP), mRNA. [Source:RefSeq mRNA;Acc:NM_214238]	up	0.000254365
ENSSSCT00000007634	KIAA1456	KIAA1456 [Source:HGNC Symbol;Acc:HGNC:26725]	up	0.000309382
ENSSSCT00000004343	TCTEX1D4	Tctex1 domain containing 4 [Source:HGNC Symbol;Acc:HGNC:32315]	up	0.000344213
ENSSSCT00000016787	CCDC146	coiled-coil domain containing 146 [Source:HGNC Symbol;Acc:HGNC:29296]	up	0.000344981
ENSSSCT00000007218	S100A12	Sus scrofa S100 calcium binding protein A12 (S100A12), mRNA. [Source:RefSeq mRNA;Acc:NM_001160272]	up	0.000361857
ENSSSCT00000010774	MYL2	Sus scrofa myosin light chain 2V (MLC2V), mRNA. [Source:RefSeq mRNA;Acc:NM_213791]	down	0.000363685
ENSSSCT00000006178	CFAP157	Uncharacterized protein {ECO:0000313|Ensembl:ENSSSCP00000006019} [Source:UniProtKB/TrEMBL;Acc:F1RS10]	up	0.000421605
ENSSSCT00000027709	FHAD1	Uncharacterized protein {ECO:0000313|Ensembl:ENSSSCP00000023942} [Source:UniProtKB/TrEMBL;Acc:I3LIN6]	up	0.000421605
ENSSSCT00000005257	RHOV	Sus scrofa ras homolog family member V (RHOV), mRNA. [Source:RefSeq mRNA;Acc:NM_001244417]	up	0.000476819
ENSSSCT00000018391	ITGA2	Sus scrofa integrin, alpha 2 (CD49B, alpha 2 subunit of VLA-2 receptor) (ITGA2), mRNA. [Source:RefSeq mRNA;Acc:NM_001244272]	up	0.000478861
ENSSSCT00000026029	MYBPH	myosin binding protein H [Source:HGNC Symbol;Acc:HGNC:7552]	down	0.000478861
ENSSSCT00000011430	ANKRD22	ankyrin repeat domain 22 [Source:HGNC Symbol;Acc:HGNC:28321]	up	0.000506987
ENSSSCT00000017737	CHRNG	cholinergic receptor, nicotinic, gamma (muscle) [Source:HGNC Symbol;Acc:HGNC:1967]	down	0.000506987
ENSSSCT00000027498	DPEP2	dipeptidase 2 [Source:HGNC Symbol;Acc:HGNC:23028]	up	0.000506987
ENSSSCT00000012124	ARMC3	armadillo repeat containing 3 [Source:HGNC Symbol;Acc:HGNC:30964]	up	0.00054245
ENSSSCT00000000720	A2ML1	alpha-2-macroglobulin-like 1 [Source:HGNC Symbol;Acc:HGNC:23336]	up	0.000574354
ENSSSCT00000014737	TJP3	tight junction protein 3 [Source:HGNC Symbol;Acc:HGNC:11829]	up	0.000589239
ENSSSCT00000008209	TFAP2C	Sus scrofa transcription factor AP-2 gamma (activating enhancer binding protein 2 gamma) (TFAP2C), mRNA. [Source:RefSeq mRNA;Acc:NM_001123201]	up	0.000597702
ENSSSCT00000017700	DAW1	dynein assembly factor with WDR repeat domains 1 [Source:HGNC Symbol;Acc:HGNC:26383]	up	0.000597702
ENSSSCT00000022898	LOC100624094	Uncharacterized protein {ECO:0000313|Ensembl:ENSSSCP00000021541} [Source:UniProtKB/TrEMBL;Acc:I3LBW9]	down	0.000598615
ENSSSCT00000019597	MYH2	Sus scrofa myosin, heavy chain 2, skeletal muscle, adult (MYH2), mRNA. [Source:RefSeq mRNA;Acc:NM_214136]	down	0.000600712
ENSSSCT00000012924	TPRG1	tumor protein p63 regulated 1 [Source:HGNC Symbol;Acc:HGNC:24759]	up	0.000617524
ENSSSCT00000017126	CNTNAP5	contactin associated protein-like 5 [Source:HGNC Symbol;Acc:HGNC:18748]	down	0.000672228
ENSSSCT00000008547	MYLPF	Sus scrofa myosin light chain, phosphorylatable, fast skeletal muscle (MYLPF), mRNA. [Source:RefSeq mRNA;Acc:NM_001006592]	down	0.000735356
ENSSSCT00000022466	NA	Uncharacterized protein {ECO:0000313|Ensembl:ENSSSCP00000025976} [Source:UniProtKB/TrEMBL;Acc:I3LPE9]	down	0.000737155
ENSSSCT00000000013	NA	Uncharacterized protein {ECO:0000313|Ensembl:ENSSSCP00000000013} [Source:UniProtKB/TrEMBL;Acc:F1SM59]	up	0.000812863
ENSSSCT00000012575	SNTN	sentan, cilia apical structure protein [Source:HGNC Symbol;Acc:HGNC:33706]	up	0.000838957
ENSSSCT00000005065	FAM81A	family with sequence similarity 81, member A [Source:HGNC Symbol;Acc:HGNC:28379]	up	0.000850514
ENSSSCT00000015144	TMEM38A	transmembrane protein 38A [Source:HGNC Symbol;Acc:HGNC:28462]	down	0.000850514
ENSSSCT00000035187	ARHGAP36	Uncharacterized protein {ECO:0000313|Ensembl:ENSSSCP00000028435} [Source:UniProtKB/TrEMBL;Acc:K7GKQ8]	down	0.000850514
ENSSSCT00000027464	HIC1	hypermethylated in cancer 1 [Source:HGNC Symbol;Acc:HGNC:4909]	down	0.000897277
ENSSSCT00000022256	NMI	N-myc (and STAT) interactor [Source:HGNC Symbol;Acc:HGNC:7854]	up	0.000903046
ENSSSCT00000002967	DNAAF1	Uncharacterized protein {ECO:0000313|Ensembl:ENSSSCP00000002888} [Source:UniProtKB/TrEMBL;Acc:F1S5U4]	up	0.000956231
ENSSSCT00000012011	CNTFR	ciliary neurotrophic factor receptor [Source:HGNC Symbol;Acc:HGNC:2170]	down	0.000956231
ENSSSCT00000030572	NA	Uncharacterized protein {ECO:0000313|Ensembl:ENSSSCP00000021523} [Source:UniProtKB/TrEMBL;Acc:I3LBV1]	down	0.000958092
ENSSSCT00000011605	CFAP43	cilia and flagella associated protein 43 [Source:HGNC Symbol;Acc:HGNC:26684]	up	0.00108582
ENSSSCT00000034274	ARHGAP36	Uncharacterized protein {ECO:0000313|Ensembl:ENSSSCP00000028435} [Source:UniProtKB/TrEMBL;Acc:K7GKQ8]	down	0.00112754
ENSSSCT00000027684	AIM1	Aurora kinase B {ECO:0000313|Ensembl:ENSSSCP00000026798} [Source:UniProtKB/TrEMBL;Acc:I3LRQ9]	up	0.00118021
ENSSSCT00000007226	IVL	involucrin [Source:HGNC Symbol;Acc:HGNC:6187]	up	0.00119644
ENSSSCT00000004753	GJB7	gap junction protein, beta 7, 25kDa [Source:HGNC Symbol;Acc:HGNC:16690]	up	0.00135838
ENSSSCT00000024443	CCDC162P	Uncharacterized protein {ECO:0000313|Ensembl:ENSSSCP00000022110} [Source:UniProtKB/TrEMBL;Acc:I3LDH9]	up	0.00135838
ENSSSCT00000005304	GJD2	gap junction protein, delta 2, 36kDa [Source:HGNC Symbol;Acc:HGNC:19154]	down	0.00137147
ENSSSCT00000001905	TCTE1	t-complex-associated-testis-expressed 1 [Source:HGNC Symbol;Acc:HGNC:11693]	up	0.00139977
ENSSSCT00000023681	C3	Uncharacterized protein {ECO:0000313|Ensembl:ENSSSCP00000027363} [Source:UniProtKB/TrEMBL;Acc:I3LTB8]	up	0.00147213
ENSSSCT00000007364	NA	Uncharacterized protein {ECO:0000313|Ensembl:ENSSSCP00000007169} [Source:UniProtKB/TrEMBL;Acc:F1SAZ5]	down	0.00155233
ENSSSCT00000012683	EFCAB12	EF-hand calcium binding domain 12 [Source:HGNC Symbol;Acc:HGNC:28061]	up	0.00161792
ENSSSCT00000003836	FHAD1	Uncharacterized protein {ECO:0000313|Ensembl:ENSSSCP00000023942} [Source:UniProtKB/TrEMBL;Acc:I3LIN6]	up	0.00163052
ENSSSCT00000022644	DSG1	Sus scrofa desmoglein 1 (DSG1), mRNA. [Source:RefSeq mRNA;Acc:NM_001035535]	up	0.00168393
ENSSSCT00000025606	WDR78	WD repeat domain 78 [Source:HGNC Symbol;Acc:HGNC:26252]	up	0.00183113
ENSSSCT00000012127	SPAG6	Sus scrofa sperm associated antigen 6 (SPAG6), mRNA. [Source:RefSeq mRNA;Acc:NM_001159312]	up	0.00188179
ENSSSCT00000006781	MSC	musculin [Source:HGNC Symbol;Acc:HGNC:7321]	down	0.00189221
ENSSSCT00000012862	TMEM212	transmembrane protein 212 [Source:HGNC Symbol;Acc:HGNC:34295]	up	0.00193911
ENSSSCT00000032880	ITGA2	Sus scrofa integrin, alpha 2 (CD49B, alpha 2 subunit of VLA-2 receptor) (ITGA2), mRNA. [Source:RefSeq mRNA;Acc:NM_001244272]	up	0.00195304
ENSSSCT00000012114	MPP7	membrane protein, palmitoylated 7 (MAGUK p55 subfamily member 7) [Source:HGNC Symbol;Acc:HGNC:26542]	up	0.00195844
ENSSSCT00000008712	SRL	sarcalumenin [Source:HGNC Symbol;Acc:HGNC:11295]	down	0.00197778
ENSSSCT00000004832	AIM1	Aurora kinase B {ECO:0000313|Ensembl:ENSSSCP00000026798} [Source:UniProtKB/TrEMBL;Acc:I3LRQ9]	up	0.00219263
ENSSSCT00000017006	IRF6	Sus scrofa interferon regulatory factor 6 (IRF6), mRNA. [Source:RefSeq mRNA;Acc:NM_214278]	up	0.00221437
ENSSSCT00000001129	TFAP2A	transcription factor AP-2 alpha (activating enhancer binding protein 2 alpha) [Source:HGNC Symbol;Acc:HGNC:11742]	up	0.00229185
ENSSSCT00000004830	PRDM1	Uncharacterized protein {ECO:0000313|Ensembl:ENSSSCP00000004716} [Source:UniProtKB/TrEMBL;Acc:F1RYP9]	up	0.00229185
ENSSSCT00000007399	AMPD1	Sus scrofa adenosine monophosphate deaminase 1 (AMPD1), mRNA. [Source:RefSeq mRNA;Acc:NM_001123076]	down	0.00229185
ENSSSCT00000010373	KLF5	Sus scrofa Kruppel-like factor 5 (intestinal) (KLF5), mRNA. [Source:RefSeq mRNA;Acc:NM_001097489]	up	0.00229185
ENSSSCT00000019284	UNC45B	Sus scrofa unc-45 homolog B (C. elegans) (UNC45B), mRNA. [Source:RefSeq mRNA;Acc:NM_001113442]	down	0.00229185
ENSSSCT00000024334	NA	Uncharacterized protein {ECO:0000313|Ensembl:ENSSSCP00000028435} [Source:UniProtKB/TrEMBL;Acc:K7GKQ8]	down	0.00229185
ENSSSCT00000029028	DNAH12	NA	up	0.00229185
ENSSSCT00000011106	ACTN2	actinin, alpha 2 [Source:HGNC Symbol;Acc:HGNC:164]	down	0.00239237
ENSSSCT00000036380	NA	Uncharacterized protein {ECO:0000313|Ensembl:ENSSSCP00000028435} [Source:UniProtKB/TrEMBL;Acc:K7GKQ8]	down	0.00242321
ENSSSCT00000024475	PRSS45	protease, serine, 45 [Source:HGNC Symbol;Acc:HGNC:30717]	down	0.0024928
ENSSSCT00000034283	ITGA2	Sus scrofa integrin, alpha 2 (CD49B, alpha 2 subunit of VLA-2 receptor) (ITGA2), mRNA. [Source:RefSeq mRNA;Acc:NM_001244272]	up	0.0024928
ENSSSCT00000012400	MYL3	Sus scrofa myosin, light chain 3, alkali; ventricular, skeletal, slow (MYL3), mRNA. [Source:RefSeq mRNA;Acc:NM_001278773]	down	0.00252828
ENSSSCT00000001118	DSP	desmoplakin [Source:HGNC Symbol;Acc:HGNC:3052]	up	0.00270843
ENSSSCT00000014234	PYGM	phosphorylase, glycogen, muscle [Source:HGNC Symbol;Acc:HGNC:9726]	down	0.00270843
ENSSSCT00000027213	MYB	v-myb avian myeloblastosis viral oncogene homolog [Source:HGNC Symbol;Acc:HGNC:7545]	up	0.0028641
ENSSSCT00000015662	REEP2	receptor accessory protein 2 [Source:HGNC Symbol;Acc:HGNC:17975]	down	0.00286563
ENSSSCT00000024838	MTCL1	microtubule crosslinking factor 1 [Source:HGNC Symbol;Acc:HGNC:29121]	up	0.0029051
ENSSSCT00000016858	MYOG	Sus scrofa myogenin (myogenic factor 4) (MYOG), mRNA. [Source:RefSeq mRNA;Acc:NM_001012406]	down	0.00318485
ENSSSCT00000008622	TMC5	transmembrane channel-like 5 [Source:HGNC Symbol;Acc:HGNC:22999]	up	0.00319473
ENSSSCT00000004606	MYB	v-myb avian myeloblastosis viral oncogene homolog [Source:HGNC Symbol;Acc:HGNC:7545]	up	0.00320943
ENSSSCT00000017062	CD55	CD55 molecule, decay accelerating factor for complement (Cromer blood group) [Source:HGNC Symbol;Acc:HGNC:2665]	up	0.00340548
ENSSSCT00000017120	BIN1	myc box-dependent-interacting protein 1 [Source:RefSeq peptide;Acc:NP_001090909]	down	0.00340548
ENSSSCT00000000769	SCNN1A	sodium channel, non voltage gated 1 alpha subunit [Source:HGNC Symbol;Acc:HGNC:10599]	up	0.00341333
ENSSSCT00000017096	MAP3K19	mitogen-activated protein kinase kinase kinase 19 [Source:HGNC Symbol;Acc:HGNC:26249]	up	0.00349413
ENSSSCT00000008127	TNNC2	Sus scrofa troponin C type 2 (fast) (TNNC2), mRNA. [Source:RefSeq mRNA;Acc:NM_001001862]	down	0.00357487
ENSSSCT00000013850	NA	Uncharacterized protein {ECO:0000313|Ensembl:ENSSSCP00000028435} [Source:UniProtKB/TrEMBL;Acc:K7GKQ8]	down	0.00366828
ENSSSCT00000031229	NA	Uncharacterized protein {ECO:0000313|Ensembl:ENSSSCP00000025040} [Source:UniProtKB/TrEMBL;Acc:I3LLS0]	down	0.00395072
ENSSSCT00000015344	FGFR4	Fibroblast growth factor receptor {ECO:0000256|PIRNR:PIRNR000628} [Source:UniProtKB/TrEMBL;Acc:F1S3B8]	down	0.00402985
ENSSSCT00000011774	DPYSL4	dihydropyrimidinase-like 4 [Source:HGNC Symbol;Acc:HGNC:3016]	down	0.00411241
ENSSSCT00000022913	DSC2	desmocollin 2 [Source:HGNC Symbol;Acc:HGNC:3036]	up	0.00411241
ENSSSCT00000012113	ARMC4	Uncharacterized protein {ECO:0000313|Ensembl:ENSSSCP00000011805} [Source:UniProtKB/TrEMBL;Acc:F1RVJ8]	up	0.00441474
ENSSSCT00000017147	MYOM2	Uncharacterized protein {ECO:0000313|Ensembl:ENSSSCP00000016687} [Source:UniProtKB/TrEMBL;Acc:F1RVL5]	down	0.00448319
ENSSSCT00000023888	SGPP2	sphingosine-1-phosphate phosphatase 2 [Source:HGNC Symbol;Acc:HGNC:19953]	up	0.00448319
ENSSSCT00000018717	EVPL	envoplakin [Source:HGNC Symbol;Acc:HGNC:3503]	up	0.00449
ENSSSCT00000022558	MALL	Sus scrofa mal, T-cell differentiation protein-like (MALL), mRNA. [Source:RefSeq mRNA;Acc:NM_001243633]	up	0.00455578
ENSSSCT00000035375	FGFR4	Fibroblast growth factor receptor {ECO:0000256|PIRNR:PIRNR000628} [Source:UniProtKB/TrEMBL;Acc:F1S3B8]	down	0.00455578
ENSSSCT00000036352	LOC100736765	NA	down	0.00461163
ENSSSCT00000009270	PKDCC	protein kinase domain containing, cytoplasmic [Source:HGNC Symbol;Acc:HGNC:25123]	down	0.00466666
ENSSSCT00000026600	TNNT2	Sus scrofa troponin T type 2 (cardiac) (TNNT2), mRNA. [Source:RefSeq mRNA;Acc:NM_001257353]	down	0.00466666
ENSSSCT00000022437	DLG4	Uncharacterized protein {ECO:0000313|Ensembl:ENSSSCP00000026725} [Source:UniProtKB/TrEMBL;Acc:I3LRJ0]	down	0.00475001
ENSSSCT00000014585	CSRP3	Sus scrofa cysteine and glycine-rich protein 3 (cardiac LIM protein) (CSRP3), mRNA. [Source:RefSeq mRNA;Acc:NM_001172368]	down	0.00506706
ENSSSCT00000001917	ENPP5	ectonucleotide pyrophosphatase/phosphodiesterase 5 (putative) [Source:HGNC Symbol;Acc:HGNC:13717]	up	0.00512374
ENSSSCT00000024669	TP63	tumor protein p63 [Source:HGNC Symbol;Acc:HGNC:15979]	up	0.00512374
ENSSSCT00000004091	MYOM1	myomesin 1 [Source:HGNC Symbol;Acc:HGNC:7613]	down	0.00518468
ENSSSCT00000005151	SQOR	Uncharacterized protein {ECO:0000313|Ensembl:ENSSSCP00000005025} [Source:UniProtKB/TrEMBL;Acc:F1SN59]	up	0.00535352
ENSSSCT00000010912	MYO18B	myosin XVIIIB [Source:HGNC Symbol;Acc:HGNC:18150]	down	0.00535352
ENSSSCT00000030104	DES	Sus scrofa desmin (DES), mRNA. [Source:RefSeq mRNA;Acc:NM_001001535]	down	0.00535352
ENSSSCT00000034737	IRF6	Sus scrofa interferon regulatory factor 6 (IRF6), mRNA. [Source:RefSeq mRNA;Acc:NM_214278]	up	0.00535352
ENSSSCT00000014215	TM7SF2	transmembrane 7 superfamily member 2 [Source:HGNC Symbol;Acc:HGNC:11863]	down	0.00569144
ENSSSCT00000018201	PGAM2	Sus scrofa phosphoglycerate mutase 2 (muscle) (PGAM2), mRNA. [Source:RefSeq mRNA;Acc:NM_001134968]	down	0.00587207
ENSSSCT00000031026	CFAP57	cilia and flagella associated protein 57 [Source:HGNC Symbol;Acc:HGNC:26485]	up	0.00623884
ENSSSCT00000022400	NA	Uncharacterized protein {ECO:0000313|Ensembl:ENSSSCP00000021174} [Source:UniProtKB/TrEMBL;Acc:I3LAV6]	up	0.00639687
ENSSSCT00000024889	IL2RB	Uncharacterized protein {ECO:0000313|Ensembl:ENSSSCP00000022046} [Source:UniProtKB/TrEMBL;Acc:I3LDB6]	up	0.00649666
ENSSSCT00000003931	GRHL3	grainyhead-like 3 (Drosophila) [Source:HGNC Symbol;Acc:HGNC:25839]	up	0.00656697
ENSSSCT00000016946	LAMC2	Uncharacterized protein {ECO:0000313|Ensembl:ENSSSCP00000016492} [Source:UniProtKB/TrEMBL;Acc:F1S662]	up	0.00661554
ENSSSCT00000024566	RSPH4A	Uncharacterized protein {ECO:0000313|Ensembl:ENSSSCP00000019967} [Source:UniProtKB/TrEMBL;Acc:I3L7G2]	up	0.00676188
ENSSSCT00000000594	ARNTL2	aryl hydrocarbon receptor nuclear translocator-like 2 [Source:HGNC Symbol;Acc:HGNC:18984]	up	0.00681688
ENSSSCT00000031550	DCDC2B	doublecortin domain containing 2B [Source:HGNC Symbol;Acc:HGNC:32576]	up	0.00681688
ENSSSCT00000011610	CFAP58	cilia and flagella associated protein 58 [Source:HGNC Symbol;Acc:HGNC:26676]	up	0.00696589
ENSSSCT00000028300	NA	NA	down	0.00696589
ENSSSCT00000016674	CFAP69	Uncharacterized protein {ECO:0000313|Ensembl:ENSSSCP00000016228} [Source:UniProtKB/TrEMBL;Acc:F1S335]	up	0.00703811
ENSSSCT00000013723	RNF128	ring finger protein 128, E3 ubiquitin protein ligase [Source:HGNC Symbol;Acc:HGNC:21153]	up	0.00706507
ENSSSCT00000017141	CFAP221	cilia and flagella associated protein 221 [Source:HGNC Symbol;Acc:HGNC:33720]	up	0.00706507
ENSSSCT00000003117	DRC7	dynein regulatory complex subunit 7 [Source:HGNC Symbol;Acc:HGNC:25289]	up	0.00712973
ENSSSCT00000034663	LRRC6	leucine rich repeat containing 6 [Source:HGNC Symbol;Acc:HGNC:16725]	up	0.00712973
ENSSSCT00000022490	ENO4	enolase family member 4 [Source:HGNC Symbol;Acc:HGNC:31670]	up	0.00737076
ENSSSCT00000025617	DSG3	desmoglein 3 [Source:HGNC Symbol;Acc:HGNC:3050]	up	0.00759832
ENSSSCT00000016184	DNAJB13	DnaJ (Hsp40) homolog, subfamily B, member 13 [Source:HGNC Symbol;Acc:HGNC:30718]	up	0.00777207
ENSSSCT00000027548	DSG3	desmoglein 3 [Source:HGNC Symbol;Acc:HGNC:3050]	up	0.0079062
ENSSSCT00000012488	ZMYND10	zinc finger, MYND-type containing 10 [Source:HGNC Symbol;Acc:HGNC:19412]	up	0.00791661
ENSSSCT00000008749	TMEM8A	transmembrane protein 8A [Source:HGNC Symbol;Acc:HGNC:17205]	down	0.00791676
ENSSSCT00000029964	FAM81B	family with sequence similarity 81, member B [Source:HGNC Symbol;Acc:HGNC:26335]	up	0.00791676
ENSSSCT00000031328	NA	Uncharacterized protein {ECO:0000313|Ensembl:ENSSSCP00000023217} [Source:UniProtKB/TrEMBL;Acc:I3LGM3]	down	0.00793109
ENSSSCT00000006045	PAPPA	Uncharacterized protein {ECO:0000313|Ensembl:ENSSSCP00000005893} [Source:UniProtKB/TrEMBL;Acc:F1SMI4]	down	0.00796611
ENSSSCT00000007677	ADAM18	Sus scrofa ADAM metallopeptidase domain 3A (cyritestin 1) (ADAM3A), mRNA. [Source:RefSeq mRNA;Acc:NM_001097513]	up	0.00868542
ENSSSCT00000004526	PPP1R14C	protein phosphatase 1, regulatory (inhibitor) subunit 14C [Source:HGNC Symbol;Acc:HGNC:14952]	up	0.00884553
ENSSSCT00000016610	TMEM45B	transmembrane protein 45B [Source:HGNC Symbol;Acc:HGNC:25194]	up	0.00884553
ENSSSCT00000025684	PTGER2	prostaglandin E receptor 2 (subtype EP2), 53kDa [Source:HGNC Symbol;Acc:HGNC:9594]	up	0.00884553
ENSSSCT00000016619	ADAMTS15	ADAM metallopeptidase with thrombospondin type 1 motif, 15 [Source:HGNC Symbol;Acc:HGNC:16305]	down	0.008863
ENSSSCT00000027712	CCDC180	coiled-coil domain containing 180 [Source:HGNC Symbol;Acc:HGNC:29303]	up	0.00898598
ENSSSCT00000010110	CDS1	Sus scrofa CDP-diacylglycerol synthase (phosphatidate cytidylyltransferase) 1 (CDS1), mRNA. [Source:RefSeq mRNA;Acc:NM_001044534]	up	0.00917147
ENSSSCT00000011276	SYNPO2L	synaptopodin 2-like [Source:HGNC Symbol;Acc:HGNC:23532]	down	0.00933127
ENSSSCT00000019484	ENO3	enolase 3 (beta, muscle) [Source:HGNC Symbol;Acc:HGNC:3354]	down	0.00939069
ENSSSCT00000030753	RAB7B	RAB7B, member RAS oncogene family [Source:HGNC Symbol;Acc:HGNC:30513]	up	0.00939069
ENSSSCT00000009775	TMPRSS11A	transmembrane protease, serine 11A [Source:HGNC Symbol;Acc:HGNC:27954]	up	0.00950588
ENSSSCT00000011271	CFAP70	cilia and flagella associated protein 70 [Source:HGNC Symbol;Acc:HGNC:30726]	up	0.00950588
ENSSSCT00000028416	MYOM1	myomesin 1 [Source:HGNC Symbol;Acc:HGNC:7613]	down	0.00950588
ENSSSCT00000035801	FGFR4	Fibroblast growth factor receptor {ECO:0000256|PIRNR:PIRNR000628} [Source:UniProtKB/TrEMBL;Acc:F1S3B8]	down	0.00965601
ENSSSCT00000004454	C6ORF118	chromosome 6 open reading frame 118 [Source:HGNC Symbol;Acc:HGNC:21233]	up	0.00980083
ENSSSCT00000002139	ISLR	Uncharacterized protein {ECO:0000313|Ensembl:ENSSSCP00000002089} [Source:UniProtKB/TrEMBL;Acc:F1SIE1]	down	0.00990472
ENSSSCT00000014526	EHF	ets homologous factor [Source:HGNC Symbol;Acc:HGNC:3246]	up	0.0103133
ENSSSCT00000022661	DLK1	Sus scrofa delta-like 1 homolog (Drosophila) (DLK1), transcript variant 1, mRNA. [Source:RefSeq mRNA;Acc:NM_001048187]	down	0.0104211
ENSSSCT00000025816	DLK1	Sus scrofa delta-like 1 homolog (Drosophila) (DLK1), transcript variant 1, mRNA. [Source:RefSeq mRNA;Acc:NM_001048187]	down	0.0104211
ENSSSCT00000003886	UBXN10	UBX domain protein 10 [Source:HGNC Symbol;Acc:HGNC:26354]	up	0.0104329
ENSSSCT00000003125	CES1	Uncharacterized protein {ECO:0000313|Ensembl:ENSSSCP00000003044} [Source:UniProtKB/TrEMBL;Acc:F1RF16]	up	0.0106328
ENSSSCT00000027121	NS	Uncharacterized protein {ECO:0000313|Ensembl:ENSSSCP00000023217} [Source:UniProtKB/TrEMBL;Acc:I3LGM3]	down	0.0106337
ENSSSCT00000017535	ALS2CR12	amyotrophic lateral sclerosis 2 (juvenile) chromosome region, candidate 12 [Source:HGNC Symbol;Acc:HGNC:14439]	up	0.0107834
ENSSSCT00000019610	DNAH9	Uncharacterized protein {ECO:0000313|Ensembl:ENSSSCP00000019091} [Source:UniProtKB/TrEMBL;Acc:F1SS52]	up	0.0107834
ENSSSCT00000034229	S100A12	Sus scrofa S100 calcium binding protein A12 (S100A12), mRNA. [Source:RefSeq mRNA;Acc:NM_001160272]	up	0.0107834
ENSSSCT00000012594	LMOD3	leiomodin 3 (fetal) [Source:HGNC Symbol;Acc:HGNC:6649]	down	0.011103
ENSSSCT00000004119	KCTD1	potassium channel tetramerization domain containing 1 [Source:HGNC Symbol;Acc:HGNC:18249]	up	0.0114901
ENSSSCT00000006535	LRRC6	leucine rich repeat containing 6 [Source:HGNC Symbol;Acc:HGNC:16725]	up	0.0114901
ENSSSCT00000011664	ENO4	enolase family member 4 [Source:HGNC Symbol;Acc:HGNC:31670]	up	0.0114901
ENSSSCT00000022350	CFAP70	cilia and flagella associated protein 70 [Source:HGNC Symbol;Acc:HGNC:30726]	up	0.0114901
ENSSSCT00000032244	STAC3	SH3 and cysteine rich domain 3 [Source:HGNC Symbol;Acc:HGNC:28423]	down	0.0114901
ENSSSCT00000007675	IDO1	indoleamine 2,3-dioxygenase 1 [Source:HGNC Symbol;Acc:HGNC:6059]	up	0.0116297
ENSSSCT00000028801	FMO3	Dimethylaniline monooxygenase [N-oxide-forming] {ECO:0000256|PIRNR:PIRNR000332} [Source:UniProtKB/TrEMBL;Acc:I3LS94]	up	0.0116297
ENSSSCT00000033010	NA	cysteine-rich secretory protein 3 [Source:HGNC Symbol;Acc:HGNC:16904]	up	0.0117402
ENSSSCT00000014800	C3	complement component 3 [Source:HGNC Symbol;Acc:HGNC:1318]	up	0.0120303
ENSSSCT00000014299	PPP1R32	protein phosphatase 1, regulatory subunit 32 [Source:HGNC Symbol;Acc:HGNC:28869]	up	0.0124307
ENSSSCT00000019388	LIAT1	chromosome 17 open reading frame 97 [Source:HGNC Symbol;Acc:HGNC:33800]	up	0.0124307
ENSSSCT00000004769	PM20D2	peptidase M20 domain containing 2 [Source:HGNC Symbol;Acc:HGNC:21408]	up	0.0126813
ENSSSCT00000036040	FHL1	Sus scrofa four and a half LIM domains 1 protein, isoform C (FHL1C), mRNA. [Source:RefSeq mRNA;Acc:NM_214375]	down	0.0127647
ENSSSCT00000013365	CFAP47	chromosome X open reading frame 22 [Source:HGNC Symbol;Acc:HGNC:28546]	up	0.0128641
ENSSSCT00000027392	SULT2B1	Sus scrofa sulfotransferase family, cytosolic, 2B, member 1 (SULT2B1), mRNA. [Source:RefSeq mRNA;Acc:NM_001243697]	up	0.0129205
ENSSSCT00000012769	RBP1	retinol binding protein 1, cellular [Source:HGNC Symbol;Acc:HGNC:9919]	down	0.0131433
ENSSSCT00000011769	EBF3	early B-cell factor 3 [Source:HGNC Symbol;Acc:HGNC:19087]	down	0.0132403
ENSSSCT00000006918	DUSP27	Uncharacterized protein {ECO:0000313|Ensembl:ENSSSCP00000006730} [Source:UniProtKB/TrEMBL;Acc:F1S254]	down	0.0133098
ENSSSCT00000036224	AIM1	Aurora kinase B {ECO:0000313|Ensembl:ENSSSCP00000026798} [Source:UniProtKB/TrEMBL;Acc:I3LRQ9]	up	0.0133332
ENSSSCT00000015968	LOC110255361	Uncharacterized protein {ECO:0000313|Ensembl:ENSSSCP00000015547} [Source:UniProtKB/TrEMBL;Acc:F1RMQ6]	up	0.0133667
ENSSSCT00000029367	SRPK3	SRSF protein kinase 3 [Source:HGNC Symbol;Acc:HGNC:11402]	down	0.0133667
ENSSSCT00000029875	NA	Uncharacterized protein {ECO:0000313|Ensembl:ENSSSCP00000027463} [Source:UniProtKB/TrEMBL;Acc:I3LTL6]	down	0.0140388
ENSSSCT00000013498	PFKFB1	Trophinin {ECO:0000313|EMBL:BAD12544.1}; Uncharacterized protein {ECO:0000313|Ensembl:ENSSSCP00000013137} [Source:UniProtKB/TrEMBL;Acc:Q76LB6]	down	0.0142639
ENSSSCT00000024684	NA	Uncharacterized protein {ECO:0000313|Ensembl:ENSSSCP00000026429} [Source:UniProtKB/TrEMBL;Acc:I3LQP9]	up	0.0142639
ENSSSCT00000025158	ACHE	acetylcholinesterase (Yt blood group) [Source:HGNC Symbol;Acc:HGNC:108]	down	0.0145933
ENSSSCT00000015749	SH3RF2	Uncharacterized protein {ECO:0000313|Ensembl:ENSSSCP00000015333} [Source:UniProtKB/TrEMBL;Acc:F1RM16]	up	0.0146737
ENSSSCT00000006505	EXOSC4	exosome component 4 [Source:HGNC Symbol;Acc:HGNC:18189]	down	0.0150817
ENSSSCT00000030835	DNAI2	dynein, axonemal, intermediate chain 2 [Source:HGNC Symbol;Acc:HGNC:18744]	up	0.0155727
ENSSSCT00000016492	TRIM29	tripartite motif containing 29 [Source:HGNC Symbol;Acc:HGNC:17274]	up	0.0156209
ENSSSCT00000000773	CD9	Uncharacterized protein {ECO:0000313|Ensembl:ENSSSCP00000000757} [Source:UniProtKB/TrEMBL;Acc:F1SL24]	up	0.0160431
ENSSSCT00000001556	SLC44A4	Sus scrofa solute carrier family 44, member 4 (SLC44A4), mRNA. [Source:RefSeq mRNA;Acc:NM_001101818]	up	0.016051
ENSSSCT00000033364	SLC44A4	Sus scrofa solute carrier family 44, member 4 (SLC44A4), mRNA. [Source:RefSeq mRNA;Acc:NM_001101818]	up	0.016051
ENSSSCT00000000266	KRT71	keratin 72 [Source:HGNC Symbol;Acc:HGNC:28932]	up	0.0163533
ENSSSCT00000007537	RWDD3	RWD domain containing 3 [Source:HGNC Symbol;Acc:HGNC:21393]	up	0.0165818
ENSSSCT00000004591	PERP	Sus scrofa PERP, TP53 apoptosis effector (PERP), mRNA. [Source:RefSeq mRNA;Acc:NM_001244825]	up	0.0165818
ENSSSCT00000016154	LRRC51	Sus scrofa leucine-rich repeat-containing protein 51 (LRRC51), transcript variant 1, mRNA. [Source:RefSeq mRNA;Acc:NM_001282114]	up	0.01662
ENSSSCT00000023537	MAP4	Uncharacterized protein {ECO:0000313|Ensembl:ENSSSCP00000020164} [Source:UniProtKB/TrEMBL;Acc:I3L806]	down	0.0172371
ENSSSCT00000025341	KLHDC7A	kelch domain containing 7A [Source:HGNC Symbol;Acc:HGNC:26791]	up	0.0172371
ENSSSCT00000026514	PFKFB1	Sus scrofa Trophinin (TROP), mRNA. [Source:RefSeq mRNA;Acc:NM_213741]	down	0.0172371
ENSSSCT00000000255	KRT75	keratin 75 [Source:HGNC Symbol;Acc:HGNC:24431]	up	0.0172438
ENSSSCT00000009593	ARAP2	ArfGAP with RhoGAP domain, ankyrin repeat and PH domain 2 [Source:HGNC Symbol;Acc:HGNC:16924]	up	0.0177045
ENSSSCT00000010223	TEX26	testis expressed 26 [Source:HGNC Symbol;Acc:HGNC:28622]	up	0.0178918
ENSSSCT00000010226	TEX26	testis expressed 26 [Source:HGNC Symbol;Acc:HGNC:28622]	up	0.0178918
ENSSSCT00000017644	CFAP65	coiled-coil domain containing 108 [Source:HGNC Symbol;Acc:HGNC:25325]	up	0.0178918
ENSSSCT00000004323	TSPAN1	tetraspanin 1 [Source:HGNC Symbol;Acc:HGNC:20657]	up	0.0181949
ENSSSCT00000032101	STAC3	SH3 and cysteine rich domain 3 [Source:HGNC Symbol;Acc:HGNC:28423]	down	0.0183332
ENSSSCT00000026701	DLK1	Sus scrofa delta-like 1 homolog (Drosophila) (DLK1), transcript variant 1, mRNA. [Source:RefSeq mRNA;Acc:NM_001048187]	down	0.0191325
ENSSSCT00000031225	DLK1	Sus scrofa delta-like 1 homolog (Drosophila) (DLK1), transcript variant 1, mRNA. [Source:RefSeq mRNA;Acc:NM_001048187]	down	0.0191325
ENSSSCT00000018078	LMOD2	leiomodin 2 (cardiac) [Source:HGNC Symbol;Acc:HGNC:6648]	down	0.019551
ENSSSCT00000031030	KRT4	keratin 4 [Source:HGNC Symbol;Acc:HGNC:6441]	up	0.019551
ENSSSCT00000030639	NA	Uncharacterized protein {ECO:0000313|Ensembl:ENSSSCP00000022399} [Source:UniProtKB/TrEMBL;Acc:I3LEB2]	down	0.0205172
ENSSSCT00000018493	STC2	Sus scrofa stanniocalcin 2 (STC2), mRNA. [Source:RefSeq mRNA;Acc:NM_001110173]	down	0.020578
ENSSSCT00000014256	MACROD1	Sus scrofa MACRO domain containing 1 (MACROD1), mRNA. [Source:RefSeq mRNA;Acc:NM_001204770]	down	0.0213128
ENSSSCT00000033190	NA	NA	up	0.0213649
ENSSSCT00000031864	ANKRD66	ankyrin repeat domain 66 [Source:HGNC Symbol;Acc:HGNC:44669]	up	0.0216973
ENSSSCT00000008239	GNAS	Sus scrofa GNAS complex locus (GNAS), transcript variant 4, mRNA. [Source:RefSeq mRNA;Acc:NM_001130215]	down	0.0219214
ENSSSCT00000007974	MYH7B	myosin, heavy chain 7B, cardiac muscle, beta [Source:HGNC Symbol;Acc:HGNC:15906]	down	0.0220358
ENSSSCT00000001024	MYF5	Sus scrofa myogenic factor 5 (MYF5), mRNA. [Source:RefSeq mRNA;Acc:NM_001278775]	down	0.0221481
ENSSSCT00000003126	CES1	Sus scrofa carboxylesterase 1 (CES1), mRNA. [Source:RefSeq mRNA;Acc:NM_214246]	up	0.0222176
ENSSSCT00000023517	DSC3	Uncharacterized protein {ECO:0000313|Ensembl:ENSSSCP00000023072} [Source:UniProtKB/TrEMBL;Acc:I3LG79]	up	0.022371
ENSSSCT00000002271	MYH7	Sus scrofa myosin, heavy chain 7, cardiac muscle, beta (MYH7), mRNA. [Source:RefSeq mRNA;Acc:NM_213855]	down	0.0224377
ENSSSCT00000005394	SERPINB8	serpin peptidase inhibitor, clade B (ovalbumin), member 8 [Source:HGNC Symbol;Acc:HGNC:8952]	up	0.0224377
ENSSSCT00000009905	HIP	hedgehog interacting protein [Source:HGNC Symbol;Acc:HGNC:14866]	up	0.0224377
ENSSSCT00000003285	RYR1	ryanodine receptor 1 (skeletal) [Source:HGNC Symbol;Acc:HGNC:10483]	down	0.0224427
ENSSSCT00000015285	OBSCN	obscurin, cytoskeletal calmodulin and titin-interacting RhoGEF [Source:HGNC Symbol;Acc:HGNC:15719]	down	0.0225781
ENSSSCT00000018169	CPVL	carboxypeptidase, vitellogenic-like [Source:HGNC Symbol;Acc:HGNC:14399]	up	0.0226215
ENSSSCT00000025580	NA	Uncharacterized protein {ECO:0000313|Ensembl:ENSSSCP00000025551} [Source:UniProtKB/TrEMBL;Acc:I3LN79]	up	0.0227554
ENSSSCT00000035771	MYH7	Sus scrofa myosin, heavy chain 7, cardiac muscle, beta (MYH7), mRNA. [Source:RefSeq mRNA;Acc:NM_213855]	down	0.0227554
ENSSSCT00000016385	C11ORF88	chromosome 11 open reading frame 88 [Source:HGNC Symbol;Acc:HGNC:25061]	up	0.023158
ENSSSCT00000024099	GSTA4	Glutathione S-transferase {ECO:0000256|RuleBase:RU004454} [Source:UniProtKB/TrEMBL;Acc:I3LBL7]	up	0.023158
ENSSSCT00000007520	LRRC39	Uncharacterized protein {ECO:0000313|Ensembl:ENSSSCP00000007321} [Source:UniProtKB/TrEMBL;Acc:F1S562]	down	0.0232794
ENSSSCT00000016504	JHY	chromosome 11 open reading frame 63 [Source:HGNC Symbol;Acc:HGNC:26288]	up	0.0236192
ENSSSCT00000019074	LRRC46	leucine rich repeat containing 46 [Source:HGNC Symbol;Acc:HGNC:25047]	up	0.0238293
ENSSSCT00000018664	NPTX1	Uncharacterized protein {ECO:0000313|Ensembl:ENSSSCP00000018163} [Source:UniProtKB/TrEMBL;Acc:F1RZA8]	down	0.0239054
ENSSSCT00000009943	HSPA4L	heat shock 70kDa protein 4-like [Source:HGNC Symbol;Acc:HGNC:17041]	up	0.0241778
ENSSSCT00000011447	ANKRD1	Sus scrofa cardiac ankyrin repeat protein (CARP), mRNA. [Source:RefSeq mRNA;Acc:NM_213922]	down	0.0242608
ENSSSCT00000010752	MORN3	Sus scrofa MORN repeat containing 3 (MORN3), mRNA. [Source:RefSeq mRNA;Acc:NM_001243709]	up	0.0245324
ENSSSCT00000014828	STXBP2	syntaxin binding protein 2 [Source:HGNC Symbol;Acc:HGNC:11445]	up	0.0245324
ENSSSCT00000025431	NA	Uncharacterized protein {ECO:0000313|Ensembl:ENSSSCP00000020201} [Source:UniProtKB/TrEMBL;Acc:I3L843]	down	0.025271
ENSSSCT00000030652	NA	Uncharacterized protein {ECO:0000313|Ensembl:ENSSSCP00000022623} [Source:UniProtKB/TrEMBL;Acc:I3LEY4]	up	0.0253287
ENSSSCT00000026803	MCTP2	Uncharacterized protein {ECO:0000313|Ensembl:ENSSSCP00000020596} [Source:UniProtKB/TrEMBL;Acc:I3L984]	up	0.0254876
ENSSSCT00000005427	ALPK2	alpha-kinase 2 [Source:HGNC Symbol;Acc:HGNC:20565]	down	0.0254983
ENSSSCT00000004108	LAMA3	Uncharacterized protein {ECO:0000313|Ensembl:ENSSSCP00000027979} [Source:UniProtKB/TrEMBL;Acc:I3LV27]	up	0.0255458
ENSSSCT00000000407	MYL6B	Uncharacterized protein {ECO:0000313|Ensembl:ENSSSCP00000000413} [Source:UniProtKB/TrEMBL;Acc:F1SLZ3]	down	0.0255551
ENSSSCT00000000419	MYL6B	Uncharacterized protein {ECO:0000313|Ensembl:ENSSSCP00000000413} [Source:UniProtKB/TrEMBL;Acc:F1SLZ3]	down	0.0255551
ENSSSCT00000025128	NA	Uncharacterized protein {ECO:0000313|Ensembl:ENSSSCP00000026358} [Source:UniProtKB/TrEMBL;Acc:I3LQH8]	up	0.0255551
ENSSSCT00000018712	FOXJ1	forkhead box J1 [Source:HGNC Symbol;Acc:HGNC:3816]	up	0.0258514
ENSSSCT00000014460	NA	Uncharacterized protein {ECO:0000313|Ensembl:ENSSSCP00000014068} [Source:UniProtKB/TrEMBL;Acc:F1SID3]	down	0.0259291
ENSSSCT00000001655	FAM83B	family with sequence similarity 83, member B [Source:HGNC Symbol;Acc:HGNC:21357]	up	0.0267602
ENSSSCT00000036577	FGFR4	Fibroblast growth factor receptor {ECO:0000256|PIRNR:PIRNR000628} [Source:UniProtKB/TrEMBL;Acc:F1S3B8]	down	0.0267602
ENSSSCT00000005152	SQRDL	Sus scrofa sulfide quinone reductase-like (yeast) (SQRDL), mRNA. [Source:RefSeq mRNA;Acc:NM_001244238]	up	0.0278614
ENSSSCT00000014875	PLPPR2	Uncharacterized protein {ECO:0000313|Ensembl:ENSSSCP00000014474} [Source:UniProtKB/TrEMBL;Acc:F1SA14]	down	0.0278614
ENSSSCT00000024920	MAEA	macrophage erythroblast attacher [Source:HGNC Symbol;Acc:HGNC:13731]	down	0.0280984
ENSSSCT00000026296	DHRS9	Uncharacterized protein {ECO:0000313|Ensembl:ENSSSCP00000025749} [Source:UniProtKB/TrEMBL;Acc:I3LNS4]	up	0.0281135
ENSSSCT00000007003	CASQ1	Sus scrofa calsequestrin 1 (fast-twitch, skeletal muscle) (CASQ1), mRNA. [Source:RefSeq mRNA;Acc:NM_001243269]	down	0.0281455
ENSSSCT00000014869	CNN1	Sus scrofa calponin 1, basic, smooth muscle (CNN1), mRNA. [Source:RefSeq mRNA;Acc:NM_213878]	down	0.0281455
ENSSSCT00000028367	TMEM176B	transmembrane protein 176B [Source:HGNC Symbol;Acc:HGNC:29596]	down	0.0281743
ENSSSCT00000028738	DLK1	Sus scrofa delta-like 1 homolog (Drosophila) (DLK1), transcript variant 1, mRNA. [Source:RefSeq mRNA;Acc:NM_001048187]	down	0.0286732
ENSSSCT00000008071	GDAP1L1	ganglioside induced differentiation associated protein 1-like 1 [Source:HGNC Symbol;Acc:HGNC:4213]	down	0.0290831
ENSSSCT00000005302	ACTC1	Sus scrofa actin, alpha, cardiac muscle 1 (ACTC1), mRNA. [Source:RefSeq mRNA;Acc:NM_001170517]	down	0.0300989
ENSSSCT00000024191	NA	Uncharacterized protein {ECO:0000313|Ensembl:ENSSSCP00000027979} [Source:UniProtKB/TrEMBL;Acc:I3LV27]	up	0.0301016
ENSSSCT00000036650	BPIFA1	BPI fold containing family A, member 1 [Source:HGNC Symbol;Acc:HGNC:15749]	up	0.0301016
ENSSSCT00000017906	TMEM176B	transmembrane protein 176B [Source:HGNC Symbol;Acc:HGNC:29596]	down	0.0304936
ENSSSCT00000017291	DAPL1	death associated protein-like 1 [Source:HGNC Symbol;Acc:HGNC:21490]	up	0.030803
ENSSSCT00000028675	DTHD1	death domain containing 1 [Source:HGNC Symbol;Acc:HGNC:37261]	up	0.030803
ENSSSCT00000007341	FMO5	Dimethylaniline monooxygenase [N-oxide-forming] {ECO:0000256|PIRNR:PIRNR000332} [Source:UniProtKB/TrEMBL;Acc:F1SDB7]	up	0.0309593
ENSSSCT00000036376	TRIM55	tripartite motif containing 55 [Source:HGNC Symbol;Acc:HGNC:14215]	down	0.0310258
ENSSSCT00000018361	C7	Sus scrofa complement component 7 (C7), mRNA. [Source:RefSeq mRNA;Acc:NM_214282]	up	0.0311997
ENSSSCT00000023835	NA	Uncharacterized protein {ECO:0000313|Ensembl:ENSSSCP00000022319} [Source:UniProtKB/TrEMBL;Acc:I3LE34]	down	0.0316063
ENSSSCT00000033325	RAB9B	RAB9B, member RAS oncogene family [Source:HGNC Symbol;Acc:HGNC:14090]	down	0.0316063
ENSSSCT00000036182	CD9	Sus scrofa CD9 molecule (CD9), mRNA. [Source:RefSeq mRNA;Acc:NM_214006]	up	0.0318796
ENSSSCT00000017541	KIAA2012	KIAA2012 [Source:HGNC Symbol;Acc:HGNC:51250]	up	0.0321922
ENSSSCT00000016754	DNAH11	dynein, axonemal, heavy chain 11 [Source:HGNC Symbol;Acc:HGNC:2942]	up	0.0322982
ENSSSCT00000019461	TEKT1	tektin 1 [Source:HGNC Symbol;Acc:HGNC:15534]	up	0.0327381
ENSSSCT00000025020	LOC100157968	Uncharacterized protein {ECO:0000313|Ensembl:ENSSSCP00000026800} [Source:UniProtKB/TrEMBL;Acc:I3LRR1]	up	0.0333309
ENSSSCT00000004833	AIM1	Aurora kinase B {ECO:0000313|Ensembl:ENSSSCP00000026798} [Source:UniProtKB/TrEMBL;Acc:I3LRQ9]	up	0.0336183
ENSSSCT00000007117	RAB25	RAB25, member RAS oncogene family [Source:HGNC Symbol;Acc:HGNC:18238]	up	0.0336199
ENSSSCT00000029357	NA	cilia and flagella associated protein 44 [Source:HGNC Symbol;Acc:HGNC:25631]	up	0.0350331
ENSSSCT00000018627	ADAMTS16	ADAM metallopeptidase with thrombospondin type 1 motif, 16 [Source:HGNC Symbol;Acc:HGNC:17108]	down	0.0351795
ENSSSCT00000004878	CCDC162P	Uncharacterized protein {ECO:0000313|Ensembl:ENSSSCP00000004763} [Source:UniProtKB/TrEMBL;Acc:F1RZP6]	up	0.0354695
ENSSSCT00000017455	ZSWIM2	zinc finger, SWIM-type containing 2 [Source:HGNC Symbol;Acc:HGNC:30990]	up	0.0354695
ENSSSCT00000019053	TCAP	Sus scrofa titin-cap (telethonin) (TCAP), mRNA. [Source:RefSeq mRNA;Acc:NM_001145754]	down	0.0354695
ENSSSCT00000008504	TRIM72	tripartite motif containing 72, E3 ubiquitin protein ligase [Source:HGNC Symbol;Acc:HGNC:32671]	down	0.0356155
ENSSSCT00000015675	PROB1	proline-rich basic protein 1 [Source:HGNC Symbol;Acc:HGNC:41906]	down	0.0356155
ENSSSCT00000001163	CAP2	Adenylyl cyclase-associated protein {ECO:0000256|RuleBase:RU000647} [Source:UniProtKB/TrEMBL;Acc:F1RUJ0]	down	0.0356413
ENSSSCT00000026225	NKX3-1	NK3 homeobox 1 [Source:HGNC Symbol;Acc:HGNC:7838]	up	0.0360035
ENSSSCT00000002932	CDH15	cadherin 15, type 1, M-cadherin (myotubule) [Source:HGNC Symbol;Acc:HGNC:1754]	down	0.0360902
ENSSSCT00000005600	LRRC9	leucine rich repeat containing 9 [Source:HGNC Symbol;Acc:HGNC:19848]	up	0.0360902
ENSSSCT00000012800	ZIC1	Zic family member 1 [Source:HGNC Symbol;Acc:HGNC:12872]	down	0.0360902
ENSSSCT00000012968	IQCG	IQ motif containing G [Source:HGNC Symbol;Acc:HGNC:25251]	up	0.0360902
ENSSSCT00000007615	WDR63	WD repeat domain 63 [Source:HGNC Symbol;Acc:HGNC:30711]	up	0.036452
ENSSSCT00000025570	RAPSN	receptor-associated protein of the synapse [Source:HGNC Symbol;Acc:HGNC:9863]	down	0.0370038
ENSSSCT00000012628	LMCD1	Sus scrofa LIM and cysteine-rich domains 1 (LMCD1), mRNA. [Source:RefSeq mRNA;Acc:NM_001008692]	down	0.0376399
ENSSSCT00000008553	ATP2A1	Sus scrofa ATPase, Ca++ transporting, cardiac muscle, fast twitch 1 (ATP2A1), mRNA. [Source:RefSeq mRNA;Acc:NM_001204393]	down	0.0388666
ENSSSCT00000025725	ARHGEF5	Uncharacterized protein {ECO:0000313|Ensembl:ENSSSCP00000026259} [Source:UniProtKB/TrEMBL;Acc:I3LQ81]	up	0.0388666
ENSSSCT00000003627	TMC4	transmembrane channel-like 4 [Source:HGNC Symbol;Acc:HGNC:22998]	up	0.0392557
ENSSSCT00000007114	SEMA4A	sema domain, immunoglobulin domain (Ig), transmembrane domain (TM) and short cytoplasmic domain, (semaphorin) 4A [Source:HGNC Symbol;Acc:HGNC:10729]	up	0.0392557
ENSSSCT00000017884	DPP6	dipeptidyl-peptidase 6 [Source:HGNC Symbol;Acc:HGNC:3010]	down	0.0392557
ENSSSCT00000023381	CFAP43	cilia and flagella associated protein 43 [Source:HGNC Symbol;Acc:HGNC:26684]	up	0.039295
ENSSSCT00000001162	STMND1	stathmin domain containing 1 [Source:HGNC Symbol;Acc:HGNC:44668]	up	0.0402777
ENSSSCT00000014198	EHBP1L1	Uncharacterized protein {ECO:0000313|Ensembl:ENSSSCP00000013812} [Source:UniProtKB/TrEMBL;Acc:F1RRI6]	down	0.0404944
ENSSSCT00000008194	BCAS1	Sus scrofa breast carcinoma amplified sequence 1 (BCAS1), mRNA. [Source:RefSeq mRNA;Acc:NM_001110175]	up	0.04061
ENSSSCT00000019112	WFIKKN2	WAP, follistatin/kazal, immunoglobulin, kunitz and netrin domain containing 2 [Source:HGNC Symbol;Acc:HGNC:30916]	down	0.04061
ENSSSCT00000024415	KRT74	Sus scrofa keratin 74 (KRT74), mRNA. [Source:RefSeq mRNA;Acc:NM_001243814]	up	0.04061
ENSSSCT00000034505	BPIFA1	BPI fold containing family A, member 1 [Source:HGNC Symbol;Acc:HGNC:15749]	up	0.04061
ENSSSCT00000019623	TEKT3	tektin 3 [Source:HGNC Symbol;Acc:HGNC:14293]	up	0.0406583
ENSSSCT00000022750	TTC21A	tetratricopeptide repeat domain 21A [Source:HGNC Symbol;Acc:HGNC:30761]	up	0.0422004
ENSSSCT00000012032	AQP3	Sus scrofa aquaporin 3 (Gill blood group) (AQP3), mRNA. [Source:RefSeq mRNA;Acc:NM_001110172]	up	0.0424443
ENSSSCT00000036135	CD9	Sus scrofa CD9 molecule (CD9), mRNA. [Source:RefSeq mRNA;Acc:NM_214006]	up	0.0427508
ENSSSCT00000030871	TRIM55	tripartite motif containing 55 [Source:HGNC Symbol;Acc:HGNC:14215]	0.0431166
ENSSSCT00000014602	SAA1	Serum amyloid A protein {ECO:0000256|RuleBase:RU000539} [Source:UniProtKB/TrEMBL;Acc:F1S9B9]	0.0436972
ENSSSCT00000029209	PTPRN2	protein tyrosine phosphatase, receptor type, N polypeptide 2 [Source:HGNC Symbol;Acc:HGNC:9677]	0.0436972
ENSSSCT00000030184	S100A6	S100 calcium binding protein A6 [Source:HGNC Symbol;Acc:HGNC:10496]	0.0436972
ENSSSCT00000018081	IQUB	IQ motif and ubiquitin domain containing [Source:HGNC Symbol;Acc:HGNC:21995]	0.0443536
ENSSSCT00000024167	LDLRAD1	low density lipoprotein receptor class A domain containing 1 [Source:HGNC Symbol;Acc:HGNC:32069]	0.0443536
ENSSSCT00000011599	NEURL1	neuralized E3 ubiquitin protein ligase 1 [Source:HGNC Symbol;Acc:HGNC:7761]	0.0445965
ENSSSCT00000011665	ENO4	enolase family member 4 [Source:HGNC Symbol;Acc:HGNC:31670]	0.0445965
ENSSSCT00000023799	NA	Uncharacterized protein {ECO:0000313|Ensembl:ENSSSCP00000026921} [Source:UniProtKB/TrEMBL;Acc:I3LS30]	0.0445965
ENSSSCT00000033323	CD55	CD55 molecule, decay accelerating factor for complement (Cromer blood group) [Source:HGNC Symbol;Acc:HGNC:2665]	0.0445965
ENSSSCT00000007944	BPIFA1	BPI fold containing family A, member 1 [Source:HGNC Symbol;Acc:HGNC:15749]	0.0448016
ENSSSCT00000008255	EDN3	Sus scrofa endothelin 3 (EDN3), mRNA. [Source:RefSeq mRNA;Acc:NM_001098582]	0.0448016
ENSSSCT00000010587	NA	Uncharacterized protein {ECO:0000313|Ensembl:ENSSSCP00000010311} [Source:UniProtKB/TrEMBL;Acc:F1RJT7]	0.0448016
ENSSSCT00000033126	BPIFA1	BPI fold containing family A, member 1 [Source:HGNC Symbol;Acc:HGNC:15749]	0.0448016
ENSSSCT00000034130	BPIFA1	BPI fold containing family A, member 1 [Source:HGNC Symbol;Acc:HGNC:15749]	0.0448016
ENSSSCT00000028646	LOC100624094	Uncharacterized protein {ECO:0000313|Ensembl:ENSSSCP00000020685} [Source:UniProtKB/TrEMBL;Acc:I3L9H3]	0.0449187
ENSSSCT00000001057	ODF3B	outer dense fiber of sperm tails 3B [Source:HGNC Symbol;Acc:HGNC:34388]	0.0453462
ENSSSCT00000002069	WDR93	WD repeat domain 93 [Source:HGNC Symbol;Acc:HGNC:26924]	0.0457334
ENSSSCT00000011493	BLNK	B-cell linker [Source:HGNC Symbol;Acc:HGNC:14211]	0.0458592
ENSSSCT00000026458	ARMC4	Uncharacterized protein {ECO:0000313|Ensembl:ENSSSCP00000024826} [Source:UniProtKB/TrEMBL;Acc:I3LL59]	0.0461918
ENSSSCT00000009731	NPY1R	Sus scrofa neuropeptide Y receptor Y1 (NPY1R), mRNA. [Source:RefSeq mRNA;Acc:NM_214288]	0.0462602
ENSSSCT00000018048	FLNC	filamin C, gamma [Source:HGNC Symbol;Acc:HGNC:3756]	0.0462602
ENSSSCT00000005628	NTRK3	Sus scrofa neurotrophic tyrosine kinase, receptor, type 3 (NTRK3), mRNA. [Source:RefSeq mRNA;Acc:NM_214271]	0.0463482
ENSSSCT00000005055	RORA	RAR-related orphan receptor A [Source:HGNC Symbol;Acc:HGNC:10258]	0.0463742
ENSSSCT00000012962	MUC4	Sus scrofa mucin 4, cell surface associated (MUC4), mRNA. [Source:RefSeq mRNA;Acc:NM_001206344]	0.0463742
ENSSSCT00000019063	CACNB1	Uncharacterized protein {ECO:0000313|Ensembl:ENSSSCP00000018557} [Source:UniProtKB/TrEMBL;Acc:F1RWK8]	0.0466912
ENSSSCT00000000740	LRRC23	leucine rich repeat containing 23 [Source:HGNC Symbol;Acc:HGNC:19138]	0.0477684
ENSSSCT00000016396	PIH1D2	PIH1 domain containing 2 [Source:HGNC Symbol;Acc:HGNC:25210]	0.0477971
ENSSSCT00000012305	ARPP21	cAMP-regulated phosphoprotein, 21kDa [Source:HGNC Symbol;Acc:HGNC:16968]	0.0480195
ENSSSCT00000027515	NA	Uncharacterized protein {ECO:0000313|Ensembl:ENSSSCP00000025166} [Source:UniProtKB/TrEMBL;Acc:F1RVM1]	0.0480195
ENSSSCT00000030622	NA	Uncharacterized protein {ECO:0000313|Ensembl:ENSSSCP00000025166} [Source:UniProtKB/TrEMBL;Acc:F1RVM1]	0.0480195
ENSSSCT00000035025	SEPT4	septin 4 [Source:HGNC Symbol;Acc:HGNC:9165]	0.0480195
ENSSSCT00000035153	TRIM72	tripartite motif containing 72, E3 ubiquitin protein ligase [Source:HGNC Symbol;Acc:HGNC:32671]	0.048103
ENSSSCT00000004241	TACSTD2	tumor-associated calcium signal transducer 2 [Source:HGNC Symbol;Acc:HGNC:11530]	0.0483869
ENSSSCT00000006921	DUSP27	Uncharacterized protein {ECO:0000313|Ensembl:ENSSSCP00000006732} [Source:UniProtKB/TrEMBL;Acc:F1S252]	0.0483869
ENSSSCT00000002979	HSD17B2	Sus scrofa hydroxysteroid (17-beta) dehydrogenase 2 (HSD17B2), mRNA. [Source:RefSeq mRNA;Acc:NM_001167649]	0.0492629
ENSSSCT00000027708	COX6A2	cytochrome c oxidase subunit VIa polypeptide 2 [Source:HGNC Symbol;Acc:HGNC:2279]	0.0492629
ENSSSCT00000033599	BPIFA1	BPI fold containing family A, member 1 [Source:HGNC Symbol;Acc:HGNC:15749]	0.0492629

## Sheet: Different genes on E50VSE45
Additional file 3: Differentially expressed genes with p≤0.05 on E50 versus E45
Accession	Gene Symbol	gene annotation	regulation	pvalue
ENSSSCT00000008992	THNSL2	threonine synthase-like 2 (S. cerevisiae) [Source:HGNC Symbol;Acc:HGNC:25602]	up	4.18071e-13
ENSSSCT00000002743	ISG12(A)	Sus scrofa putative ISG12(a) protein (ISG12(A)), mRNA. [Source:RefSeq mRNA;Acc:NM_001198921]	down	4.68667e-07
ENSSSCT00000025817	THNSL2	Uncharacterized protein {ECO:0000313|Ensembl:ENSSSCP00000019343} [Source:UniProtKB/TrEMBL;Acc:I3L5P4]	up	4.48814e-06
ENSSSCT00000024828	FOLH1	Sus scrofa folate hydrolase (prostate-specific membrane antigen) 1 (FOLH1), mRNA. [Source:RefSeq mRNA;Acc:NM_214384]	down	1.52219e-05
ENSSSCT00000029059	MT2A	Metallothionein-2A [Source:UniProtKB/Swiss-Prot;Acc:P79379]	up	2.1498e-05
ENSSSCT00000029414	ZC3HAV1L	zinc finger CCCH-type, antiviral 1-like [Source:HGNC Symbol;Acc:HGNC:22423]	down	5.93712e-05
ENSSSCT00000000454	NDUFA4L2	Sus scrofa NADH dehydrogenase (ubiquinone) 1 alpha subcomplex, 4-like 2 (NDUFA4L2), mRNA. [Source:RefSeq mRNA;Acc:NM_001205377]	up	0.00187227
ENSSSCT00000005065	FAM81A	family with sequence similarity 81, member A [Source:HGNC Symbol;Acc:HGNC:28379]	down	0.00278432
ENSSSCT00000006733	CA2	carbonic anhydrase II [Source:HGNC Symbol;Acc:HGNC:1373]	up	0.00458366
ENSSSCT00000023219	NDUFA4L2	Uncharacterized protein {ECO:0000313|Ensembl:ENSSSCP00000000448} [Source:UniProtKB/TrEMBL;Acc:F1SL75]	up	0.00458366
ENSSSCT00000012397	CCR1	Sus scrofa chemokine (C-C motif) receptor 1 (CCR1), mRNA. [Source:RefSeq mRNA;Acc:NM_001001621]	up	0.0338392
ENSSSCT00000011685	RGS10	regulator of G-protein signaling 10 [Source:HGNC Symbol;Acc:HGNC:9992]	up	0.0376754
