# Supplementary material for: Dynamic mRNA Expression Analysis of the Secondary Palatal Morphogenesis in Miniature Pigs
Source: Int J Mol Sci. 2019 Sep 1;20(17):4284. doi: 10.3390/ijms20174284 (PMC6747431; doi:10.3390/ijms20174284)
Supplement: Supplementary file 1 [file ijms-20-04284-s001.zip › supple/Table S4.xlsx]

## Sheet: DEGs of GO in E35VSE30
Additional file 4: The genes involving the significant GO groups （p≤0.05) on E35 versus E30
GO_ID	GO_Term	GO_function	GO_class	pvalue	Accession	Gene symbol	annotation	log2fold_change	regulation
GO:0005576	extracellular region	cellular_component	3	0	ENSSSCT00000003797	DRAXIN	dorsal inhibitory axon guidance protein [Source:HGNC Symbol;Acc:HGNC:25054]	-1.72654	down
GO:0005576	extracellular region	cellular_component	3	0	ENSSSCT00000003798	DRAXIN	dorsal inhibitory axon guidance protein [Source:HGNC Symbol;Acc:HGNC:25054]	-1.7055	down
GO:0005576	extracellular region	cellular_component	3	0	ENSSSCT00000004082	MTCL1	microtubule crosslinking factor 1 [Source:HGNC Symbol;Acc:HGNC:29121]	1.57992	up
GO:0005576	extracellular region	cellular_component	3	0	ENSSSCT00000004436	THBS2	thrombospondin 2 [Source:HGNC Symbol;Acc:HGNC:11786]	1.64916	up
GO:0005576	extracellular region	cellular_component	3	0	ENSSSCT00000005170	B2M	Sus scrofa beta-2-microglobulin (B2M), mRNA. [Source:RefSeq mRNA;Acc:NM_213978]	1.14152	up
GO:0005576	extracellular region	cellular_component	3	0	ENSSSCT00000005900	IGFBPL1	insulin-like growth factor binding protein-like 1 [Source:HGNC Symbol;Acc:HGNC:20081]	-3.35122	down
GO:0005576	extracellular region	cellular_component	3	0	ENSSSCT00000007944	BPIFA1	BPI fold containing family A, member 1 [Source:HGNC Symbol;Acc:HGNC:15749]	inf	up
GO:0005576	extracellular region	cellular_component	3	0	ENSSSCT00000007945	BPIFB1	Sus scrofa BPI fold containing family B, member 1 (BPIFB1), mRNA. [Source:RefSeq mRNA;Acc:NM_001101032]	4.7941	up
GO:0005576	extracellular region	cellular_component	3	0	ENSSSCT00000008389	GPC2	glypican 2 [Source:HGNC Symbol;Acc:HGNC:4450]	-1.06084	down
GO:0005576	extracellular region	cellular_component	3	0	ENSSSCT00000009543	HTRA3	Sus scrofa HtrA serine peptidase 3 (HTRA3), mRNA. [Source:RefSeq mRNA;Acc:NM_001195343]	3.19828	up
GO:0005576	extracellular region	cellular_component	3	0	ENSSSCT00000009774	TMPRSS11D	transmembrane protease, serine 11D [Source:HGNC Symbol;Acc:HGNC:24059]	inf	up
GO:0005576	extracellular region	cellular_component	3	0	ENSSSCT00000010091	SPP1	Sus scrofa secreted phosphoprotein 1 (SPP1), mRNA. [Source:RefSeq mRNA;Acc:NM_214023]	2.70775	up
GO:0005576	extracellular region	cellular_component	3	0	ENSSSCT00000010095	IBSP	Bone sialoprotein 2 [Source:UniProtKB/Swiss-Prot;Acc:P31936]	5.61317	up
GO:0005576	extracellular region	cellular_component	3	0	ENSSSCT00000010101	SPARCL1	SPARC-like 1 (hevin) [Source:HGNC Symbol;Acc:HGNC:11220]	2.05644	up
GO:0005576	extracellular region	cellular_component	3	0	ENSSSCT00000011255	SPOCK2	Uncharacterized protein {ECO:0000313|Ensembl:ENSSSCP00000010963} [Source:UniProtKB/TrEMBL;Acc:F1SU95]	1.60825	up
GO:0005576	extracellular region	cellular_component	3	0	ENSSSCT00000012002	CCL21	Sus scrofa chemokine (C-C motif) ligand 21 (CCL21), mRNA. [Source:RefSeq mRNA;Acc:NM_001005151]	4.38573	up
GO:0005576	extracellular region	cellular_component	3	0	ENSSSCT00000012960	TFRC	Sus scrofa transferrin receptor (p90, CD71) (TFRC), mRNA. [Source:RefSeq mRNA;Acc:NM_214001]	1.06838	up
GO:0005576	extracellular region	cellular_component	3	0	ENSSSCT00000013235	ANOS1	Kallmann syndrome 1 sequence [Source:HGNC Symbol;Acc:HGNC:6211]	1.26629	up
GO:0005576	extracellular region	cellular_component	3	0	ENSSSCT00000014195	LTBP3	latent transforming growth factor beta binding protein 3 [Source:HGNC Symbol;Acc:HGNC:6716]	1.22335	up
GO:0005576	extracellular region	cellular_component	3	0	ENSSSCT00000015634	CXCL14	Sus scrofa chemokine (C-X-C motif) ligand 14 (CXCL14), mRNA. [Source:RefSeq mRNA;Acc:NM_001244128]	-2.07162	down
GO:0005576	extracellular region	cellular_component	3	0	ENSSSCT00000017819	GPC1	glypican 1 [Source:HGNC Symbol;Acc:HGNC:4449]	1.18701	up
GO:0005576	extracellular region	cellular_component	3	0	ENSSSCT00000018091	WNT16	wingless-type MMTV integration site family, member 16 [Source:HGNC Symbol;Acc:HGNC:16267]	-1.43357	down
GO:0005576	extracellular region	cellular_component	3	0	ENSSSCT00000018316	C1QTNF3	Sus scrofa C1q and tumor necrosis factor related protein 3 (C1QTNF3), mRNA. [Source:RefSeq mRNA;Acc:NM_001145386]	2.26192	up
GO:0005576	extracellular region	cellular_component	3	0	ENSSSCT00000018493	STC2	Sus scrofa stanniocalcin 2 (STC2), mRNA. [Source:RefSeq mRNA;Acc:NM_001110173]	1.67627	up
GO:0005576	extracellular region	cellular_component	3	0	ENSSSCT00000018598	SPARC	Uncharacterized protein {ECO:0000313|Ensembl:ENSSSCP00000018097} [Source:UniProtKB/TrEMBL;Acc:F1RQB3]	1.28247	up
GO:0005576	extracellular region	cellular_component	3	0	ENSSSCT00000018599	SPARC	SPARC precursor [Source:RefSeq peptide;Acc:NP_001026964]	1.4691	up
GO:0005576	extracellular region	cellular_component	3	0	ENSSSCT00000018853	WNT3	wingless-type MMTV integration site family, member 3 [Source:HGNC Symbol;Acc:HGNC:12782]	-1.89132	down
GO:0005576	extracellular region	cellular_component	3	0	ENSSSCT00000019393	SERPINF1	serpin peptidase inhibitor, clade F (alpha-2 antiplasmin, pigment epithelium derived factor), member 1 [Source:HGNC Symbol;Acc:HGNC:8824]	1.3931	up
GO:0005576	extracellular region	cellular_component	3	0	ENSSSCT00000022676	NA	Uncharacterized protein {ECO:0000313|Ensembl:ENSSSCP00000024362} [Source:UniProtKB/TrEMBL;Acc:I3LJV0]	1.34827	up
GO:0005576	extracellular region	cellular_component	3	0	ENSSSCT00000024347	COL6A1	collagen, type VI, alpha 1 [Source:HGNC Symbol;Acc:HGNC:2211]	1.13438	up
GO:0005576	extracellular region	cellular_component	3	0	ENSSSCT00000025682	COCH	cochlin [Source:HGNC Symbol;Acc:HGNC:2180]	1.5344	up
GO:0005576	extracellular region	cellular_component	3	0	ENSSSCT00000026718	WFDC1	WAP four-disulfide core domain 1 [Source:HGNC Symbol;Acc:HGNC:15466]	2.45311	up
GO:0005576	extracellular region	cellular_component	3	0	ENSSSCT00000027055	KAZALD1	Sus scrofa Kazal-type serine peptidase inhibitor domain 1 (KAZALD1), mRNA. [Source:RefSeq mRNA;Acc:NM_001244551]	1.71649	up
GO:0005576	extracellular region	cellular_component	3	0	ENSSSCT00000028027	NA	Uncharacterized protein {ECO:0000313|Ensembl:ENSSSCP00000022138} [Source:UniProtKB/TrEMBL;Acc:I3LDK6]	1.33956	up
GO:0005576	extracellular region	cellular_component	3	0	ENSSSCT00000028925	FGF1	Fibroblast growth factor 1 [Source:UniProtKB/Swiss-Prot;Acc:P20002]	1.9886	up
GO:0005576	extracellular region	cellular_component	3	0	ENSSSCT00000030143	RARRES2	retinoic acid receptor responder protein 2 precursor [Source:RefSeq peptide;Acc:NP_001116658]	1.48108	up
GO:0005576	extracellular region	cellular_component	3	0	ENSSSCT00000032710	TFRC	Sus scrofa transferrin receptor (p90, CD71) (TFRC), mRNA. [Source:RefSeq mRNA;Acc:NM_214001]	1.05587	up
GO:0005576	extracellular region	cellular_component	3	0	ENSSSCT00000032843	BPIFA1	BPI fold containing family A, member 1 [Source:HGNC Symbol;Acc:HGNC:15749]	inf	up
GO:0005576	extracellular region	cellular_component	3	0	ENSSSCT00000033126	BPIFA1	BPI fold containing family A, member 1 [Source:HGNC Symbol;Acc:HGNC:15749]	inf	up
GO:0005576	extracellular region	cellular_component	3	0	ENSSSCT00000033599	BPIFA1	BPI fold containing family A, member 1 [Source:HGNC Symbol;Acc:HGNC:15749]	inf	up
GO:0005576	extracellular region	cellular_component	3	0	ENSSSCT00000034116	TFRC	Sus scrofa transferrin receptor (p90, CD71) (TFRC), mRNA. [Source:RefSeq mRNA;Acc:NM_214001]	1.05034	up
GO:0005576	extracellular region	cellular_component	3	0	ENSSSCT00000034130	BPIFA1	BPI fold containing family A, member 1 [Source:HGNC Symbol;Acc:HGNC:15749]	inf	up
GO:0005576	extracellular region	cellular_component	3	0	ENSSSCT00000034138	BPIFA1	BPI fold containing family A, member 1 [Source:HGNC Symbol;Acc:HGNC:15749]	inf	up
GO:0005576	extracellular region	cellular_component	3	0	ENSSSCT00000034505	BPIFA1	BPI fold containing family A, member 1 [Source:HGNC Symbol;Acc:HGNC:15749]	inf	up
GO:0005576	extracellular region	cellular_component	3	0	ENSSSCT00000034512	IBSP	Bone sialoprotein 2 [Source:UniProtKB/Swiss-Prot;Acc:P31936]	5.56514	up
GO:0005576	extracellular region	cellular_component	3	0	ENSSSCT00000034535	TFRC	Sus scrofa transferrin receptor (p90, CD71) (TFRC), mRNA. [Source:RefSeq mRNA;Acc:NM_214001]	1.01397	up
GO:0005576	extracellular region	cellular_component	3	0	ENSSSCT00000035619	ANOS1	Kallmann syndrome 1 sequence [Source:HGNC Symbol;Acc:HGNC:6211]	1.25934	up
GO:0005576	extracellular region	cellular_component	3	0	ENSSSCT00000036539	CCL21	Sus scrofa chemokine (C-C motif) ligand 21 (CCL21), mRNA. [Source:RefSeq mRNA;Acc:NM_001005151]	4.60418	up
GO:0005576	extracellular region	cellular_component	3	0	ENSSSCT00000036650	BPIFA1	BPI fold containing family A, member 1 [Source:HGNC Symbol;Acc:HGNC:15749]	inf	up
GO:0009986	cell surface	cellular_component	5	2.75335e-14	ENSSSCT00000001609	HLA-DRA	Sus scrofa MHC class II DR-alpha (SLA-DRA), mRNA. [Source:RefSeq mRNA;Acc:NM_001113706]	4.40206	up
GO:0009986	cell surface	cellular_component	5	2.75335e-14	ENSSSCT00000009905	HHIP	hedgehog interacting protein [Source:HGNC Symbol;Acc:HGNC:14866]	1.35363	up
GO:0009986	cell surface	cellular_component	5	2.75335e-14	ENSSSCT00000012082	MRC1	mannose receptor, C type 1 [Source:HGNC Symbol;Acc:HGNC:7228]	2.26339	up
GO:0009986	cell surface	cellular_component	5	2.75335e-14	ENSSSCT00000012960	TFRC	Sus scrofa transferrin receptor (p90, CD71) (TFRC), mRNA. [Source:RefSeq mRNA;Acc:NM_214001]	1.06838	up
GO:0009986	cell surface	cellular_component	5	2.75335e-14	ENSSSCT00000013299	ADGRG2	G protein-coupled receptor 64 [Source:HGNC Symbol;Acc:HGNC:4516]	1.8496	up
GO:0009986	cell surface	cellular_component	5	2.75335e-14	ENSSSCT00000013956	BGN	biglycan [Source:HGNC Symbol;Acc:HGNC:1044]	1.59741	up
GO:0009986	cell surface	cellular_component	5	2.75335e-14	ENSSSCT00000014523	CD44	CD44 molecule (Indian blood group) [Source:HGNC Symbol;Acc:HGNC:1681]	2.20459	up
GO:0009986	cell surface	cellular_component	5	2.75335e-14	ENSSSCT00000015787	CSF1R	colony stimulating factor 1 receptor [Source:HGNC Symbol;Acc:HGNC:2433]	1.28538	up
GO:0009986	cell surface	cellular_component	5	2.75335e-14	ENSSSCT00000016893	TNN	tenascin N [Source:HGNC Symbol;Acc:HGNC:22942]	2.72199	up
GO:0009986	cell surface	cellular_component	5	2.75335e-14	ENSSSCT00000018389	ITGA1	integrin, alpha 1 [Source:HGNC Symbol;Acc:HGNC:6134]	1.08696	up
GO:0009986	cell surface	cellular_component	5	2.75335e-14	ENSSSCT00000026025	CD59	Sus scrofa CD59 molecule, complement regulatory protein (CD59), mRNA. [Source:RefSeq mRNA;Acc:NM_214170]	1.15701	up
GO:0009986	cell surface	cellular_component	5	2.75335e-14	ENSSSCT00000026802	TNFRSF12A	Sus scrofa tumor necrosis factor receptor superfamily, member 12A (TNFRSF12A), mRNA. [Source:RefSeq mRNA;Acc:NM_001142839]	2.3593	up
GO:0009986	cell surface	cellular_component	5	2.75335e-14	ENSSSCT00000027710	PCSK6	proprotein convertase subtilisin/kexin type 6 [Source:HGNC Symbol;Acc:HGNC:8569]	2.2337	up
GO:0009986	cell surface	cellular_component	5	2.75335e-14	ENSSSCT00000029867	ADGRG2	G protein-coupled receptor 64 [Source:HGNC Symbol;Acc:HGNC:4516]	1.7897	up
GO:0009986	cell surface	cellular_component	5	2.75335e-14	ENSSSCT00000032710	TFRC	Sus scrofa transferrin receptor (p90, CD71) (TFRC), mRNA. [Source:RefSeq mRNA;Acc:NM_214001]	1.05587	up
GO:0009986	cell surface	cellular_component	5	2.75335e-14	ENSSSCT00000033268	CD44	CD44 molecule (Indian blood group) [Source:HGNC Symbol;Acc:HGNC:1681]	2.28895	up
GO:0009986	cell surface	cellular_component	5	2.75335e-14	ENSSSCT00000033911	CD44	CD44 molecule (Indian blood group) [Source:HGNC Symbol;Acc:HGNC:1681]	2.42122	up
GO:0009986	cell surface	cellular_component	5	2.75335e-14	ENSSSCT00000034116	TFRC	Sus scrofa transferrin receptor (p90, CD71) (TFRC), mRNA. [Source:RefSeq mRNA;Acc:NM_214001]	1.05034	up
GO:0009986	cell surface	cellular_component	5	2.75335e-14	ENSSSCT00000034458	ITGA1	integrin, alpha 1 [Source:HGNC Symbol;Acc:HGNC:6134]	1.31703	up
GO:0009986	cell surface	cellular_component	5	2.75335e-14	ENSSSCT00000034523	CD44	CD44 molecule (Indian blood group) [Source:HGNC Symbol;Acc:HGNC:1681]	2.38279	up
GO:0009986	cell surface	cellular_component	5	2.75335e-14	ENSSSCT00000034535	TFRC	Sus scrofa transferrin receptor (p90, CD71) (TFRC), mRNA. [Source:RefSeq mRNA;Acc:NM_214001]	1.01397	up
GO:0009986	cell surface	cellular_component	5	2.75335e-14	ENSSSCT00000034695	CD44	CD44 molecule (Indian blood group) [Source:HGNC Symbol;Acc:HGNC:1681]	2.24205	up
GO:0009986	cell surface	cellular_component	5	2.75335e-14	ENSSSCT00000034816	BGN	biglycan [Source:HGNC Symbol;Acc:HGNC:1044]	1.62004	up
GO:0009986	cell surface	cellular_component	5	2.75335e-14	ENSSSCT00000035033	BGN	biglycan [Source:HGNC Symbol;Acc:HGNC:1044]	1.77973	up
GO:0009986	cell surface	cellular_component	5	2.75335e-14	ENSSSCT00000035115	BGN	biglycan [Source:HGNC Symbol;Acc:HGNC:1044]	1.5314	up
GO:0009986	cell surface	cellular_component	5	2.75335e-14	ENSSSCT00000035291	ASPN	biglycan [Source:HGNC Symbol;Acc:HGNC:1044]	1.80011	up
GO:0009986	cell surface	cellular_component	5	2.75335e-14	ENSSSCT00000035314	CD59	Sus scrofa CD59 molecule, complement regulatory protein (CD59), mRNA. [Source:RefSeq mRNA;Acc:NM_214170]	1.01537	up
GO:0009986	cell surface	cellular_component	5	2.75335e-14	ENSSSCT00000035454	CD44	CD44 molecule (Indian blood group) [Source:HGNC Symbol;Acc:HGNC:1681]	2.28755	up
GO:0009986	cell surface	cellular_component	5	2.75335e-14	ENSSSCT00000035725	ADGRG2	G protein-coupled receptor 64 [Source:HGNC Symbol;Acc:HGNC:4516]	1.70539	up
GO:0009986	cell surface	cellular_component	5	2.75335e-14	ENSSSCT00000035897	MRC1	mannose receptor, C type 1 [Source:HGNC Symbol;Acc:HGNC:7228]	2.18282	up
GO:0009986	cell surface	cellular_component	5	2.75335e-14	ENSSSCT00000036240	CD44	CD44 molecule (Indian blood group) [Source:HGNC Symbol;Acc:HGNC:1681]	2.35188	up
GO:0009986	cell surface	cellular_component	5	2.75335e-14	ENSSSCT00000036499	CD24	CD24 molecule [Source:HGNC Symbol;Acc:HGNC:1645]	-1.02399	down
GO:0031012	extracellular matrix	cellular_component	3	8.90399e-14	ENSSSCT00000003130	MMP2	Sus scrofa matrix metallopeptidase 2 (gelatinase A, 72kDa gelatinase, 72kDa type IV collagenase) (MMP2), mRNA. [Source:RefSeq mRNA;Acc:NM_214192]	1.03359	up
GO:0031012	extracellular matrix	cellular_component	3	8.90399e-14	ENSSSCT00000004436	THBS2	thrombospondin 2 [Source:HGNC Symbol;Acc:HGNC:11786]	1.64916	up
GO:0031012	extracellular matrix	cellular_component	3	8.90399e-14	ENSSSCT00000006323	COL5A1	Sus scrofa collagen, type V, alpha 1 (COL5A1), mRNA. [Source:RefSeq mRNA;Acc:NM_001014971]	1.37724	up
GO:0031012	extracellular matrix	cellular_component	3	8.90399e-14	ENSSSCT00000010258	POSTN	Sus scrofa periostin, osteoblast specific factor (POSTN), transcript variant 1, mRNA. [Source:RefSeq mRNA;Acc:NM_001206347]	1.52531	up
GO:0031012	extracellular matrix	cellular_component	3	8.90399e-14	ENSSSCT00000013956	BGN	biglycan [Source:HGNC Symbol;Acc:HGNC:1044]	1.59741	up
GO:0031012	extracellular matrix	cellular_component	3	8.90399e-14	ENSSSCT00000014195	LTBP3	latent transforming growth factor beta binding protein 3 [Source:HGNC Symbol;Acc:HGNC:6716]	1.22335	up
GO:0031012	extracellular matrix	cellular_component	3	8.90399e-14	ENSSSCT00000017459	COL3A1	Sus scrofa collagen, type III, alpha 1 (COL3A1), mRNA. [Source:RefSeq mRNA;Acc:NM_001243297]	1.29781	up
GO:0031012	extracellular matrix	cellular_component	3	8.90399e-14	ENSSSCT00000017460	COL5A2	Sus scrofa collagen, type V, alpha 2 (COL5A2), mRNA. [Source:RefSeq mRNA;Acc:NM_001105289]	1.19651	up
GO:0031012	extracellular matrix	cellular_component	3	8.90399e-14	ENSSSCT00000018853	WNT3	wingless-type MMTV integration site family, member 3 [Source:HGNC Symbol;Acc:HGNC:12782]	-1.89132	down
GO:0031012	extracellular matrix	cellular_component	3	8.90399e-14	ENSSSCT00000019393	SERPINF1	serpin peptidase inhibitor, clade F (alpha-2 antiplasmin, pigment epithelium derived factor), member 1 [Source:HGNC Symbol;Acc:HGNC:8824]	1.3931	up
GO:0031012	extracellular matrix	cellular_component	3	8.90399e-14	ENSSSCT00000022465	POSTN	Sus scrofa periostin, osteoblast specific factor (POSTN), transcript variant 1, mRNA. [Source:RefSeq mRNA;Acc:NM_001206347]	1.58957	up
GO:0031012	extracellular matrix	cellular_component	3	8.90399e-14	ENSSSCT00000022676	ADAMTS3	Uncharacterized protein {ECO:0000313|Ensembl:ENSSSCP00000024362} [Source:UniProtKB/TrEMBL;Acc:I3LJV0]	1.34827	up
GO:0031012	extracellular matrix	cellular_component	3	8.90399e-14	ENSSSCT00000024347	COL6A1	collagen, type VI, alpha 1 [Source:HGNC Symbol;Acc:HGNC:2211]	1.13438	up
GO:0031012	extracellular matrix	cellular_component	3	8.90399e-14	ENSSSCT00000025682	COCH	cochlin [Source:HGNC Symbol;Acc:HGNC:2180]	1.5344	up
GO:0031012	extracellular matrix	cellular_component	3	8.90399e-14	ENSSSCT00000027055	KAZALD1	Sus scrofa Kazal-type serine peptidase inhibitor domain 1 (KAZALD1), mRNA. [Source:RefSeq mRNA;Acc:NM_001244551]	1.71649	up
GO:0031012	extracellular matrix	cellular_component	3	8.90399e-14	ENSSSCT00000027710	PCSK6	proprotein convertase subtilisin/kexin type 6 [Source:HGNC Symbol;Acc:HGNC:8569]	2.2337	up
GO:0031012	extracellular matrix	cellular_component	3	8.90399e-14	ENSSSCT00000030143	RARRES2	retinoic acid receptor responder protein 2 precursor [Source:RefSeq peptide;Acc:NP_001116658]	1.48108	up
GO:0031012	extracellular matrix	cellular_component	3	8.90399e-14	ENSSSCT00000030492	MAMDC2	Sus scrofa MAM domain containing 2 (MAMDC2), mRNA. [Source:RefSeq mRNA;Acc:NM_001244983]	4.43175	up
GO:0031012	extracellular matrix	cellular_component	3	8.90399e-14	ENSSSCT00000034816	BGN	biglycan [Source:HGNC Symbol;Acc:HGNC:1044]	1.62004	up
GO:0031012	extracellular matrix	cellular_component	3	8.90399e-14	ENSSSCT00000035033	BGN	biglycan [Source:HGNC Symbol;Acc:HGNC:1044]	1.77973	up
GO:0031012	extracellular matrix	cellular_component	3	8.90399e-14	ENSSSCT00000035115	BGN	biglycan [Source:HGNC Symbol;Acc:HGNC:1044]	1.5314	up
GO:0031012	extracellular matrix	cellular_component	3	8.90399e-14	ENSSSCT00000035291	ASPN	biglycan [Source:HGNC Symbol;Acc:HGNC:1044]	1.80011	up
GO:1900229	negative regulation of single-species biofilm formation in or on host organism	biological_process	9	9.22766e-14	ENSSSCT00000007944	BPIFA1	BPI fold containing family A, member 1 [Source:HGNC Symbol;Acc:HGNC:15749]	inf	up
GO:1900229	negative regulation of single-species biofilm formation in or on host organism	biological_process	9	9.22766e-14	ENSSSCT00000032843	BPIFA1	BPI fold containing family A, member 1 [Source:HGNC Symbol;Acc:HGNC:15749]	inf	up
GO:1900229	negative regulation of single-species biofilm formation in or on host organism	biological_process	9	9.22766e-14	ENSSSCT00000033126	BPIFA1	BPI fold containing family A, member 1 [Source:HGNC Symbol;Acc:HGNC:15749]	inf	up
GO:1900229	negative regulation of single-species biofilm formation in or on host organism	biological_process	9	9.22766e-14	ENSSSCT00000033599	BPIFA1	BPI fold containing family A, member 1 [Source:HGNC Symbol;Acc:HGNC:15749]	inf	up
GO:1900229	negative regulation of single-species biofilm formation in or on host organism	biological_process	9	9.22766e-14	ENSSSCT00000034130	BPIFA1	BPI fold containing family A, member 1 [Source:HGNC Symbol;Acc:HGNC:15749]	inf	up
GO:1900229	negative regulation of single-species biofilm formation in or on host organism	biological_process	9	9.22766e-14	ENSSSCT00000034138	BPIFA1	BPI fold containing family A, member 1 [Source:HGNC Symbol;Acc:HGNC:15749]	inf	up
GO:1900229	negative regulation of single-species biofilm formation in or on host organism	biological_process	9	9.22766e-14	ENSSSCT00000034505	BPIFA1	BPI fold containing family A, member 1 [Source:HGNC Symbol;Acc:HGNC:15749]	inf	up
GO:1900229	negative regulation of single-species biofilm formation in or on host organism	biological_process	9	9.22766e-14	ENSSSCT00000036650	BPIFA1	BPI fold containing family A, member 1 [Source:HGNC Symbol;Acc:HGNC:15749]	inf	up
GO:0050828	regulation of liquid surface tension	biological_process	6	9.22766e-14	ENSSSCT00000007944	BPIFA1	BPI fold containing family A, member 1 [Source:HGNC Symbol;Acc:HGNC:15749]	inf	up
GO:0050828	regulation of liquid surface tension	biological_process	6	9.22766e-14	ENSSSCT00000032843	BPIFA1	BPI fold containing family A, member 1 [Source:HGNC Symbol;Acc:HGNC:15749]	inf	up
GO:0050828	regulation of liquid surface tension	biological_process	6	9.22766e-14	ENSSSCT00000033126	BPIFA1	BPI fold containing family A, member 1 [Source:HGNC Symbol;Acc:HGNC:15749]	inf	up
GO:0050828	regulation of liquid surface tension	biological_process	6	9.22766e-14	ENSSSCT00000033599	BPIFA1	BPI fold containing family A, member 1 [Source:HGNC Symbol;Acc:HGNC:15749]	inf	up
GO:0050828	regulation of liquid surface tension	biological_process	6	9.22766e-14	ENSSSCT00000034130	BPIFA1	BPI fold containing family A, member 1 [Source:HGNC Symbol;Acc:HGNC:15749]	inf	up
GO:0050828	regulation of liquid surface tension	biological_process	6	9.22766e-14	ENSSSCT00000034138	BPIFA1	BPI fold containing family A, member 1 [Source:HGNC Symbol;Acc:HGNC:15749]	inf	up
GO:0050828	regulation of liquid surface tension	biological_process	6	9.22766e-14	ENSSSCT00000034505	BPIFA1	BPI fold containing family A, member 1 [Source:HGNC Symbol;Acc:HGNC:15749]	inf	up
GO:0050828	regulation of liquid surface tension	biological_process	6	9.22766e-14	ENSSSCT00000036650	BPIFA1	BPI fold containing family A, member 1 [Source:HGNC Symbol;Acc:HGNC:15749]	inf	up
GO:1902305	regulation of sodium ion transmembrane transport	biological_process	8	8.13453e-13	ENSSSCT00000007944	BPIFA1	BPI fold containing family A, member 1 [Source:HGNC Symbol;Acc:HGNC:15749]	inf	up
GO:1902305	regulation of sodium ion transmembrane transport	biological_process	8	8.13453e-13	ENSSSCT00000032843	BPIFA1	BPI fold containing family A, member 1 [Source:HGNC Symbol;Acc:HGNC:15749]	inf	up
GO:1902305	regulation of sodium ion transmembrane transport	biological_process	8	8.13453e-13	ENSSSCT00000033126	BPIFA1	BPI fold containing family A, member 1 [Source:HGNC Symbol;Acc:HGNC:15749]	inf	up
GO:1902305	regulation of sodium ion transmembrane transport	biological_process	8	8.13453e-13	ENSSSCT00000033599	BPIFA1	BPI fold containing family A, member 1 [Source:HGNC Symbol;Acc:HGNC:15749]	inf	up
GO:1902305	regulation of sodium ion transmembrane transport	biological_process	8	8.13453e-13	ENSSSCT00000034130	BPIFA1	BPI fold containing family A, member 1 [Source:HGNC Symbol;Acc:HGNC:15749]	inf	up
GO:1902305	regulation of sodium ion transmembrane transport	biological_process	8	8.13453e-13	ENSSSCT00000034138	BPIFA1	BPI fold containing family A, member 1 [Source:HGNC Symbol;Acc:HGNC:15749]	inf	up
GO:1902305	regulation of sodium ion transmembrane transport	biological_process	8	8.13453e-13	ENSSSCT00000034505	BPIFA1	BPI fold containing family A, member 1 [Source:HGNC Symbol;Acc:HGNC:15749]	inf	up
GO:1902305	regulation of sodium ion transmembrane transport	biological_process	8	8.13453e-13	ENSSSCT00000036650	BPIFA1	BPI fold containing family A, member 1 [Source:HGNC Symbol;Acc:HGNC:15749]	inf	up
GO:0050891	multicellular organismal water homeostasis	biological_process	6	3.98384e-12	ENSSSCT00000007944	BPIFA1	BPI fold containing family A, member 1 [Source:HGNC Symbol;Acc:HGNC:15749]	inf	up
GO:0050891	multicellular organismal water homeostasis	biological_process	6	3.98384e-12	ENSSSCT00000032843	BPIFA1	BPI fold containing family A, member 1 [Source:HGNC Symbol;Acc:HGNC:15749]	inf	up
GO:0050891	multicellular organismal water homeostasis	biological_process	6	3.98384e-12	ENSSSCT00000033126	BPIFA1	BPI fold containing family A, member 1 [Source:HGNC Symbol;Acc:HGNC:15749]	inf	up
GO:0050891	multicellular organismal water homeostasis	biological_process	6	3.98384e-12	ENSSSCT00000033599	BPIFA1	BPI fold containing family A, member 1 [Source:HGNC Symbol;Acc:HGNC:15749]	inf	up
GO:0050891	multicellular organismal water homeostasis	biological_process	6	3.98384e-12	ENSSSCT00000034130	BPIFA1	BPI fold containing family A, member 1 [Source:HGNC Symbol;Acc:HGNC:15749]	inf	up
GO:0050891	multicellular organismal water homeostasis	biological_process	6	3.98384e-12	ENSSSCT00000034138	BPIFA1	BPI fold containing family A, member 1 [Source:HGNC Symbol;Acc:HGNC:15749]	inf	up
GO:0050891	multicellular organismal water homeostasis	biological_process	6	3.98384e-12	ENSSSCT00000034505	BPIFA1	BPI fold containing family A, member 1 [Source:HGNC Symbol;Acc:HGNC:15749]	inf	up
GO:0050891	multicellular organismal water homeostasis	biological_process	6	3.98384e-12	ENSSSCT00000036650	BPIFA1	BPI fold containing family A, member 1 [Source:HGNC Symbol;Acc:HGNC:15749]	inf	up
GO:0019731	antibacterial humoral response	biological_process	7	3.98384e-12	ENSSSCT00000007944	BPIFA1	BPI fold containing family A, member 1 [Source:HGNC Symbol;Acc:HGNC:15749]	inf	up
GO:0019731	antibacterial humoral response	biological_process	7	3.98384e-12	ENSSSCT00000032843	BPIFA1	BPI fold containing family A, member 1 [Source:HGNC Symbol;Acc:HGNC:15749]	inf	up
GO:0019731	antibacterial humoral response	biological_process	7	3.98384e-12	ENSSSCT00000033126	BPIFA1	BPI fold containing family A, member 1 [Source:HGNC Symbol;Acc:HGNC:15749]	inf	up
GO:0019731	antibacterial humoral response	biological_process	7	3.98384e-12	ENSSSCT00000033599	BPIFA1	BPI fold containing family A, member 1 [Source:HGNC Symbol;Acc:HGNC:15749]	inf	up
GO:0019731	antibacterial humoral response	biological_process	7	3.98384e-12	ENSSSCT00000034130	BPIFA1	BPI fold containing family A, member 1 [Source:HGNC Symbol;Acc:HGNC:15749]	inf	up
GO:0019731	antibacterial humoral response	biological_process	7	3.98384e-12	ENSSSCT00000034138	BPIFA1	BPI fold containing family A, member 1 [Source:HGNC Symbol;Acc:HGNC:15749]	inf	up
GO:0019731	antibacterial humoral response	biological_process	7	3.98384e-12	ENSSSCT00000034505	BPIFA1	BPI fold containing family A, member 1 [Source:HGNC Symbol;Acc:HGNC:15749]	inf	up
GO:0019731	antibacterial humoral response	biological_process	7	3.98384e-12	ENSSSCT00000036650	BPIFA1	BPI fold containing family A, member 1 [Source:HGNC Symbol;Acc:HGNC:15749]	inf	up
GO:0005615	extracellular space	cellular_component	5	5.91382e-12	ENSSSCT00000003130	MMP2	Sus scrofa matrix metallopeptidase 2 (gelatinase A, 72kDa gelatinase, 72kDa type IV collagenase) (MMP2), mRNA. [Source:RefSeq mRNA;Acc:NM_214192]	1.03359	up
GO:0005615	extracellular space	cellular_component	5	5.91382e-12	ENSSSCT00000004082	MTCL1	microtubule crosslinking factor 1 [Source:HGNC Symbol;Acc:HGNC:29121]	1.57992	up
GO:0005615	extracellular space	cellular_component	5	5.91382e-12	ENSSSCT00000007877	ANGPT4	angiopoietin 4 [Source:HGNC Symbol;Acc:HGNC:487]	1.71309	up
GO:0005615	extracellular space	cellular_component	5	5.91382e-12	ENSSSCT00000007944	BPIFA1	BPI fold containing family A, member 1 [Source:HGNC Symbol;Acc:HGNC:15749]	inf	up
GO:0005615	extracellular space	cellular_component	5	5.91382e-12	ENSSSCT00000007945	BPIFB1	Sus scrofa BPI fold containing family B, member 1 (BPIFB1), mRNA. [Source:RefSeq mRNA;Acc:NM_001101032]	4.7941	up
GO:0005615	extracellular space	cellular_component	5	5.91382e-12	ENSSSCT00000008138	PLTP	Sus scrofa phospholipid transfer protein (PLTP), mRNA. [Source:RefSeq mRNA;Acc:NM_214283]	1.56067	up
GO:0005615	extracellular space	cellular_component	5	5.91382e-12	ENSSSCT00000009800	ADAMTS3	ADAM metallopeptidase with thrombospondin type 1 motif, 3 [Source:HGNC Symbol;Acc:HGNC:219]	1.12461	up
GO:0005615	extracellular space	cellular_component	5	5.91382e-12	ENSSSCT00000010091	SPP1	Sus scrofa secreted phosphoprotein 1 (SPP1), mRNA. [Source:RefSeq mRNA;Acc:NM_214023]	2.70775	up
GO:0005615	extracellular space	cellular_component	5	5.91382e-12	ENSSSCT00000010095	IBSP	Bone sialoprotein 2 [Source:UniProtKB/Swiss-Prot;Acc:P31936]	5.61317	up
GO:0005615	extracellular space	cellular_component	5	5.91382e-12	ENSSSCT00000010101	SPARCL1	SPARC-like 1 (hevin) [Source:HGNC Symbol;Acc:HGNC:11220]	2.05644	up
GO:0005615	extracellular space	cellular_component	5	5.91382e-12	ENSSSCT00000011432	ACTA2	Sus scrofa actin, alpha 2, smooth muscle, aorta (ACTA2), mRNA. [Source:RefSeq mRNA;Acc:NM_001164650]	1.2241	up
GO:0005615	extracellular space	cellular_component	5	5.91382e-12	ENSSSCT00000012927	OSTN	osteocrin [Source:HGNC Symbol;Acc:HGNC:29961]	4.56446	up
GO:0005615	extracellular space	cellular_component	5	5.91382e-12	ENSSSCT00000012960	TFRC	Sus scrofa transferrin receptor (p90, CD71) (TFRC), mRNA. [Source:RefSeq mRNA;Acc:NM_214001]	1.06838	up
GO:0005615	extracellular space	cellular_component	5	5.91382e-12	ENSSSCT00000017459	COL3A1	Sus scrofa collagen, type III, alpha 1 (COL3A1), mRNA. [Source:RefSeq mRNA;Acc:NM_001243297]	1.29781	up
GO:0005615	extracellular space	cellular_component	5	5.91382e-12	ENSSSCT00000018091	WNT16	wingless-type MMTV integration site family, member 16 [Source:HGNC Symbol;Acc:HGNC:16267]	-1.43357	down
GO:0005615	extracellular space	cellular_component	5	5.91382e-12	ENSSSCT00000018316	C1QTNF3	Sus scrofa C1q and tumor necrosis factor related protein 3 (C1QTNF3), mRNA. [Source:RefSeq mRNA;Acc:NM_001145386]	2.26192	up
GO:0005615	extracellular space	cellular_component	5	5.91382e-12	ENSSSCT00000018493	STC2	Sus scrofa stanniocalcin 2 (STC2), mRNA. [Source:RefSeq mRNA;Acc:NM_001110173]	1.67627	up
GO:0005615	extracellular space	cellular_component	5	5.91382e-12	ENSSSCT00000018598	SPARC	Uncharacterized protein {ECO:0000313|Ensembl:ENSSSCP00000018097} [Source:UniProtKB/TrEMBL;Acc:F1RQB3]	1.28247	up
GO:0005615	extracellular space	cellular_component	5	5.91382e-12	ENSSSCT00000018599	SPARC	SPARC precursor [Source:RefSeq peptide;Acc:NP_001026964]	1.4691	up
GO:0005615	extracellular space	cellular_component	5	5.91382e-12	ENSSSCT00000019393	SERPINF1	serpin peptidase inhibitor, clade F (alpha-2 antiplasmin, pigment epithelium derived factor), member 1 [Source:HGNC Symbol;Acc:HGNC:8824]	1.3931	up
GO:0005615	extracellular space	cellular_component	5	5.91382e-12	ENSSSCT00000019484	ENO3	enolase 3 (beta, muscle) [Source:HGNC Symbol;Acc:HGNC:3354]	1.10424	up
GO:0005615	extracellular space	cellular_component	5	5.91382e-12	ENSSSCT00000026025	CD59	Sus scrofa CD59 molecule, complement regulatory protein (CD59), mRNA. [Source:RefSeq mRNA;Acc:NM_214170]	1.15701	up
GO:0005615	extracellular space	cellular_component	5	5.91382e-12	ENSSSCT00000027710	PCSK6	proprotein convertase subtilisin/kexin type 6 [Source:HGNC Symbol;Acc:HGNC:8569]	2.2337	up
GO:0005615	extracellular space	cellular_component	5	5.91382e-12	ENSSSCT00000028027	NA	Uncharacterized protein {ECO:0000313|Ensembl:ENSSSCP00000022138} [Source:UniProtKB/TrEMBL;Acc:I3LDK6]	1.33956	up
GO:0005615	extracellular space	cellular_component	5	5.91382e-12	ENSSSCT00000028925	FGF1	Fibroblast growth factor 1 [Source:UniProtKB/Swiss-Prot;Acc:P20002]	1.9886	up
GO:0005615	extracellular space	cellular_component	5	5.91382e-12	ENSSSCT00000031885	SEMA3C	sema domain, immunoglobulin domain (Ig), short basic domain, secreted, (semaphorin) 3C [Source:HGNC Symbol;Acc:HGNC:10725]	1.06732	up
GO:0005615	extracellular space	cellular_component	5	5.91382e-12	ENSSSCT00000032710	TFRC	Sus scrofa transferrin receptor (p90, CD71) (TFRC), mRNA. [Source:RefSeq mRNA;Acc:NM_214001]	1.05587	up
GO:0005615	extracellular space	cellular_component	5	5.91382e-12	ENSSSCT00000032843	BPIFA1	BPI fold containing family A, member 1 [Source:HGNC Symbol;Acc:HGNC:15749]	inf	up
GO:0005615	extracellular space	cellular_component	5	5.91382e-12	ENSSSCT00000033126	BPIFA1	BPI fold containing family A, member 1 [Source:HGNC Symbol;Acc:HGNC:15749]	inf	up
GO:0005615	extracellular space	cellular_component	5	5.91382e-12	ENSSSCT00000033599	BPIFA1	BPI fold containing family A, member 1 [Source:HGNC Symbol;Acc:HGNC:15749]	inf	up
GO:0005615	extracellular space	cellular_component	5	5.91382e-12	ENSSSCT00000034116	TFRC	Sus scrofa transferrin receptor (p90, CD71) (TFRC), mRNA. [Source:RefSeq mRNA;Acc:NM_214001]	1.05034	up
GO:0005615	extracellular space	cellular_component	5	5.91382e-12	ENSSSCT00000034130	BPIFA1	BPI fold containing family A, member 1 [Source:HGNC Symbol;Acc:HGNC:15749]	inf	up
GO:0005615	extracellular space	cellular_component	5	5.91382e-12	ENSSSCT00000034138	BPIFA1	BPI fold containing family A, member 1 [Source:HGNC Symbol;Acc:HGNC:15749]	inf	up
GO:0005615	extracellular space	cellular_component	5	5.91382e-12	ENSSSCT00000034505	BPIFA1	BPI fold containing family A, member 1 [Source:HGNC Symbol;Acc:HGNC:15749]	inf	up
GO:0005615	extracellular space	cellular_component	5	5.91382e-12	ENSSSCT00000034512	IBSP	Bone sialoprotein 2 [Source:UniProtKB/Swiss-Prot;Acc:P31936]	5.56514	up
GO:0005615	extracellular space	cellular_component	5	5.91382e-12	ENSSSCT00000034535	TFRC	Sus scrofa transferrin receptor (p90, CD71) (TFRC), mRNA. [Source:RefSeq mRNA;Acc:NM_214001]	1.01397	up
GO:0005615	extracellular space	cellular_component	5	5.91382e-12	ENSSSCT00000035314	CD59	Sus scrofa CD59 molecule, complement regulatory protein (CD59), mRNA. [Source:RefSeq mRNA;Acc:NM_214170]	1.01537	up
GO:0005615	extracellular space	cellular_component	5	5.91382e-12	ENSSSCT00000036650	BPIFA1	BPI fold containing family A, member 1 [Source:HGNC Symbol;Acc:HGNC:15749]	inf	up
GO:0005578	proteinaceous extracellular matrix	cellular_component	5	1.01907e-10	ENSSSCT00000008389	GPC2	glypican 2 [Source:HGNC Symbol;Acc:HGNC:4450]	-1.06084	down
GO:0005578	proteinaceous extracellular matrix	cellular_component	5	1.01907e-10	ENSSSCT00000010101	SPARCL1	SPARC-like 1 (hevin) [Source:HGNC Symbol;Acc:HGNC:11220]	2.05644	up
GO:0005578	proteinaceous extracellular matrix	cellular_component	5	1.01907e-10	ENSSSCT00000010258	POSTN	Sus scrofa periostin, osteoblast specific factor (POSTN), transcript variant 1, mRNA. [Source:RefSeq mRNA;Acc:NM_001206347]	1.52531	up
GO:0005578	proteinaceous extracellular matrix	cellular_component	5	1.01907e-10	ENSSSCT00000011255	SPOCK2	Uncharacterized protein {ECO:0000313|Ensembl:ENSSSCP00000010963} [Source:UniProtKB/TrEMBL;Acc:F1SU95]	1.60825	up
GO:0005578	proteinaceous extracellular matrix	cellular_component	5	1.01907e-10	ENSSSCT00000015550	LOX	lysyl oxidase precursor [Source:RefSeq peptide;Acc:NP_001193332]	1.60297	up
GO:0005578	proteinaceous extracellular matrix	cellular_component	5	1.01907e-10	ENSSSCT00000016893	TNN	tenascin N [Source:HGNC Symbol;Acc:HGNC:22942]	2.72199	up
GO:0005578	proteinaceous extracellular matrix	cellular_component	5	1.01907e-10	ENSSSCT00000017819	GPC1	glypican 1 [Source:HGNC Symbol;Acc:HGNC:4449]	1.18701	up
GO:0005578	proteinaceous extracellular matrix	cellular_component	5	1.01907e-10	ENSSSCT00000018091	WNT16	wingless-type MMTV integration site family, member 16 [Source:HGNC Symbol;Acc:HGNC:16267]	-1.43357	down
GO:0005578	proteinaceous extracellular matrix	cellular_component	5	1.01907e-10	ENSSSCT00000018598	SPARC	Uncharacterized protein {ECO:0000313|Ensembl:ENSSSCP00000018097} [Source:UniProtKB/TrEMBL;Acc:F1RQB3]	1.28247	up
GO:0005578	proteinaceous extracellular matrix	cellular_component	5	1.01907e-10	ENSSSCT00000018599	SPARC	SPARC precursor [Source:RefSeq peptide;Acc:NP_001026964]	1.4691	up
GO:0005578	proteinaceous extracellular matrix	cellular_component	5	1.01907e-10	ENSSSCT00000018853	WNT3	wingless-type MMTV integration site family, member 3 [Source:HGNC Symbol;Acc:HGNC:12782]	-1.89132	down
GO:0005578	proteinaceous extracellular matrix	cellular_component	5	1.01907e-10	ENSSSCT00000022465	POSTN	Sus scrofa periostin, osteoblast specific factor (POSTN), transcript variant 1, mRNA. [Source:RefSeq mRNA;Acc:NM_001206347]	1.58957	up
GO:0005578	proteinaceous extracellular matrix	cellular_component	5	1.01907e-10	ENSSSCT00000022676	NA	Uncharacterized protein {ECO:0000313|Ensembl:ENSSSCP00000024362} [Source:UniProtKB/TrEMBL;Acc:I3LJV0]	1.34827	up
GO:0005578	proteinaceous extracellular matrix	cellular_component	5	1.01907e-10	ENSSSCT00000025682	COCH	cochlin [Source:HGNC Symbol;Acc:HGNC:2180]	1.5344	up
GO:0005578	proteinaceous extracellular matrix	cellular_component	5	1.01907e-10	ENSSSCT00000028925	FGF1	Fibroblast growth factor 1 [Source:UniProtKB/Swiss-Prot;Acc:P20002]	1.9886	up
GO:0007155	cell adhesion	biological_process	4	1.93358e-09	ENSSSCT00000000929	STAB2	Uncharacterized protein {ECO:0000313|Ensembl:ENSSSCP00000000909} [Source:UniProtKB/TrEMBL;Acc:F1SRK3]	2.1264	up
GO:0007155	cell adhesion	biological_process	4	1.93358e-09	ENSSSCT00000004436	THBS2	thrombospondin 2 [Source:HGNC Symbol;Acc:HGNC:11786]	1.64916	up
GO:0007155	cell adhesion	biological_process	4	1.93358e-09	ENSSSCT00000006323	COL5A1	Sus scrofa collagen, type V, alpha 1 (COL5A1), mRNA. [Source:RefSeq mRNA;Acc:NM_001014971]	1.37724	up
GO:0007155	cell adhesion	biological_process	4	1.93358e-09	ENSSSCT00000010091	SPP1	Sus scrofa secreted phosphoprotein 1 (SPP1), mRNA. [Source:RefSeq mRNA;Acc:NM_214023]	2.70775	up
GO:0007155	cell adhesion	biological_process	4	1.93358e-09	ENSSSCT00000010095	IBSP	Bone sialoprotein 2 [Source:UniProtKB/Swiss-Prot;Acc:P31936]	5.61317	up
GO:0007155	cell adhesion	biological_process	4	1.93358e-09	ENSSSCT00000010258	POSTN	Sus scrofa periostin, osteoblast specific factor (POSTN), transcript variant 1, mRNA. [Source:RefSeq mRNA;Acc:NM_001206347]	1.52531	up
GO:0007155	cell adhesion	biological_process	4	1.93358e-09	ENSSSCT00000014523	CD44	CD44 molecule (Indian blood group) [Source:HGNC Symbol;Acc:HGNC:1681]	2.20459	up
GO:0007155	cell adhesion	biological_process	4	1.93358e-09	ENSSSCT00000016780	CD36	Sus scrofa CD36 molecule (thrombospondin receptor) (CD36), mRNA. [Source:RefSeq mRNA;Acc:NM_001044622]	2.97298	up
GO:0007155	cell adhesion	biological_process	4	1.93358e-09	ENSSSCT00000018389	ITGA1	integrin, alpha 1 [Source:HGNC Symbol;Acc:HGNC:6134]	1.08696	up
GO:0007155	cell adhesion	biological_process	4	1.93358e-09	ENSSSCT00000022465	POSTN	Sus scrofa periostin, osteoblast specific factor (POSTN), transcript variant 1, mRNA. [Source:RefSeq mRNA;Acc:NM_001206347]	1.58957	up
GO:0007155	cell adhesion	biological_process	4	1.93358e-09	ENSSSCT00000026802	TNFRSF12A	Sus scrofa tumor necrosis factor receptor superfamily, member 12A (TNFRSF12A), mRNA. [Source:RefSeq mRNA;Acc:NM_001142839]	2.3593	up
GO:0007155	cell adhesion	biological_process	4	1.93358e-09	ENSSSCT00000027563	LAMC2	Uncharacterized protein {ECO:0000313|Ensembl:ENSSSCP00000025265} [Source:UniProtKB/TrEMBL;Acc:I3LME4]	1.13099	up
GO:0007155	cell adhesion	biological_process	4	1.93358e-09	ENSSSCT00000029237	PCDH10	protocadherin 10 [Source:HGNC Symbol;Acc:HGNC:13404]	-1.2646	down
GO:0007155	cell adhesion	biological_process	4	1.93358e-09	ENSSSCT00000031158	PKP3	Uncharacterized protein {ECO:0000313|Ensembl:ENSSSCP00000022593} [Source:UniProtKB/TrEMBL;Acc:I3LEV4]	1.30772	up
GO:0007155	cell adhesion	biological_process	4	1.93358e-09	ENSSSCT00000032483	CX3CR1	chemokine (C-X3-C motif) receptor 1 [Source:HGNC Symbol;Acc:HGNC:2558]	1.43668	up
GO:0007155	cell adhesion	biological_process	4	1.93358e-09	ENSSSCT00000033268	CD44	CD44 molecule (Indian blood group) [Source:HGNC Symbol;Acc:HGNC:1681]	2.28895	up
GO:0007155	cell adhesion	biological_process	4	1.93358e-09	ENSSSCT00000033911	CD44	CD44 molecule (Indian blood group) [Source:HGNC Symbol;Acc:HGNC:1681]	2.42122	up
GO:0007155	cell adhesion	biological_process	4	1.93358e-09	ENSSSCT00000034458	ITGA1	integrin, alpha 1 [Source:HGNC Symbol;Acc:HGNC:6134]	1.31703	up
GO:0007155	cell adhesion	biological_process	4	1.93358e-09	ENSSSCT00000034512	IBSP	Bone sialoprotein 2 [Source:UniProtKB/Swiss-Prot;Acc:P31936]	5.56514	up
GO:0007155	cell adhesion	biological_process	4	1.93358e-09	ENSSSCT00000034523	CD44	CD44 molecule (Indian blood group) [Source:HGNC Symbol;Acc:HGNC:1681]	2.38279	up
GO:0007155	cell adhesion	biological_process	4	1.93358e-09	ENSSSCT00000034552	CD36	Sus scrofa CD36 molecule (thrombospondin receptor) (CD36), mRNA. [Source:RefSeq mRNA;Acc:NM_001044622]	3.17425	up
GO:0007155	cell adhesion	biological_process	4	1.93358e-09	ENSSSCT00000034695	CD44	CD44 molecule (Indian blood group) [Source:HGNC Symbol;Acc:HGNC:1681]	2.24205	up
GO:0007155	cell adhesion	biological_process	4	1.93358e-09	ENSSSCT00000035454	CD44	CD44 molecule (Indian blood group) [Source:HGNC Symbol;Acc:HGNC:1681]	2.28755	up
GO:0007155	cell adhesion	biological_process	4	1.93358e-09	ENSSSCT00000035508	CD36	Sus scrofa CD36 molecule (thrombospondin receptor) (CD36), mRNA. [Source:RefSeq mRNA;Acc:NM_001044622]	3.15463	up
GO:0007155	cell adhesion	biological_process	4	1.93358e-09	ENSSSCT00000036240	CD44	CD44 molecule (Indian blood group) [Source:HGNC Symbol;Acc:HGNC:1681]	2.35188	up
GO:0007155	cell adhesion	biological_process	4	1.93358e-09	ENSSSCT00000036499	CD24	CD24 molecule [Source:HGNC Symbol;Acc:HGNC:1645]	-1.02399	down
GO:0005581	collagen trimer	cellular_component	3	2.03548e-09	ENSSSCT00000006323	COL5A1	Sus scrofa collagen, type V, alpha 1 (COL5A1), mRNA. [Source:RefSeq mRNA;Acc:NM_001014971]	1.37724	up
GO:0005581	collagen trimer	cellular_component	3	2.03548e-09	ENSSSCT00000013746	COL4A6	collagen, type IV, alpha 6 [Source:HGNC Symbol;Acc:HGNC:2208]	2.02799	up
GO:0005581	collagen trimer	cellular_component	3	2.03548e-09	ENSSSCT00000015550	LOX	lysyl oxidase precursor [Source:RefSeq peptide;Acc:NP_001193332]	1.60297	up
GO:0005581	collagen trimer	cellular_component	3	2.03548e-09	ENSSSCT00000016699	COL1A2	Sus scrofa collagen, type I, alpha 2 (COL1A2), mRNA. [Source:RefSeq mRNA;Acc:NM_001243655]	1.86461	up
GO:0005581	collagen trimer	cellular_component	3	2.03548e-09	ENSSSCT00000017459	COL3A1	Sus scrofa collagen, type III, alpha 1 (COL3A1), mRNA. [Source:RefSeq mRNA;Acc:NM_001243297]	1.29781	up
GO:0005581	collagen trimer	cellular_component	3	2.03548e-09	ENSSSCT00000017460	COL5A2	Sus scrofa collagen, type V, alpha 2 (COL5A2), mRNA. [Source:RefSeq mRNA;Acc:NM_001105289]	1.19651	up
GO:0005581	collagen trimer	cellular_component	3	2.03548e-09	ENSSSCT00000018316	C1QTNF3	Sus scrofa C1q and tumor necrosis factor related protein 3 (C1QTNF3), mRNA. [Source:RefSeq mRNA;Acc:NM_001145386]	2.26192	up
GO:0005581	collagen trimer	cellular_component	3	2.03548e-09	ENSSSCT00000024528	COL1A2	Uncharacterized protein {ECO:0000313|Ensembl:ENSSSCP00000019885} [Source:UniProtKB/TrEMBL;Acc:I3L781]	1.99314	up
GO:0005581	collagen trimer	cellular_component	3	2.03548e-09	ENSSSCT00000026995	NA	Uncharacterized protein {ECO:0000313|Ensembl:ENSSSCP00000026140} [Source:UniProtKB/TrEMBL;Acc:I3LPW3]	2.62318	up
GO:0016055	Wnt signaling pathway	biological_process	8	4.51412e-09	ENSSSCT00000003797	DRAXIN	dorsal inhibitory axon guidance protein [Source:HGNC Symbol;Acc:HGNC:25054]	-1.72654	down
GO:0016055	Wnt signaling pathway	biological_process	8	4.51412e-09	ENSSSCT00000003798	DRAXIN	dorsal inhibitory axon guidance protein [Source:HGNC Symbol;Acc:HGNC:25054]	-1.7055	down
GO:0016055	Wnt signaling pathway	biological_process	8	4.51412e-09	ENSSSCT00000010018	LEF1	Sus scrofa lymphoid enhancer-binding factor 1 (LEF1), mRNA. [Source:RefSeq mRNA;Acc:NM_001129967]	-1.38367	down
GO:0016055	Wnt signaling pathway	biological_process	8	4.51412e-09	ENSSSCT00000014523	CD44	CD44 molecule (Indian blood group) [Source:HGNC Symbol;Acc:HGNC:1681]	2.20459	up
GO:0016055	Wnt signaling pathway	biological_process	8	4.51412e-09	ENSSSCT00000018091	WNT16	wingless-type MMTV integration site family, member 16 [Source:HGNC Symbol;Acc:HGNC:16267]	-1.43357	down
GO:0016055	Wnt signaling pathway	biological_process	8	4.51412e-09	ENSSSCT00000018853	WNT3	wingless-type MMTV integration site family, member 3 [Source:HGNC Symbol;Acc:HGNC:12782]	-1.89132	down
GO:0016055	Wnt signaling pathway	biological_process	8	4.51412e-09	ENSSSCT00000033268	CD44	CD44 molecule (Indian blood group) [Source:HGNC Symbol;Acc:HGNC:1681]	2.28895	up
GO:0016055	Wnt signaling pathway	biological_process	8	4.51412e-09	ENSSSCT00000033911	CD44	CD44 molecule (Indian blood group) [Source:HGNC Symbol;Acc:HGNC:1681]	2.42122	up
GO:0016055	Wnt signaling pathway	biological_process	8	4.51412e-09	ENSSSCT00000034523	CD44	CD44 molecule (Indian blood group) [Source:HGNC Symbol;Acc:HGNC:1681]	2.38279	up
GO:0016055	Wnt signaling pathway	biological_process	8	4.51412e-09	ENSSSCT00000034695	CD44	CD44 molecule (Indian blood group) [Source:HGNC Symbol;Acc:HGNC:1681]	2.24205	up
GO:0016055	Wnt signaling pathway	biological_process	8	4.51412e-09	ENSSSCT00000035454	CD44	CD44 molecule (Indian blood group) [Source:HGNC Symbol;Acc:HGNC:1681]	2.28755	up
GO:0016055	Wnt signaling pathway	biological_process	8	4.51412e-09	ENSSSCT00000036240	CD44	CD44 molecule (Indian blood group) [Source:HGNC Symbol;Acc:HGNC:1681]	2.35188	up
GO:0030214	hyaluronan catabolic process	biological_process	9	6.04514e-09	ENSSSCT00000014523	CD44	CD44 molecule (Indian blood group) [Source:HGNC Symbol;Acc:HGNC:1681]	2.20459	up
GO:0030214	hyaluronan catabolic process	biological_process	9	6.04514e-09	ENSSSCT00000033268	CD44	CD44 molecule (Indian blood group) [Source:HGNC Symbol;Acc:HGNC:1681]	2.28895	up
GO:0030214	hyaluronan catabolic process	biological_process	9	6.04514e-09	ENSSSCT00000033911	CD44	CD44 molecule (Indian blood group) [Source:HGNC Symbol;Acc:HGNC:1681]	2.42122	up
GO:0030214	hyaluronan catabolic process	biological_process	9	6.04514e-09	ENSSSCT00000034523	CD44	CD44 molecule (Indian blood group) [Source:HGNC Symbol;Acc:HGNC:1681]	2.38279	up
GO:0030214	hyaluronan catabolic process	biological_process	9	6.04514e-09	ENSSSCT00000034695	CD44	CD44 molecule (Indian blood group) [Source:HGNC Symbol;Acc:HGNC:1681]	2.24205	up
GO:0030214	hyaluronan catabolic process	biological_process	9	6.04514e-09	ENSSSCT00000035454	CD44	CD44 molecule (Indian blood group) [Source:HGNC Symbol;Acc:HGNC:1681]	2.28755	up
GO:0030214	hyaluronan catabolic process	biological_process	9	6.04514e-09	ENSSSCT00000036240	CD44	CD44 molecule (Indian blood group) [Source:HGNC Symbol;Acc:HGNC:1681]	2.35188	up
GO:1900625	positive regulation of monocyte aggregation	biological_process	8	6.04514e-09	ENSSSCT00000014523	CD44	CD44 molecule (Indian blood group) [Source:HGNC Symbol;Acc:HGNC:1681]	2.20459	up
GO:1900625	positive regulation of monocyte aggregation	biological_process	8	6.04514e-09	ENSSSCT00000033268	CD44	CD44 molecule (Indian blood group) [Source:HGNC Symbol;Acc:HGNC:1681]	2.28895	up
GO:1900625	positive regulation of monocyte aggregation	biological_process	8	6.04514e-09	ENSSSCT00000033911	CD44	CD44 molecule (Indian blood group) [Source:HGNC Symbol;Acc:HGNC:1681]	2.42122	up
GO:1900625	positive regulation of monocyte aggregation	biological_process	8	6.04514e-09	ENSSSCT00000034523	CD44	CD44 molecule (Indian blood group) [Source:HGNC Symbol;Acc:HGNC:1681]	2.38279	up
GO:1900625	positive regulation of monocyte aggregation	biological_process	8	6.04514e-09	ENSSSCT00000034695	CD44	CD44 molecule (Indian blood group) [Source:HGNC Symbol;Acc:HGNC:1681]	2.24205	up
GO:1900625	positive regulation of monocyte aggregation	biological_process	8	6.04514e-09	ENSSSCT00000035454	CD44	CD44 molecule (Indian blood group) [Source:HGNC Symbol;Acc:HGNC:1681]	2.28755	up
GO:1900625	positive regulation of monocyte aggregation	biological_process	8	6.04514e-09	ENSSSCT00000036240	CD44	CD44 molecule (Indian blood group) [Source:HGNC Symbol;Acc:HGNC:1681]	2.35188	up
GO:0035692	macrophage migration inhibitory factor receptor complex	cellular_component	6	6.04514e-09	ENSSSCT00000014523	CD44	CD44 molecule (Indian blood group) [Source:HGNC Symbol;Acc:HGNC:1681]	2.20459	up
GO:0035692	macrophage migration inhibitory factor receptor complex	cellular_component	6	6.04514e-09	ENSSSCT00000033268	CD44	CD44 molecule (Indian blood group) [Source:HGNC Symbol;Acc:HGNC:1681]	2.28895	up
GO:0035692	macrophage migration inhibitory factor receptor complex	cellular_component	6	6.04514e-09	ENSSSCT00000033911	CD44	CD44 molecule (Indian blood group) [Source:HGNC Symbol;Acc:HGNC:1681]	2.42122	up
GO:0035692	macrophage migration inhibitory factor receptor complex	cellular_component	6	6.04514e-09	ENSSSCT00000034523	CD44	CD44 molecule (Indian blood group) [Source:HGNC Symbol;Acc:HGNC:1681]	2.38279	up
GO:0035692	macrophage migration inhibitory factor receptor complex	cellular_component	6	6.04514e-09	ENSSSCT00000034695	CD44	CD44 molecule (Indian blood group) [Source:HGNC Symbol;Acc:HGNC:1681]	2.24205	up
GO:0035692	macrophage migration inhibitory factor receptor complex	cellular_component	6	6.04514e-09	ENSSSCT00000035454	CD44	CD44 molecule (Indian blood group) [Source:HGNC Symbol;Acc:HGNC:1681]	2.28755	up
GO:0035692	macrophage migration inhibitory factor receptor complex	cellular_component	6	6.04514e-09	ENSSSCT00000036240	CD44	CD44 molecule (Indian blood group) [Source:HGNC Symbol;Acc:HGNC:1681]	2.35188	up
GO:0070487	monocyte aggregation	biological_process	9	6.04514e-09	ENSSSCT00000014523	CD44	CD44 molecule (Indian blood group) [Source:HGNC Symbol;Acc:HGNC:1681]	2.20459	up
GO:0070487	monocyte aggregation	biological_process	9	6.04514e-09	ENSSSCT00000033268	CD44	CD44 molecule (Indian blood group) [Source:HGNC Symbol;Acc:HGNC:1681]	2.28895	up
GO:0070487	monocyte aggregation	biological_process	9	6.04514e-09	ENSSSCT00000033911	CD44	CD44 molecule (Indian blood group) [Source:HGNC Symbol;Acc:HGNC:1681]	2.42122	up
GO:0070487	monocyte aggregation	biological_process	9	6.04514e-09	ENSSSCT00000034523	CD44	CD44 molecule (Indian blood group) [Source:HGNC Symbol;Acc:HGNC:1681]	2.38279	up
GO:0070487	monocyte aggregation	biological_process	9	6.04514e-09	ENSSSCT00000034695	CD44	CD44 molecule (Indian blood group) [Source:HGNC Symbol;Acc:HGNC:1681]	2.24205	up
GO:0070487	monocyte aggregation	biological_process	9	6.04514e-09	ENSSSCT00000035454	CD44	CD44 molecule (Indian blood group) [Source:HGNC Symbol;Acc:HGNC:1681]	2.28755	up
GO:0070487	monocyte aggregation	biological_process	9	6.04514e-09	ENSSSCT00000036240	CD44	CD44 molecule (Indian blood group) [Source:HGNC Symbol;Acc:HGNC:1681]	2.35188	up
GO:0050840	extracellular matrix binding	molecular_function	4	1.18456e-08	ENSSSCT00000010091	SPP1	Sus scrofa secreted phosphoprotein 1 (SPP1), mRNA. [Source:RefSeq mRNA;Acc:NM_214023]	2.70775	up
GO:0050840	extracellular matrix binding	molecular_function	4	1.18456e-08	ENSSSCT00000010097	DMP1	Sus scrofa dentin matrix acidic phosphoprotein 1 (DMP1), mRNA. [Source:RefSeq mRNA;Acc:NM_001129953]	4.76347	up
GO:0050840	extracellular matrix binding	molecular_function	4	1.18456e-08	ENSSSCT00000013956	BGN	biglycan [Source:HGNC Symbol;Acc:HGNC:1044]	1.59741	up
GO:0050840	extracellular matrix binding	molecular_function	4	1.18456e-08	ENSSSCT00000034816	BGN	biglycan [Source:HGNC Symbol;Acc:HGNC:1044]	1.62004	up
GO:0050840	extracellular matrix binding	molecular_function	4	1.18456e-08	ENSSSCT00000035033	BGN	biglycan [Source:HGNC Symbol;Acc:HGNC:1044]	1.77973	up
GO:0050840	extracellular matrix binding	molecular_function	4	1.18456e-08	ENSSSCT00000035115	BGN	biglycan [Source:HGNC Symbol;Acc:HGNC:1044]	1.5314	up
GO:0050840	extracellular matrix binding	molecular_function	4	1.18456e-08	ENSSSCT00000035291	ASPN	biglycan [Source:HGNC Symbol;Acc:HGNC:1044]	1.80011	up
GO:0002246	wound healing involved in inflammatory response	biological_process	8	1.18456e-08	ENSSSCT00000014523	CD44	CD44 molecule (Indian blood group) [Source:HGNC Symbol;Acc:HGNC:1681]	2.20459	up
GO:0002246	wound healing involved in inflammatory response	biological_process	8	1.18456e-08	ENSSSCT00000033268	CD44	CD44 molecule (Indian blood group) [Source:HGNC Symbol;Acc:HGNC:1681]	2.28895	up
GO:0002246	wound healing involved in inflammatory response	biological_process	8	1.18456e-08	ENSSSCT00000033911	CD44	CD44 molecule (Indian blood group) [Source:HGNC Symbol;Acc:HGNC:1681]	2.42122	up
GO:0002246	wound healing involved in inflammatory response	biological_process	8	1.18456e-08	ENSSSCT00000034523	CD44	CD44 molecule (Indian blood group) [Source:HGNC Symbol;Acc:HGNC:1681]	2.38279	up
GO:0002246	wound healing involved in inflammatory response	biological_process	8	1.18456e-08	ENSSSCT00000034695	CD44	CD44 molecule (Indian blood group) [Source:HGNC Symbol;Acc:HGNC:1681]	2.24205	up
GO:0002246	wound healing involved in inflammatory response	biological_process	8	1.18456e-08	ENSSSCT00000035454	CD44	CD44 molecule (Indian blood group) [Source:HGNC Symbol;Acc:HGNC:1681]	2.28755	up
GO:0002246	wound healing involved in inflammatory response	biological_process	8	1.18456e-08	ENSSSCT00000036240	CD44	CD44 molecule (Indian blood group) [Source:HGNC Symbol;Acc:HGNC:1681]	2.35188	up
GO:0034116	positive regulation of heterotypic cell-cell adhesion	biological_process	7	1.18456e-08	ENSSSCT00000014523	CD44	CD44 molecule (Indian blood group) [Source:HGNC Symbol;Acc:HGNC:1681]	2.20459	up
GO:0034116	positive regulation of heterotypic cell-cell adhesion	biological_process	7	1.18456e-08	ENSSSCT00000033268	CD44	CD44 molecule (Indian blood group) [Source:HGNC Symbol;Acc:HGNC:1681]	2.28895	up
GO:0034116	positive regulation of heterotypic cell-cell adhesion	biological_process	7	1.18456e-08	ENSSSCT00000033911	CD44	CD44 molecule (Indian blood group) [Source:HGNC Symbol;Acc:HGNC:1681]	2.42122	up
GO:0034116	positive regulation of heterotypic cell-cell adhesion	biological_process	7	1.18456e-08	ENSSSCT00000034523	CD44	CD44 molecule (Indian blood group) [Source:HGNC Symbol;Acc:HGNC:1681]	2.38279	up
GO:0034116	positive regulation of heterotypic cell-cell adhesion	biological_process	7	1.18456e-08	ENSSSCT00000034695	CD44	CD44 molecule (Indian blood group) [Source:HGNC Symbol;Acc:HGNC:1681]	2.24205	up
GO:0034116	positive regulation of heterotypic cell-cell adhesion	biological_process	7	1.18456e-08	ENSSSCT00000035454	CD44	CD44 molecule (Indian blood group) [Source:HGNC Symbol;Acc:HGNC:1681]	2.28755	up
GO:0034116	positive regulation of heterotypic cell-cell adhesion	biological_process	7	1.18456e-08	ENSSSCT00000036240	CD44	CD44 molecule (Indian blood group) [Source:HGNC Symbol;Acc:HGNC:1681]	2.35188	up
GO:0070062	extracellular vesicular exosome	cellular_component	7	1.2379e-08	ENSSSCT00000000035	TSPO	translocator protein (18kDa) [Source:HGNC Symbol;Acc:HGNC:1158]	1.11077	up
GO:0070062	extracellular vesicular exosome	cellular_component	7	1.2379e-08	ENSSSCT00000001609	HLA-DRA	Sus scrofa MHC class II DR-alpha (SLA-DRA), mRNA. [Source:RefSeq mRNA;Acc:NM_001113706]	4.40206	up
GO:0070062	extracellular vesicular exosome	cellular_component	7	1.2379e-08	ENSSSCT00000001911	CLIC5	chloride intracellular channel 5 [Source:HGNC Symbol;Acc:HGNC:13517]	1.12046	up
GO:0070062	extracellular vesicular exosome	cellular_component	7	1.2379e-08	ENSSSCT00000002568	GALNT16	polypeptide N-acetylgalactosaminyltransferase 16 [Source:HGNC Symbol;Acc:HGNC:23233]	1.3272	up
GO:0070062	extracellular vesicular exosome	cellular_component	7	1.2379e-08	ENSSSCT00000004691	MAN1A1	mannosidase, alpha, class 1A, member 1 [Source:HGNC Symbol;Acc:HGNC:6821]	1.20532	up
GO:0070062	extracellular vesicular exosome	cellular_component	7	1.2379e-08	ENSSSCT00000005707	SH3GL2	SH3-domain GRB2-like 2 [Source:HGNC Symbol;Acc:HGNC:10831]	-1.37296	down
GO:0070062	extracellular vesicular exosome	cellular_component	7	1.2379e-08	ENSSSCT00000006323	COL5A1	Sus scrofa collagen, type V, alpha 1 (COL5A1), mRNA. [Source:RefSeq mRNA;Acc:NM_001014971]	1.37724	up
GO:0070062	extracellular vesicular exosome	cellular_component	7	1.2379e-08	ENSSSCT00000007945	BPIFB1	Sus scrofa BPI fold containing family B, member 1 (BPIFB1), mRNA. [Source:RefSeq mRNA;Acc:NM_001101032]	4.7941	up
GO:0070062	extracellular vesicular exosome	cellular_component	7	1.2379e-08	ENSSSCT00000008738	HBZ	hemoglobin, zeta [Source:HGNC Symbol;Acc:HGNC:4835]	-7.28938	down
GO:0070062	extracellular vesicular exosome	cellular_component	7	1.2379e-08	ENSSSCT00000009694	CPE	carboxypeptidase E precursor [Source:RefSeq peptide;Acc:NP_001090908]	1.16187	up
GO:0070062	extracellular vesicular exosome	cellular_component	7	1.2379e-08	ENSSSCT00000009774	TMPRSS11D	transmembrane protease, serine 11D [Source:HGNC Symbol;Acc:HGNC:24059]	inf	up
GO:0070062	extracellular vesicular exosome	cellular_component	7	1.2379e-08	ENSSSCT00000009800	ADAMTS3	ADAM metallopeptidase with thrombospondin type 1 motif, 3 [Source:HGNC Symbol;Acc:HGNC:219]	1.12461	up
GO:0070062	extracellular vesicular exosome	cellular_component	7	1.2379e-08	ENSSSCT00000010091	SPP1	Sus scrofa secreted phosphoprotein 1 (SPP1), mRNA. [Source:RefSeq mRNA;Acc:NM_214023]	2.70775	up
GO:0070062	extracellular vesicular exosome	cellular_component	7	1.2379e-08	ENSSSCT00000010101	SPARCL1	SPARC-like 1 (hevin) [Source:HGNC Symbol;Acc:HGNC:11220]	2.05644	up
GO:0070062	extracellular vesicular exosome	cellular_component	7	1.2379e-08	ENSSSCT00000011432	ACTA2	Sus scrofa actin, alpha 2, smooth muscle, aorta (ACTA2), mRNA. [Source:RefSeq mRNA;Acc:NM_001164650]	1.2241	up
GO:0070062	extracellular vesicular exosome	cellular_component	7	1.2379e-08	ENSSSCT00000012277	THRB	thyroid hormone receptor, beta [Source:HGNC Symbol;Acc:HGNC:11799]	1.35841	up
GO:0070062	extracellular vesicular exosome	cellular_component	7	1.2379e-08	ENSSSCT00000012960	TFRC	Sus scrofa transferrin receptor (p90, CD71) (TFRC), mRNA. [Source:RefSeq mRNA;Acc:NM_214001]	1.06838	up
GO:0070062	extracellular vesicular exosome	cellular_component	7	1.2379e-08	ENSSSCT00000013299	ADGRG2	G protein-coupled receptor 64 [Source:HGNC Symbol;Acc:HGNC:4516]	1.8496	up
GO:0070062	extracellular vesicular exosome	cellular_component	7	1.2379e-08	ENSSSCT00000013956	BGN	biglycan [Source:HGNC Symbol;Acc:HGNC:1044]	1.59741	up
GO:0070062	extracellular vesicular exosome	cellular_component	7	1.2379e-08	ENSSSCT00000014043	EPS8L2	EPS8-like 2 [Source:HGNC Symbol;Acc:HGNC:21296]	1.11993	up
GO:0070062	extracellular vesicular exosome	cellular_component	7	1.2379e-08	ENSSSCT00000014195	LTBP3	latent transforming growth factor beta binding protein 3 [Source:HGNC Symbol;Acc:HGNC:6716]	1.22335	up
GO:0070062	extracellular vesicular exosome	cellular_component	7	1.2379e-08	ENSSSCT00000014523	CD44	CD44 molecule (Indian blood group) [Source:HGNC Symbol;Acc:HGNC:1681]	2.20459	up
GO:0070062	extracellular vesicular exosome	cellular_component	7	1.2379e-08	ENSSSCT00000014867	ACP5	tartrate-resistant acid phosphatase type 5 precursor [Source:RefSeq peptide;Acc:NP_999374]	4.54352	up
GO:0070062	extracellular vesicular exosome	cellular_component	7	1.2379e-08	ENSSSCT00000017819	GPC1	glypican 1 [Source:HGNC Symbol;Acc:HGNC:4449]	1.18701	up
GO:0070062	extracellular vesicular exosome	cellular_component	7	1.2379e-08	ENSSSCT00000017884	DPP6	dipeptidyl-peptidase 6 [Source:HGNC Symbol;Acc:HGNC:3010]	-1.06447	down
GO:0070062	extracellular vesicular exosome	cellular_component	7	1.2379e-08	ENSSSCT00000018389	ITGA1	integrin, alpha 1 [Source:HGNC Symbol;Acc:HGNC:6134]	1.08696	up
GO:0070062	extracellular vesicular exosome	cellular_component	7	1.2379e-08	ENSSSCT00000018787	FAM20A	family with sequence similarity 20, member A [Source:HGNC Symbol;Acc:HGNC:23015]	2.64045	up
GO:0070062	extracellular vesicular exosome	cellular_component	7	1.2379e-08	ENSSSCT00000019010	KRT27	Sus scrofa keratin 27 (KRT27), mRNA. [Source:RefSeq mRNA;Acc:NM_001244622]	1.7819	up
GO:0070062	extracellular vesicular exosome	cellular_component	7	1.2379e-08	ENSSSCT00000019012	KRT25	keratin 25 [Source:HGNC Symbol;Acc:HGNC:30839]	1.86619	up
GO:0070062	extracellular vesicular exosome	cellular_component	7	1.2379e-08	ENSSSCT00000019393	SERPINF1	serpin peptidase inhibitor, clade F (alpha-2 antiplasmin, pigment epithelium derived factor), member 1 [Source:HGNC Symbol;Acc:HGNC:8824]	1.3931	up
GO:0070062	extracellular vesicular exosome	cellular_component	7	1.2379e-08	ENSSSCT00000019484	ENO3	enolase 3 (beta, muscle) [Source:HGNC Symbol;Acc:HGNC:3354]	1.10424	up
GO:0070062	extracellular vesicular exosome	cellular_component	7	1.2379e-08	ENSSSCT00000022817	SERINC5	serine incorporator 5 [Source:HGNC Symbol;Acc:HGNC:18825]	1.98868	up
GO:0070062	extracellular vesicular exosome	cellular_component	7	1.2379e-08	ENSSSCT00000022943	PDXK	pyridoxal kinase [Source:RefSeq peptide;Acc:NP_999108]	1.01117	up
GO:0070062	extracellular vesicular exosome	cellular_component	7	1.2379e-08	ENSSSCT00000024347	COL6A1	collagen, type VI, alpha 1 [Source:HGNC Symbol;Acc:HGNC:2211]	1.13438	up
GO:0070062	extracellular vesicular exosome	cellular_component	7	1.2379e-08	ENSSSCT00000024875	DNASE1L1	deoxyribonuclease-1-like 1 precursor [Source:RefSeq peptide;Acc:NP_001033721]	2.57416	up
GO:0070062	extracellular vesicular exosome	cellular_component	7	1.2379e-08	ENSSSCT00000025559	P3H1	prolyl 3-hydroxylase 1 [Source:HGNC Symbol;Acc:HGNC:19316]	1.15663	up
GO:0070062	extracellular vesicular exosome	cellular_component	7	1.2379e-08	ENSSSCT00000025682	COCH	cochlin [Source:HGNC Symbol;Acc:HGNC:2180]	1.5344	up
GO:0070062	extracellular vesicular exosome	cellular_component	7	1.2379e-08	ENSSSCT00000026025	CD59	Sus scrofa CD59 molecule, complement regulatory protein (CD59), mRNA. [Source:RefSeq mRNA;Acc:NM_214170]	1.15701	up
GO:0070062	extracellular vesicular exosome	cellular_component	7	1.2379e-08	ENSSSCT00000029867	ADGRG2	G protein-coupled receptor 64 [Source:HGNC Symbol;Acc:HGNC:4516]	1.7897	up
GO:0070062	extracellular vesicular exosome	cellular_component	7	1.2379e-08	ENSSSCT00000030143	RARRES2	retinoic acid receptor responder protein 2 precursor [Source:RefSeq peptide;Acc:NP_001116658]	1.48108	up
GO:0070062	extracellular vesicular exosome	cellular_component	7	1.2379e-08	ENSSSCT00000030184	S100A6	S100 calcium binding protein A6 [Source:HGNC Symbol;Acc:HGNC:10496]	2.13797	up
GO:0070062	extracellular vesicular exosome	cellular_component	7	1.2379e-08	ENSSSCT00000030625	ARSF	arylsulfatase F [Source:HGNC Symbol;Acc:HGNC:721]	3.01548	up
GO:0070062	extracellular vesicular exosome	cellular_component	7	1.2379e-08	ENSSSCT00000031493	KDELR2	KDEL (Lys-Asp-Glu-Leu) endoplasmic reticulum protein retention receptor 2 [Source:HGNC Symbol;Acc:HGNC:6305]	1.04756	up
GO:0070062	extracellular vesicular exosome	cellular_component	7	1.2379e-08	ENSSSCT00000031885	SEMA3C	sema domain, immunoglobulin domain (Ig), short basic domain, secreted, (semaphorin) 3C [Source:HGNC Symbol;Acc:HGNC:10725]	1.06732	up
GO:0070062	extracellular vesicular exosome	cellular_component	7	1.2379e-08	ENSSSCT00000031929	H2AFY2	H2A histone family, member Y2 [Source:HGNC Symbol;Acc:HGNC:14453]	-1.03197	down
GO:0070062	extracellular vesicular exosome	cellular_component	7	1.2379e-08	ENSSSCT00000032710	TFRC	Sus scrofa transferrin receptor (p90, CD71) (TFRC), mRNA. [Source:RefSeq mRNA;Acc:NM_214001]	1.05587	up
GO:0070062	extracellular vesicular exosome	cellular_component	7	1.2379e-08	ENSSSCT00000033268	CD44	CD44 molecule (Indian blood group) [Source:HGNC Symbol;Acc:HGNC:1681]	2.28895	up
GO:0070062	extracellular vesicular exosome	cellular_component	7	1.2379e-08	ENSSSCT00000033911	CD44	CD44 molecule (Indian blood group) [Source:HGNC Symbol;Acc:HGNC:1681]	2.42122	up
GO:0070062	extracellular vesicular exosome	cellular_component	7	1.2379e-08	ENSSSCT00000034116	TFRC	Sus scrofa transferrin receptor (p90, CD71) (TFRC), mRNA. [Source:RefSeq mRNA;Acc:NM_214001]	1.05034	up
GO:0070062	extracellular vesicular exosome	cellular_component	7	1.2379e-08	ENSSSCT00000034458	ITGA1	integrin, alpha 1 [Source:HGNC Symbol;Acc:HGNC:6134]	1.31703	up
GO:0070062	extracellular vesicular exosome	cellular_component	7	1.2379e-08	ENSSSCT00000034523	CD44	CD44 molecule (Indian blood group) [Source:HGNC Symbol;Acc:HGNC:1681]	2.38279	up
GO:0070062	extracellular vesicular exosome	cellular_component	7	1.2379e-08	ENSSSCT00000034535	TFRC	Sus scrofa transferrin receptor (p90, CD71) (TFRC), mRNA. [Source:RefSeq mRNA;Acc:NM_214001]	1.01397	up
GO:0070062	extracellular vesicular exosome	cellular_component	7	1.2379e-08	ENSSSCT00000034695	CD44	CD44 molecule (Indian blood group) [Source:HGNC Symbol;Acc:HGNC:1681]	2.24205	up
GO:0070062	extracellular vesicular exosome	cellular_component	7	1.2379e-08	ENSSSCT00000034816	BGN	biglycan [Source:HGNC Symbol;Acc:HGNC:1044]	1.62004	up
GO:0070062	extracellular vesicular exosome	cellular_component	7	1.2379e-08	ENSSSCT00000035033	BGN	biglycan [Source:HGNC Symbol;Acc:HGNC:1044]	1.77973	up
GO:0070062	extracellular vesicular exosome	cellular_component	7	1.2379e-08	ENSSSCT00000035115	BGN	biglycan [Source:HGNC Symbol;Acc:HGNC:1044]	1.5314	up
GO:0070062	extracellular vesicular exosome	cellular_component	7	1.2379e-08	ENSSSCT00000035291	ASPN	biglycan [Source:HGNC Symbol;Acc:HGNC:1044]	1.80011	up
GO:0070062	extracellular vesicular exosome	cellular_component	7	1.2379e-08	ENSSSCT00000035314	CD59	Sus scrofa CD59 molecule, complement regulatory protein (CD59), mRNA. [Source:RefSeq mRNA;Acc:NM_214170]	1.01537	up
GO:0070062	extracellular vesicular exosome	cellular_component	7	1.2379e-08	ENSSSCT00000035454	CD44	CD44 molecule (Indian blood group) [Source:HGNC Symbol;Acc:HGNC:1681]	2.28755	up
GO:0070062	extracellular vesicular exosome	cellular_component	7	1.2379e-08	ENSSSCT00000035725	ADGRG2	G protein-coupled receptor 64 [Source:HGNC Symbol;Acc:HGNC:4516]	1.70539	up
GO:0070062	extracellular vesicular exosome	cellular_component	7	1.2379e-08	ENSSSCT00000036240	CD44	CD44 molecule (Indian blood group) [Source:HGNC Symbol;Acc:HGNC:1681]	2.35188	up
GO:0019800	peptide cross-linking via chondroitin 4-sulfate glycosaminoglycan	biological_process	10	3.31855e-08	ENSSSCT00000013956	BGN	biglycan [Source:HGNC Symbol;Acc:HGNC:1044]	1.59741	up
GO:0019800	peptide cross-linking via chondroitin 4-sulfate glycosaminoglycan	biological_process	10	3.31855e-08	ENSSSCT00000030492	MAMDC2	Sus scrofa MAM domain containing 2 (MAMDC2), mRNA. [Source:RefSeq mRNA;Acc:NM_001244983]	4.43175	up
GO:0019800	peptide cross-linking via chondroitin 4-sulfate glycosaminoglycan	biological_process	10	3.31855e-08	ENSSSCT00000034816	BGN	biglycan [Source:HGNC Symbol;Acc:HGNC:1044]	1.62004	up
GO:0019800	peptide cross-linking via chondroitin 4-sulfate glycosaminoglycan	biological_process	10	3.31855e-08	ENSSSCT00000035033	BGN	biglycan [Source:HGNC Symbol;Acc:HGNC:1044]	1.77973	up
GO:0019800	peptide cross-linking via chondroitin 4-sulfate glycosaminoglycan	biological_process	10	3.31855e-08	ENSSSCT00000035115	BGN	biglycan [Source:HGNC Symbol;Acc:HGNC:1044]	1.5314	up
GO:0019800	peptide cross-linking via chondroitin 4-sulfate glycosaminoglycan	biological_process	10	3.31855e-08	ENSSSCT00000035291	ASPN	biglycan [Source:HGNC Symbol;Acc:HGNC:1044]	1.80011	up
GO:0004415	hyalurononglucosaminidase activity	molecular_function	8	3.79036e-08	ENSSSCT00000014523	CD44	CD44 molecule (Indian blood group) [Source:HGNC Symbol;Acc:HGNC:1681]	2.20459	up
GO:0004415	hyalurononglucosaminidase activity	molecular_function	8	3.79036e-08	ENSSSCT00000033268	CD44	CD44 molecule (Indian blood group) [Source:HGNC Symbol;Acc:HGNC:1681]	2.28895	up
GO:0004415	hyalurononglucosaminidase activity	molecular_function	8	3.79036e-08	ENSSSCT00000033911	CD44	CD44 molecule (Indian blood group) [Source:HGNC Symbol;Acc:HGNC:1681]	2.42122	up
GO:0004415	hyalurononglucosaminidase activity	molecular_function	8	3.79036e-08	ENSSSCT00000034523	CD44	CD44 molecule (Indian blood group) [Source:HGNC Symbol;Acc:HGNC:1681]	2.38279	up
GO:0004415	hyalurononglucosaminidase activity	molecular_function	8	3.79036e-08	ENSSSCT00000034695	CD44	CD44 molecule (Indian blood group) [Source:HGNC Symbol;Acc:HGNC:1681]	2.24205	up
GO:0004415	hyalurononglucosaminidase activity	molecular_function	8	3.79036e-08	ENSSSCT00000035454	CD44	CD44 molecule (Indian blood group) [Source:HGNC Symbol;Acc:HGNC:1681]	2.28755	up
GO:0004415	hyalurononglucosaminidase activity	molecular_function	8	3.79036e-08	ENSSSCT00000036240	CD44	CD44 molecule (Indian blood group) [Source:HGNC Symbol;Acc:HGNC:1681]	2.35188	up
GO:0060442	branching involved in prostate gland morphogenesis	biological_process	9	3.79036e-08	ENSSSCT00000014523	CD44	CD44 molecule (Indian blood group) [Source:HGNC Symbol;Acc:HGNC:1681]	2.20459	up
GO:0060442	branching involved in prostate gland morphogenesis	biological_process	9	3.79036e-08	ENSSSCT00000033268	CD44	CD44 molecule (Indian blood group) [Source:HGNC Symbol;Acc:HGNC:1681]	2.28895	up
GO:0060442	branching involved in prostate gland morphogenesis	biological_process	9	3.79036e-08	ENSSSCT00000033911	CD44	CD44 molecule (Indian blood group) [Source:HGNC Symbol;Acc:HGNC:1681]	2.42122	up
GO:0060442	branching involved in prostate gland morphogenesis	biological_process	9	3.79036e-08	ENSSSCT00000034523	CD44	CD44 molecule (Indian blood group) [Source:HGNC Symbol;Acc:HGNC:1681]	2.38279	up
GO:0060442	branching involved in prostate gland morphogenesis	biological_process	9	3.79036e-08	ENSSSCT00000034695	CD44	CD44 molecule (Indian blood group) [Source:HGNC Symbol;Acc:HGNC:1681]	2.24205	up
GO:0060442	branching involved in prostate gland morphogenesis	biological_process	9	3.79036e-08	ENSSSCT00000035454	CD44	CD44 molecule (Indian blood group) [Source:HGNC Symbol;Acc:HGNC:1681]	2.28755	up
GO:0060442	branching involved in prostate gland morphogenesis	biological_process	9	3.79036e-08	ENSSSCT00000036240	CD44	CD44 molecule (Indian blood group) [Source:HGNC Symbol;Acc:HGNC:1681]	2.35188	up
GO:0005201	extracellular matrix structural constituent	molecular_function	4	3.79036e-08	ENSSSCT00000006323	COL5A1	Sus scrofa collagen, type V, alpha 1 (COL5A1), mRNA. [Source:RefSeq mRNA;Acc:NM_001014971]	1.37724	up
GO:0005201	extracellular matrix structural constituent	molecular_function	4	3.79036e-08	ENSSSCT00000013746	COL4A6	collagen, type IV, alpha 6 [Source:HGNC Symbol;Acc:HGNC:2208]	2.02799	up
GO:0005201	extracellular matrix structural constituent	molecular_function	4	3.79036e-08	ENSSSCT00000016699	COL1A2	Sus scrofa collagen, type I, alpha 2 (COL1A2), mRNA. [Source:RefSeq mRNA;Acc:NM_001243655]	1.86461	up
GO:0005201	extracellular matrix structural constituent	molecular_function	4	3.79036e-08	ENSSSCT00000017459	COL3A1	Sus scrofa collagen, type III, alpha 1 (COL3A1), mRNA. [Source:RefSeq mRNA;Acc:NM_001243297]	1.29781	up
GO:0005201	extracellular matrix structural constituent	molecular_function	4	3.79036e-08	ENSSSCT00000017460	COL5A2	Sus scrofa collagen, type V, alpha 2 (COL5A2), mRNA. [Source:RefSeq mRNA;Acc:NM_001105289]	1.19651	up
GO:0005201	extracellular matrix structural constituent	molecular_function	4	3.79036e-08	ENSSSCT00000024528	COL1A2	Uncharacterized protein {ECO:0000313|Ensembl:ENSSSCP00000019885} [Source:UniProtKB/TrEMBL;Acc:I3L781]	1.99314	up
GO:0005201	extracellular matrix structural constituent	molecular_function	4	3.79036e-08	ENSSSCT00000026995	NA	Uncharacterized protein {ECO:0000313|Ensembl:ENSSSCP00000026140} [Source:UniProtKB/TrEMBL;Acc:I3LPW3]	2.62318	up
GO:0070374	positive regulation of ERK1 and ERK2 cascade	biological_process	12	4.41972e-08	ENSSSCT00000007081	NTRK1	neurotrophic tyrosine kinase, receptor, type 1 [Source:HGNC Symbol;Acc:HGNC:8031]	-2.74173	down
GO:0070374	positive regulation of ERK1 and ERK2 cascade	biological_process	12	4.41972e-08	ENSSSCT00000012002	CCL21	Sus scrofa chemokine (C-C motif) ligand 21 (CCL21), mRNA. [Source:RefSeq mRNA;Acc:NM_001005151]	4.38573	up
GO:0070374	positive regulation of ERK1 and ERK2 cascade	biological_process	12	4.41972e-08	ENSSSCT00000014523	CD44	CD44 molecule (Indian blood group) [Source:HGNC Symbol;Acc:HGNC:1681]	2.20459	up
GO:0070374	positive regulation of ERK1 and ERK2 cascade	biological_process	12	4.41972e-08	ENSSSCT00000015300	FLT4	fms-related tyrosine kinase 4 [Source:HGNC Symbol;Acc:HGNC:3767]	1.05398	up
GO:0070374	positive regulation of ERK1 and ERK2 cascade	biological_process	12	4.41972e-08	ENSSSCT00000015787	CSF1R	colony stimulating factor 1 receptor [Source:HGNC Symbol;Acc:HGNC:2433]	1.28538	up
GO:0070374	positive regulation of ERK1 and ERK2 cascade	biological_process	12	4.41972e-08	ENSSSCT00000018316	C1QTNF3	Sus scrofa C1q and tumor necrosis factor related protein 3 (C1QTNF3), mRNA. [Source:RefSeq mRNA;Acc:NM_001145386]	2.26192	up
GO:0070374	positive regulation of ERK1 and ERK2 cascade	biological_process	12	4.41972e-08	ENSSSCT00000033268	CD44	CD44 molecule (Indian blood group) [Source:HGNC Symbol;Acc:HGNC:1681]	2.28895	up
GO:0070374	positive regulation of ERK1 and ERK2 cascade	biological_process	12	4.41972e-08	ENSSSCT00000033911	CD44	CD44 molecule (Indian blood group) [Source:HGNC Symbol;Acc:HGNC:1681]	2.42122	up
GO:0070374	positive regulation of ERK1 and ERK2 cascade	biological_process	12	4.41972e-08	ENSSSCT00000034523	CD44	CD44 molecule (Indian blood group) [Source:HGNC Symbol;Acc:HGNC:1681]	2.38279	up
GO:0070374	positive regulation of ERK1 and ERK2 cascade	biological_process	12	4.41972e-08	ENSSSCT00000034695	CD44	CD44 molecule (Indian blood group) [Source:HGNC Symbol;Acc:HGNC:1681]	2.24205	up
GO:0070374	positive regulation of ERK1 and ERK2 cascade	biological_process	12	4.41972e-08	ENSSSCT00000035454	CD44	CD44 molecule (Indian blood group) [Source:HGNC Symbol;Acc:HGNC:1681]	2.28755	up
GO:0070374	positive regulation of ERK1 and ERK2 cascade	biological_process	12	4.41972e-08	ENSSSCT00000036240	CD44	CD44 molecule (Indian blood group) [Source:HGNC Symbol;Acc:HGNC:1681]	2.35188	up
GO:0070374	positive regulation of ERK1 and ERK2 cascade	biological_process	12	4.41972e-08	ENSSSCT00000036539	CCL21	Sus scrofa chemokine (C-C motif) ligand 21 (CCL21), mRNA. [Source:RefSeq mRNA;Acc:NM_001005151]	4.60418	up
GO:1902166	negative regulation of intrinsic apoptotic signaling pathway in response to DNA damage by p53 class mediator	biological_process	12	6.31329e-08	ENSSSCT00000014523	CD44	CD44 molecule (Indian blood group) [Source:HGNC Symbol;Acc:HGNC:1681]	2.20459	up
GO:1902166	negative regulation of intrinsic apoptotic signaling pathway in response to DNA damage by p53 class mediator	biological_process	12	6.31329e-08	ENSSSCT00000033268	CD44	CD44 molecule (Indian blood group) [Source:HGNC Symbol;Acc:HGNC:1681]	2.28895	up
GO:1902166	negative regulation of intrinsic apoptotic signaling pathway in response to DNA damage by p53 class mediator	biological_process	12	6.31329e-08	ENSSSCT00000033911	CD44	CD44 molecule (Indian blood group) [Source:HGNC Symbol;Acc:HGNC:1681]	2.42122	up
GO:1902166	negative regulation of intrinsic apoptotic signaling pathway in response to DNA damage by p53 class mediator	biological_process	12	6.31329e-08	ENSSSCT00000034523	CD44	CD44 molecule (Indian blood group) [Source:HGNC Symbol;Acc:HGNC:1681]	2.38279	up
GO:1902166	negative regulation of intrinsic apoptotic signaling pathway in response to DNA damage by p53 class mediator	biological_process	12	6.31329e-08	ENSSSCT00000034695	CD44	CD44 molecule (Indian blood group) [Source:HGNC Symbol;Acc:HGNC:1681]	2.24205	up
GO:1902166	negative regulation of intrinsic apoptotic signaling pathway in response to DNA damage by p53 class mediator	biological_process	12	6.31329e-08	ENSSSCT00000035454	CD44	CD44 molecule (Indian blood group) [Source:HGNC Symbol;Acc:HGNC:1681]	2.28755	up
GO:1902166	negative regulation of intrinsic apoptotic signaling pathway in response to DNA damage by p53 class mediator	biological_process	12	6.31329e-08	ENSSSCT00000036240	CD44	CD44 molecule (Indian blood group) [Source:HGNC Symbol;Acc:HGNC:1681]	2.35188	up
GO:0010628	positive regulation of gene expression	biological_process	8	8.47202e-08	ENSSSCT00000010018	LEF1	Sus scrofa lymphoid enhancer-binding factor 1 (LEF1), mRNA. [Source:RefSeq mRNA;Acc:NM_001129967]	-1.38367	down
GO:0010628	positive regulation of gene expression	biological_process	8	8.47202e-08	ENSSSCT00000013705	PLP1	Sus scrofa proteolipid protein 1 (PLP1), mRNA. [Source:RefSeq mRNA;Acc:NM_213974]	-1.40923	down
GO:0010628	positive regulation of gene expression	biological_process	8	8.47202e-08	ENSSSCT00000014523	CD44	CD44 molecule (Indian blood group) [Source:HGNC Symbol;Acc:HGNC:1681]	2.20459	up
GO:0010628	positive regulation of gene expression	biological_process	8	8.47202e-08	ENSSSCT00000017406	HOXD3	homeobox D3 [Source:HGNC Symbol;Acc:HGNC:5137]	-2.60836	down
GO:0010628	positive regulation of gene expression	biological_process	8	8.47202e-08	ENSSSCT00000018091	WNT16	wingless-type MMTV integration site family, member 16 [Source:HGNC Symbol;Acc:HGNC:16267]	-1.43357	down
GO:0010628	positive regulation of gene expression	biological_process	8	8.47202e-08	ENSSSCT00000018853	WNT3	wingless-type MMTV integration site family, member 3 [Source:HGNC Symbol;Acc:HGNC:12782]	-1.89132	down
GO:0010628	positive regulation of gene expression	biological_process	8	8.47202e-08	ENSSSCT00000033268	CD44	CD44 molecule (Indian blood group) [Source:HGNC Symbol;Acc:HGNC:1681]	2.28895	up
GO:0010628	positive regulation of gene expression	biological_process	8	8.47202e-08	ENSSSCT00000033433	PLP1	Sus scrofa proteolipid protein 1 (PLP1), mRNA. [Source:RefSeq mRNA;Acc:NM_213974]	-1.65176	down
GO:0010628	positive regulation of gene expression	biological_process	8	8.47202e-08	ENSSSCT00000033911	CD44	CD44 molecule (Indian blood group) [Source:HGNC Symbol;Acc:HGNC:1681]	2.42122	up
GO:0010628	positive regulation of gene expression	biological_process	8	8.47202e-08	ENSSSCT00000034523	CD44	CD44 molecule (Indian blood group) [Source:HGNC Symbol;Acc:HGNC:1681]	2.38279	up
GO:0010628	positive regulation of gene expression	biological_process	8	8.47202e-08	ENSSSCT00000034695	CD44	CD44 molecule (Indian blood group) [Source:HGNC Symbol;Acc:HGNC:1681]	2.24205	up
GO:0010628	positive regulation of gene expression	biological_process	8	8.47202e-08	ENSSSCT00000034814	PLP1	Sus scrofa proteolipid protein 1 (PLP1), mRNA. [Source:RefSeq mRNA;Acc:NM_213974]	-1.53932	down
GO:0010628	positive regulation of gene expression	biological_process	8	8.47202e-08	ENSSSCT00000035182	PLP1	Sus scrofa proteolipid protein 1 (PLP1), mRNA. [Source:RefSeq mRNA;Acc:NM_213974]	-1.34913	down
GO:0010628	positive regulation of gene expression	biological_process	8	8.47202e-08	ENSSSCT00000035454	CD44	CD44 molecule (Indian blood group) [Source:HGNC Symbol;Acc:HGNC:1681]	2.28755	up
GO:0010628	positive regulation of gene expression	biological_process	8	8.47202e-08	ENSSSCT00000036240	CD44	CD44 molecule (Indian blood group) [Source:HGNC Symbol;Acc:HGNC:1681]	2.35188	up
GO:0043518	negative regulation of DNA damage response, signal transduction by p53 class mediator	biological_process	11	2.36694e-07	ENSSSCT00000014523	CD44	CD44 molecule (Indian blood group) [Source:HGNC Symbol;Acc:HGNC:1681]	2.20459	up
GO:0043518	negative regulation of DNA damage response, signal transduction by p53 class mediator	biological_process	11	2.36694e-07	ENSSSCT00000033268	CD44	CD44 molecule (Indian blood group) [Source:HGNC Symbol;Acc:HGNC:1681]	2.28895	up
GO:0043518	negative regulation of DNA damage response, signal transduction by p53 class mediator	biological_process	11	2.36694e-07	ENSSSCT00000033911	CD44	CD44 molecule (Indian blood group) [Source:HGNC Symbol;Acc:HGNC:1681]	2.42122	up
GO:0043518	negative regulation of DNA damage response, signal transduction by p53 class mediator	biological_process	11	2.36694e-07	ENSSSCT00000034523	CD44	CD44 molecule (Indian blood group) [Source:HGNC Symbol;Acc:HGNC:1681]	2.38279	up
GO:0043518	negative regulation of DNA damage response, signal transduction by p53 class mediator	biological_process	11	2.36694e-07	ENSSSCT00000034695	CD44	CD44 molecule (Indian blood group) [Source:HGNC Symbol;Acc:HGNC:1681]	2.24205	up
GO:0043518	negative regulation of DNA damage response, signal transduction by p53 class mediator	biological_process	11	2.36694e-07	ENSSSCT00000035454	CD44	CD44 molecule (Indian blood group) [Source:HGNC Symbol;Acc:HGNC:1681]	2.28755	up
GO:0043518	negative regulation of DNA damage response, signal transduction by p53 class mediator	biological_process	11	2.36694e-07	ENSSSCT00000036240	CD44	CD44 molecule (Indian blood group) [Source:HGNC Symbol;Acc:HGNC:1681]	2.35188	up
GO:0044344	cellular response to fibroblast growth factor stimulus	biological_process	8	4.99901e-07	ENSSSCT00000014523	CD44	CD44 molecule (Indian blood group) [Source:HGNC Symbol;Acc:HGNC:1681]	2.20459	up
GO:0044344	cellular response to fibroblast growth factor stimulus	biological_process	8	4.99901e-07	ENSSSCT00000033268	CD44	CD44 molecule (Indian blood group) [Source:HGNC Symbol;Acc:HGNC:1681]	2.28895	up
GO:0044344	cellular response to fibroblast growth factor stimulus	biological_process	8	4.99901e-07	ENSSSCT00000033911	CD44	CD44 molecule (Indian blood group) [Source:HGNC Symbol;Acc:HGNC:1681]	2.42122	up
GO:0044344	cellular response to fibroblast growth factor stimulus	biological_process	8	4.99901e-07	ENSSSCT00000034523	CD44	CD44 molecule (Indian blood group) [Source:HGNC Symbol;Acc:HGNC:1681]	2.38279	up
GO:0044344	cellular response to fibroblast growth factor stimulus	biological_process	8	4.99901e-07	ENSSSCT00000034695	CD44	CD44 molecule (Indian blood group) [Source:HGNC Symbol;Acc:HGNC:1681]	2.24205	up
GO:0044344	cellular response to fibroblast growth factor stimulus	biological_process	8	4.99901e-07	ENSSSCT00000035454	CD44	CD44 molecule (Indian blood group) [Source:HGNC Symbol;Acc:HGNC:1681]	2.28755	up
GO:0044344	cellular response to fibroblast growth factor stimulus	biological_process	8	4.99901e-07	ENSSSCT00000036240	CD44	CD44 molecule (Indian blood group) [Source:HGNC Symbol;Acc:HGNC:1681]	2.35188	up
GO:0051216	cartilage development	biological_process	8	1.24272e-06	ENSSSCT00000014523	CD44	CD44 molecule (Indian blood group) [Source:HGNC Symbol;Acc:HGNC:1681]	2.20459	up
GO:0051216	cartilage development	biological_process	8	1.24272e-06	ENSSSCT00000031984	ZBTB16	zinc finger and BTB domain containing 16 [Source:HGNC Symbol;Acc:HGNC:12930]	3.19055	up
GO:0051216	cartilage development	biological_process	8	1.24272e-06	ENSSSCT00000033268	CD44	CD44 molecule (Indian blood group) [Source:HGNC Symbol;Acc:HGNC:1681]	2.28895	up
GO:0051216	cartilage development	biological_process	8	1.24272e-06	ENSSSCT00000033911	CD44	CD44 molecule (Indian blood group) [Source:HGNC Symbol;Acc:HGNC:1681]	2.42122	up
GO:0051216	cartilage development	biological_process	8	1.24272e-06	ENSSSCT00000034523	CD44	CD44 molecule (Indian blood group) [Source:HGNC Symbol;Acc:HGNC:1681]	2.38279	up
GO:0051216	cartilage development	biological_process	8	1.24272e-06	ENSSSCT00000034695	CD44	CD44 molecule (Indian blood group) [Source:HGNC Symbol;Acc:HGNC:1681]	2.24205	up
GO:0051216	cartilage development	biological_process	8	1.24272e-06	ENSSSCT00000035454	CD44	CD44 molecule (Indian blood group) [Source:HGNC Symbol;Acc:HGNC:1681]	2.28755	up
GO:0051216	cartilage development	biological_process	8	1.24272e-06	ENSSSCT00000036240	CD44	CD44 molecule (Indian blood group) [Source:HGNC Symbol;Acc:HGNC:1681]	2.35188	up
GO:0031362	anchored component of external side of plasma membrane	cellular_component	8	1.53611e-06	ENSSSCT00000016163	FOLR3	Sus scrofa folate receptor 2 (fetal) (FOLR2), mRNA. [Source:RefSeq mRNA;Acc:NM_213853]	1.08827	up
GO:0031362	anchored component of external side of plasma membrane	cellular_component	8	1.53611e-06	ENSSSCT00000026025	CD59	Sus scrofa CD59 molecule, complement regulatory protein (CD59), mRNA. [Source:RefSeq mRNA;Acc:NM_214170]	1.15701	up
GO:0031362	anchored component of external side of plasma membrane	cellular_component	8	1.53611e-06	ENSSSCT00000035314	CD59	Sus scrofa CD59 molecule, complement regulatory protein (CD59), mRNA. [Source:RefSeq mRNA;Acc:NM_214170]	1.01537	up
GO:0031362	anchored component of external side of plasma membrane	cellular_component	8	1.53611e-06	ENSSSCT00000036499	CD24	CD24 molecule [Source:HGNC Symbol;Acc:HGNC:1645]	-1.02399	down
GO:0005540	hyaluronic acid binding	molecular_function	6	1.95621e-06	ENSSSCT00000000929	STAB2	Uncharacterized protein {ECO:0000313|Ensembl:ENSSSCP00000000909} [Source:UniProtKB/TrEMBL;Acc:F1SRK3]	2.1264	up
GO:0005540	hyaluronic acid binding	molecular_function	6	1.95621e-06	ENSSSCT00000014523	CD44	CD44 molecule (Indian blood group) [Source:HGNC Symbol;Acc:HGNC:1681]	2.20459	up
GO:0005540	hyaluronic acid binding	molecular_function	6	1.95621e-06	ENSSSCT00000033268	CD44	CD44 molecule (Indian blood group) [Source:HGNC Symbol;Acc:HGNC:1681]	2.28895	up
GO:0005540	hyaluronic acid binding	molecular_function	6	1.95621e-06	ENSSSCT00000033911	CD44	CD44 molecule (Indian blood group) [Source:HGNC Symbol;Acc:HGNC:1681]	2.42122	up
GO:0005540	hyaluronic acid binding	molecular_function	6	1.95621e-06	ENSSSCT00000034523	CD44	CD44 molecule (Indian blood group) [Source:HGNC Symbol;Acc:HGNC:1681]	2.38279	up
GO:0005540	hyaluronic acid binding	molecular_function	6	1.95621e-06	ENSSSCT00000034695	CD44	CD44 molecule (Indian blood group) [Source:HGNC Symbol;Acc:HGNC:1681]	2.24205	up
GO:0005540	hyaluronic acid binding	molecular_function	6	1.95621e-06	ENSSSCT00000035454	CD44	CD44 molecule (Indian blood group) [Source:HGNC Symbol;Acc:HGNC:1681]	2.28755	up
GO:0005540	hyaluronic acid binding	molecular_function	6	1.95621e-06	ENSSSCT00000036240	CD44	CD44 molecule (Indian blood group) [Source:HGNC Symbol;Acc:HGNC:1681]	2.35188	up
GO:0043154	negative regulation of cysteine-type endopeptidase activity involved in apoptotic process	biological_process	13	2.99145e-06	ENSSSCT00000010018	LEF1	Sus scrofa lymphoid enhancer-binding factor 1 (LEF1), mRNA. [Source:RefSeq mRNA;Acc:NM_001129967]	-1.38367	down
GO:0043154	negative regulation of cysteine-type endopeptidase activity involved in apoptotic process	biological_process	13	2.99145e-06	ENSSSCT00000014523	CD44	CD44 molecule (Indian blood group) [Source:HGNC Symbol;Acc:HGNC:1681]	2.20459	up
GO:0043154	negative regulation of cysteine-type endopeptidase activity involved in apoptotic process	biological_process	13	2.99145e-06	ENSSSCT00000033268	CD44	CD44 molecule (Indian blood group) [Source:HGNC Symbol;Acc:HGNC:1681]	2.28895	up
GO:0043154	negative regulation of cysteine-type endopeptidase activity involved in apoptotic process	biological_process	13	2.99145e-06	ENSSSCT00000033911	CD44	CD44 molecule (Indian blood group) [Source:HGNC Symbol;Acc:HGNC:1681]	2.42122	up
GO:0043154	negative regulation of cysteine-type endopeptidase activity involved in apoptotic process	biological_process	13	2.99145e-06	ENSSSCT00000034523	CD44	CD44 molecule (Indian blood group) [Source:HGNC Symbol;Acc:HGNC:1681]	2.38279	up
GO:0043154	negative regulation of cysteine-type endopeptidase activity involved in apoptotic process	biological_process	13	2.99145e-06	ENSSSCT00000034695	CD44	CD44 molecule (Indian blood group) [Source:HGNC Symbol;Acc:HGNC:1681]	2.24205	up
GO:0043154	negative regulation of cysteine-type endopeptidase activity involved in apoptotic process	biological_process	13	2.99145e-06	ENSSSCT00000035454	CD44	CD44 molecule (Indian blood group) [Source:HGNC Symbol;Acc:HGNC:1681]	2.28755	up
GO:0043154	negative regulation of cysteine-type endopeptidase activity involved in apoptotic process	biological_process	13	2.99145e-06	ENSSSCT00000036240	CD44	CD44 molecule (Indian blood group) [Source:HGNC Symbol;Acc:HGNC:1681]	2.35188	up
GO:0031982	vesicle	cellular_component	4	3.19077e-06	ENSSSCT00000006610	SYBU	syntabulin (syntaxin-interacting) [Source:HGNC Symbol;Acc:HGNC:26011]	1.26585	up
GO:0031982	vesicle	cellular_component	4	3.19077e-06	ENSSSCT00000012960	TFRC	Sus scrofa transferrin receptor (p90, CD71) (TFRC), mRNA. [Source:RefSeq mRNA;Acc:NM_214001]	1.06838	up
GO:0031982	vesicle	cellular_component	4	3.19077e-06	ENSSSCT00000014043	EPS8L2	EPS8-like 2 [Source:HGNC Symbol;Acc:HGNC:21296]	1.11993	up
GO:0031982	vesicle	cellular_component	4	3.19077e-06	ENSSSCT00000014572	ANO5	anoctamin 5 [Source:HGNC Symbol;Acc:HGNC:27337]	3.01776	up
GO:0031982	vesicle	cellular_component	4	3.19077e-06	ENSSSCT00000026025	CD59	Sus scrofa CD59 molecule, complement regulatory protein (CD59), mRNA. [Source:RefSeq mRNA;Acc:NM_214170]	1.15701	up
GO:0031982	vesicle	cellular_component	4	3.19077e-06	ENSSSCT00000028769	ANO5	anoctamin 5 [Source:HGNC Symbol;Acc:HGNC:27337]	3.03678	up
GO:0031982	vesicle	cellular_component	4	3.19077e-06	ENSSSCT00000032710	TFRC	Sus scrofa transferrin receptor (p90, CD71) (TFRC), mRNA. [Source:RefSeq mRNA;Acc:NM_214001]	1.05587	up
GO:0031982	vesicle	cellular_component	4	3.19077e-06	ENSSSCT00000034116	TFRC	Sus scrofa transferrin receptor (p90, CD71) (TFRC), mRNA. [Source:RefSeq mRNA;Acc:NM_214001]	1.05034	up
GO:0031982	vesicle	cellular_component	4	3.19077e-06	ENSSSCT00000034535	TFRC	Sus scrofa transferrin receptor (p90, CD71) (TFRC), mRNA. [Source:RefSeq mRNA;Acc:NM_214001]	1.01397	up
GO:0031982	vesicle	cellular_component	4	3.19077e-06	ENSSSCT00000035314	CD59	Sus scrofa CD59 molecule, complement regulatory protein (CD59), mRNA. [Source:RefSeq mRNA;Acc:NM_214170]	1.01537	up
GO:0005539	glycosaminoglycan binding	molecular_function	5	3.57877e-06	ENSSSCT00000013956	BGN	biglycan [Source:HGNC Symbol;Acc:HGNC:1044]	1.59741	up
GO:0005539	glycosaminoglycan binding	molecular_function	5	3.57877e-06	ENSSSCT00000030492	MAMDC2	Sus scrofa MAM domain containing 2 (MAMDC2), mRNA. [Source:RefSeq mRNA;Acc:NM_001244983]	4.43175	up
GO:0005539	glycosaminoglycan binding	molecular_function	5	3.57877e-06	ENSSSCT00000034816	BGN	biglycan [Source:HGNC Symbol;Acc:HGNC:1044]	1.62004	up
GO:0005539	glycosaminoglycan binding	molecular_function	5	3.57877e-06	ENSSSCT00000035033	BGN	biglycan [Source:HGNC Symbol;Acc:HGNC:1044]	1.77973	up
GO:0005539	glycosaminoglycan binding	molecular_function	5	3.57877e-06	ENSSSCT00000035115	BGN	biglycan [Source:HGNC Symbol;Acc:HGNC:1044]	1.5314	up
GO:0005539	glycosaminoglycan binding	molecular_function	5	3.57877e-06	ENSSSCT00000035291	ASPN	biglycan [Source:HGNC Symbol;Acc:HGNC:1044]	1.80011	up
GO:0030133	transport vesicle	cellular_component	11	5.01109e-06	ENSSSCT00000013956	BGN	biglycan [Source:HGNC Symbol;Acc:HGNC:1044]	1.59741	up
GO:0030133	transport vesicle	cellular_component	11	5.01109e-06	ENSSSCT00000018113	CAV2	Sus scrofa caveolin 2 (CAV2), mRNA. [Source:RefSeq mRNA;Acc:NM_001123091]	1.03171	up
GO:0030133	transport vesicle	cellular_component	11	5.01109e-06	ENSSSCT00000034816	BGN	biglycan [Source:HGNC Symbol;Acc:HGNC:1044]	1.62004	up
GO:0030133	transport vesicle	cellular_component	11	5.01109e-06	ENSSSCT00000035033	BGN	biglycan [Source:HGNC Symbol;Acc:HGNC:1044]	1.77973	up
GO:0030133	transport vesicle	cellular_component	11	5.01109e-06	ENSSSCT00000035115	BGN	biglycan [Source:HGNC Symbol;Acc:HGNC:1044]	1.5314	up
GO:0030133	transport vesicle	cellular_component	11	5.01109e-06	ENSSSCT00000035291	ASPN	biglycan [Source:HGNC Symbol;Acc:HGNC:1044]	1.80011	up
GO:0045780	positive regulation of bone resorption	biological_process	9	5.06518e-06	ENSSSCT00000012960	TFRC	Sus scrofa transferrin receptor (p90, CD71) (TFRC), mRNA. [Source:RefSeq mRNA;Acc:NM_214001]	1.06838	up
GO:0045780	positive regulation of bone resorption	biological_process	9	5.06518e-06	ENSSSCT00000014195	LTBP3	latent transforming growth factor beta binding protein 3 [Source:HGNC Symbol;Acc:HGNC:6716]	1.22335	up
GO:0045780	positive regulation of bone resorption	biological_process	9	5.06518e-06	ENSSSCT00000032710	TFRC	Sus scrofa transferrin receptor (p90, CD71) (TFRC), mRNA. [Source:RefSeq mRNA;Acc:NM_214001]	1.05587	up
GO:0045780	positive regulation of bone resorption	biological_process	9	5.06518e-06	ENSSSCT00000034116	TFRC	Sus scrofa transferrin receptor (p90, CD71) (TFRC), mRNA. [Source:RefSeq mRNA;Acc:NM_214001]	1.05034	up
GO:0045780	positive regulation of bone resorption	biological_process	9	5.06518e-06	ENSSSCT00000034535	TFRC	Sus scrofa transferrin receptor (p90, CD71) (TFRC), mRNA. [Source:RefSeq mRNA;Acc:NM_214001]	1.01397	up
GO:0001658	branching involved in ureteric bud morphogenesis	biological_process	8	5.06962e-06	ENSSSCT00000014523	CD44	CD44 molecule (Indian blood group) [Source:HGNC Symbol;Acc:HGNC:1681]	2.20459	up
GO:0001658	branching involved in ureteric bud morphogenesis	biological_process	8	5.06962e-06	ENSSSCT00000033268	CD44	CD44 molecule (Indian blood group) [Source:HGNC Symbol;Acc:HGNC:1681]	2.28895	up
GO:0001658	branching involved in ureteric bud morphogenesis	biological_process	8	5.06962e-06	ENSSSCT00000033911	CD44	CD44 molecule (Indian blood group) [Source:HGNC Symbol;Acc:HGNC:1681]	2.42122	up
GO:0001658	branching involved in ureteric bud morphogenesis	biological_process	8	5.06962e-06	ENSSSCT00000034523	CD44	CD44 molecule (Indian blood group) [Source:HGNC Symbol;Acc:HGNC:1681]	2.38279	up
GO:0001658	branching involved in ureteric bud morphogenesis	biological_process	8	5.06962e-06	ENSSSCT00000034695	CD44	CD44 molecule (Indian blood group) [Source:HGNC Symbol;Acc:HGNC:1681]	2.24205	up
GO:0001658	branching involved in ureteric bud morphogenesis	biological_process	8	5.06962e-06	ENSSSCT00000035454	CD44	CD44 molecule (Indian blood group) [Source:HGNC Symbol;Acc:HGNC:1681]	2.28755	up
GO:0001658	branching involved in ureteric bud morphogenesis	biological_process	8	5.06962e-06	ENSSSCT00000036240	CD44	CD44 molecule (Indian blood group) [Source:HGNC Symbol;Acc:HGNC:1681]	2.35188	up
GO:0042552	myelination	biological_process	10	6.87638e-06	ENSSSCT00000013705	PLP1	Sus scrofa proteolipid protein 1 (PLP1), mRNA. [Source:RefSeq mRNA;Acc:NM_213974]	-1.40923	down
GO:0042552	myelination	biological_process	10	6.87638e-06	ENSSSCT00000015423	SERINC5	Uncharacterized protein {ECO:0000313|Ensembl:ENSSSCP00000015014} [Source:UniProtKB/TrEMBL;Acc:F1RF26]	1.59829	up
GO:0042552	myelination	biological_process	10	6.87638e-06	ENSSSCT00000022817	SERINC5	serine incorporator 5 [Source:HGNC Symbol;Acc:HGNC:18825]	1.98868	up
GO:0042552	myelination	biological_process	10	6.87638e-06	ENSSSCT00000033433	PLP1	Sus scrofa proteolipid protein 1 (PLP1), mRNA. [Source:RefSeq mRNA;Acc:NM_213974]	-1.65176	down
GO:0042552	myelination	biological_process	10	6.87638e-06	ENSSSCT00000034814	PLP1	Sus scrofa proteolipid protein 1 (PLP1), mRNA. [Source:RefSeq mRNA;Acc:NM_213974]	-1.53932	down
GO:0042552	myelination	biological_process	10	6.87638e-06	ENSSSCT00000035182	PLP1	Sus scrofa proteolipid protein 1 (PLP1), mRNA. [Source:RefSeq mRNA;Acc:NM_213974]	-1.34913	down
GO:0004998	transferrin receptor activity	molecular_function	5	1.03538e-05	ENSSSCT00000012960	TFRC	Sus scrofa transferrin receptor (p90, CD71) (TFRC), mRNA. [Source:RefSeq mRNA;Acc:NM_214001]	1.06838	up
GO:0004998	transferrin receptor activity	molecular_function	5	1.03538e-05	ENSSSCT00000032710	TFRC	Sus scrofa transferrin receptor (p90, CD71) (TFRC), mRNA. [Source:RefSeq mRNA;Acc:NM_214001]	1.05587	up
GO:0004998	transferrin receptor activity	molecular_function	5	1.03538e-05	ENSSSCT00000034116	TFRC	Sus scrofa transferrin receptor (p90, CD71) (TFRC), mRNA. [Source:RefSeq mRNA;Acc:NM_214001]	1.05034	up
GO:0004998	transferrin receptor activity	molecular_function	5	1.03538e-05	ENSSSCT00000034535	TFRC	Sus scrofa transferrin receptor (p90, CD71) (TFRC), mRNA. [Source:RefSeq mRNA;Acc:NM_214001]	1.01397	up
GO:0022010	central nervous system myelination	biological_process	11	1.23121e-05	ENSSSCT00000013705	PLP1	Sus scrofa proteolipid protein 1 (PLP1), mRNA. [Source:RefSeq mRNA;Acc:NM_213974]	-1.40923	down
GO:0022010	central nervous system myelination	biological_process	11	1.23121e-05	ENSSSCT00000014296	MYRF	myelin regulatory factor [Source:HGNC Symbol;Acc:HGNC:1181]	1.39032	up
GO:0022010	central nervous system myelination	biological_process	11	1.23121e-05	ENSSSCT00000033433	PLP1	Sus scrofa proteolipid protein 1 (PLP1), mRNA. [Source:RefSeq mRNA;Acc:NM_213974]	-1.65176	down
GO:0022010	central nervous system myelination	biological_process	11	1.23121e-05	ENSSSCT00000034814	PLP1	Sus scrofa proteolipid protein 1 (PLP1), mRNA. [Source:RefSeq mRNA;Acc:NM_213974]	-1.53932	down
GO:0022010	central nervous system myelination	biological_process	11	1.23121e-05	ENSSSCT00000035182	PLP1	Sus scrofa proteolipid protein 1 (PLP1), mRNA. [Source:RefSeq mRNA;Acc:NM_213974]	-1.34913	down
GO:0043209	myelin sheath	cellular_component	5	1.81106e-05	ENSSSCT00000013705	PLP1	Sus scrofa proteolipid protein 1 (PLP1), mRNA. [Source:RefSeq mRNA;Acc:NM_213974]	-1.40923	down
GO:0043209	myelin sheath	cellular_component	5	1.81106e-05	ENSSSCT00000022817	SERINC5	serine incorporator 5 [Source:HGNC Symbol;Acc:HGNC:18825]	1.98868	up
GO:0043209	myelin sheath	cellular_component	5	1.81106e-05	ENSSSCT00000033433	PLP1	Sus scrofa proteolipid protein 1 (PLP1), mRNA. [Source:RefSeq mRNA;Acc:NM_213974]	-1.65176	down
GO:0043209	myelin sheath	cellular_component	5	1.81106e-05	ENSSSCT00000034814	PLP1	Sus scrofa proteolipid protein 1 (PLP1), mRNA. [Source:RefSeq mRNA;Acc:NM_213974]	-1.53932	down
GO:0043209	myelin sheath	cellular_component	5	1.81106e-05	ENSSSCT00000035182	PLP1	Sus scrofa proteolipid protein 1 (PLP1), mRNA. [Source:RefSeq mRNA;Acc:NM_213974]	-1.34913	down
GO:0033138	positive regulation of peptidyl-serine phosphorylation	biological_process	10	1.83994e-05	ENSSSCT00000014523	CD44	CD44 molecule (Indian blood group) [Source:HGNC Symbol;Acc:HGNC:1681]	2.20459	up
GO:0033138	positive regulation of peptidyl-serine phosphorylation	biological_process	10	1.83994e-05	ENSSSCT00000033268	CD44	CD44 molecule (Indian blood group) [Source:HGNC Symbol;Acc:HGNC:1681]	2.28895	up
GO:0033138	positive regulation of peptidyl-serine phosphorylation	biological_process	10	1.83994e-05	ENSSSCT00000033911	CD44	CD44 molecule (Indian blood group) [Source:HGNC Symbol;Acc:HGNC:1681]	2.42122	up
GO:0033138	positive regulation of peptidyl-serine phosphorylation	biological_process	10	1.83994e-05	ENSSSCT00000034523	CD44	CD44 molecule (Indian blood group) [Source:HGNC Symbol;Acc:HGNC:1681]	2.38279	up
GO:0033138	positive regulation of peptidyl-serine phosphorylation	biological_process	10	1.83994e-05	ENSSSCT00000034695	CD44	CD44 molecule (Indian blood group) [Source:HGNC Symbol;Acc:HGNC:1681]	2.24205	up
GO:0033138	positive regulation of peptidyl-serine phosphorylation	biological_process	10	1.83994e-05	ENSSSCT00000035454	CD44	CD44 molecule (Indian blood group) [Source:HGNC Symbol;Acc:HGNC:1681]	2.28755	up
GO:0033138	positive regulation of peptidyl-serine phosphorylation	biological_process	10	1.83994e-05	ENSSSCT00000036240	CD44	CD44 molecule (Indian blood group) [Source:HGNC Symbol;Acc:HGNC:1681]	2.35188	up
GO:0050731	positive regulation of peptidyl-tyrosine phosphorylation	biological_process	10	1.86569e-05	ENSSSCT00000007877	ANGPT4	angiopoietin 4 [Source:HGNC Symbol;Acc:HGNC:487]	1.71309	up
GO:0050731	positive regulation of peptidyl-tyrosine phosphorylation	biological_process	10	1.86569e-05	ENSSSCT00000014523	CD44	CD44 molecule (Indian blood group) [Source:HGNC Symbol;Acc:HGNC:1681]	2.20459	up
GO:0050731	positive regulation of peptidyl-tyrosine phosphorylation	biological_process	10	1.86569e-05	ENSSSCT00000033268	CD44	CD44 molecule (Indian blood group) [Source:HGNC Symbol;Acc:HGNC:1681]	2.28895	up
GO:0050731	positive regulation of peptidyl-tyrosine phosphorylation	biological_process	10	1.86569e-05	ENSSSCT00000033911	CD44	CD44 molecule (Indian blood group) [Source:HGNC Symbol;Acc:HGNC:1681]	2.42122	up
GO:0050731	positive regulation of peptidyl-tyrosine phosphorylation	biological_process	10	1.86569e-05	ENSSSCT00000034523	CD44	CD44 molecule (Indian blood group) [Source:HGNC Symbol;Acc:HGNC:1681]	2.38279	up
GO:0050731	positive regulation of peptidyl-tyrosine phosphorylation	biological_process	10	1.86569e-05	ENSSSCT00000034695	CD44	CD44 molecule (Indian blood group) [Source:HGNC Symbol;Acc:HGNC:1681]	2.24205	up
GO:0050731	positive regulation of peptidyl-tyrosine phosphorylation	biological_process	10	1.86569e-05	ENSSSCT00000035454	CD44	CD44 molecule (Indian blood group) [Source:HGNC Symbol;Acc:HGNC:1681]	2.28755	up
GO:0050731	positive regulation of peptidyl-tyrosine phosphorylation	biological_process	10	1.86569e-05	ENSSSCT00000036240	CD44	CD44 molecule (Indian blood group) [Source:HGNC Symbol;Acc:HGNC:1681]	2.35188	up
GO:0050731	positive regulation of peptidyl-tyrosine phosphorylation	biological_process	10	1.86569e-05	ENSSSCT00000036499	CD24	CD24 molecule [Source:HGNC Symbol;Acc:HGNC:1645]	-1.02399	down
GO:0005886	plasma membrane	cellular_component	5	2.01396e-05	ENSSSCT00000001609	HLA-DRA	Sus scrofa MHC class II DR-alpha (SLA-DRA), mRNA. [Source:RefSeq mRNA;Acc:NM_001113706]	4.40206	up
GO:0005886	plasma membrane	cellular_component	5	2.01396e-05	ENSSSCT00000003130	MMP2	Sus scrofa matrix metallopeptidase 2 (gelatinase A, 72kDa gelatinase, 72kDa type IV collagenase) (MMP2), mRNA. [Source:RefSeq mRNA;Acc:NM_214192]	1.03359	up
GO:0005886	plasma membrane	cellular_component	5	2.01396e-05	ENSSSCT00000004047	RHBDL2	rhomboid, veinlet-like 2 (Drosophila) [Source:HGNC Symbol;Acc:HGNC:16083]	1.49407	up
GO:0005886	plasma membrane	cellular_component	5	2.01396e-05	ENSSSCT00000005170	B2M	Sus scrofa beta-2-microglobulin (B2M), mRNA. [Source:RefSeq mRNA;Acc:NM_213978]	1.14152	up
GO:0005886	plasma membrane	cellular_component	5	2.01396e-05	ENSSSCT00000007081	NTRK1	neurotrophic tyrosine kinase, receptor, type 1 [Source:HGNC Symbol;Acc:HGNC:8031]	-2.74173	down
GO:0005886	plasma membrane	cellular_component	5	2.01396e-05	ENSSSCT00000008389	GPC2	glypican 2 [Source:HGNC Symbol;Acc:HGNC:4450]	-1.06084	down
GO:0005886	plasma membrane	cellular_component	5	2.01396e-05	ENSSSCT00000009774	TMPRSS11D	transmembrane protease, serine 11D [Source:HGNC Symbol;Acc:HGNC:24059]	inf	up
GO:0005886	plasma membrane	cellular_component	5	2.01396e-05	ENSSSCT00000010107	MAPK10	mitogen-activated protein kinase 10 [Source:HGNC Symbol;Acc:HGNC:6872]	-1.56266	down
GO:0005886	plasma membrane	cellular_component	5	2.01396e-05	ENSSSCT00000010899	CMLKR1	Sus scrofa chemokine-like receptor 1 (CMKLR1), mRNA. [Source:RefSeq mRNA;Acc:NM_001123100]	1.29499	up
GO:0005886	plasma membrane	cellular_component	5	2.01396e-05	ENSSSCT00000011758	ADAM12	ADAM metallopeptidase domain 12 [Source:HGNC Symbol;Acc:HGNC:190]	1.40527	up
GO:0005886	plasma membrane	cellular_component	5	2.01396e-05	ENSSSCT00000011822	RGS2	Sus scrofa regulator of G-protein signaling 2, 24kDa (RGS2), mRNA. [Source:RefSeq mRNA;Acc:NM_001044600]	1.00492	up
GO:0005886	plasma membrane	cellular_component	5	2.01396e-05	ENSSSCT00000012082	MRC1	mannose receptor, C type 1 [Source:HGNC Symbol;Acc:HGNC:7228]	2.26339	up
GO:0005886	plasma membrane	cellular_component	5	2.01396e-05	ENSSSCT00000012960	TFRC	Sus scrofa transferrin receptor (p90, CD71) (TFRC), mRNA. [Source:RefSeq mRNA;Acc:NM_214001]	1.06838	up
GO:0005886	plasma membrane	cellular_component	5	2.01396e-05	ENSSSCT00000013299	ADGRG2	G protein-coupled receptor 64 [Source:HGNC Symbol;Acc:HGNC:4516]	1.8496	up
GO:0005886	plasma membrane	cellular_component	5	2.01396e-05	ENSSSCT00000013705	PLP1	Sus scrofa proteolipid protein 1 (PLP1), mRNA. [Source:RefSeq mRNA;Acc:NM_213974]	-1.40923	down
GO:0005886	plasma membrane	cellular_component	5	2.01396e-05	ENSSSCT00000014043	EPS8L2	EPS8-like 2 [Source:HGNC Symbol;Acc:HGNC:21296]	1.11993	up
GO:0005886	plasma membrane	cellular_component	5	2.01396e-05	ENSSSCT00000014523	CD44	CD44 molecule (Indian blood group) [Source:HGNC Symbol;Acc:HGNC:1681]	2.20459	up
GO:0005886	plasma membrane	cellular_component	5	2.01396e-05	ENSSSCT00000014572	ANO5	anoctamin 5 [Source:HGNC Symbol;Acc:HGNC:27337]	3.01776	up
GO:0005886	plasma membrane	cellular_component	5	2.01396e-05	ENSSSCT00000015300	FLT4	fms-related tyrosine kinase 4 [Source:HGNC Symbol;Acc:HGNC:3767]	1.05398	up
GO:0005886	plasma membrane	cellular_component	5	2.01396e-05	ENSSSCT00000015787	CSF1R	colony stimulating factor 1 receptor [Source:HGNC Symbol;Acc:HGNC:2433]	1.28538	up
GO:0005886	plasma membrane	cellular_component	5	2.01396e-05	ENSSSCT00000016414	DRD2	Sus scrofa dopamine receptor D2 (DRD2), mRNA. [Source:RefSeq mRNA;Acc:NM_001244253]	-1.59473	down
GO:0005886	plasma membrane	cellular_component	5	2.01396e-05	ENSSSCT00000017325	SCN3A	sodium channel, voltage gated, type III alpha subunit [Source:HGNC Symbol;Acc:HGNC:10590]	1.7447	up
GO:0005886	plasma membrane	cellular_component	5	2.01396e-05	ENSSSCT00000017672	EPHA4	Sus scrofa EPH receptor A4 (EPHA4), mRNA. [Source:RefSeq mRNA;Acc:NM_001134967]	-1.09856	down
GO:0005886	plasma membrane	cellular_component	5	2.01396e-05	ENSSSCT00000017819	GPC1	glypican 1 [Source:HGNC Symbol;Acc:HGNC:4449]	1.18701	up
GO:0005886	plasma membrane	cellular_component	5	2.01396e-05	ENSSSCT00000018113	CAV2	Sus scrofa caveolin 2 (CAV2), mRNA. [Source:RefSeq mRNA;Acc:NM_001123091]	1.03171	up
GO:0005886	plasma membrane	cellular_component	5	2.01396e-05	ENSSSCT00000018120	GPR85	G protein-coupled receptor 85 [Source:HGNC Symbol;Acc:HGNC:4536]	-1.88926	down
GO:0005886	plasma membrane	cellular_component	5	2.01396e-05	ENSSSCT00000018151	ADCYAP1R1	Sus scrofa adenylate cyclase activating polypeptide 1 (pituitary) receptor type I (ADCYAP1R1), mRNA. [Source:RefSeq mRNA;Acc:NM_001199808]	1.80176	up
GO:0005886	plasma membrane	cellular_component	5	2.01396e-05	ENSSSCT00000018389	ITGA1	integrin, alpha 1 [Source:HGNC Symbol;Acc:HGNC:6134]	1.08696	up
GO:0005886	plasma membrane	cellular_component	5	2.01396e-05	ENSSSCT00000019484	ENO3	enolase 3 (beta, muscle) [Source:HGNC Symbol;Acc:HGNC:3354]	1.10424	up
GO:0005886	plasma membrane	cellular_component	5	2.01396e-05	ENSSSCT00000025886	TRPM2	transient receptor potential cation channel, subfamily M, member 2 [Source:HGNC Symbol;Acc:HGNC:12339]	1.73652	up
GO:0005886	plasma membrane	cellular_component	5	2.01396e-05	ENSSSCT00000026025	CD59	Sus scrofa CD59 molecule, complement regulatory protein (CD59), mRNA. [Source:RefSeq mRNA;Acc:NM_214170]	1.15701	up
GO:0005886	plasma membrane	cellular_component	5	2.01396e-05	ENSSSCT00000026802	TNFRSF12A	Sus scrofa tumor necrosis factor receptor superfamily, member 12A (TNFRSF12A), mRNA. [Source:RefSeq mRNA;Acc:NM_001142839]	2.3593	up
GO:0005886	plasma membrane	cellular_component	5	2.01396e-05	ENSSSCT00000028769	ANO5	anoctamin 5 [Source:HGNC Symbol;Acc:HGNC:27337]	3.03678	up
GO:0005886	plasma membrane	cellular_component	5	2.01396e-05	ENSSSCT00000029237	PCDH10	protocadherin 10 [Source:HGNC Symbol;Acc:HGNC:13404]	-1.2646	down
GO:0005886	plasma membrane	cellular_component	5	2.01396e-05	ENSSSCT00000029867	ADGRG2	G protein-coupled receptor 64 [Source:HGNC Symbol;Acc:HGNC:4516]	1.7897	up
GO:0005886	plasma membrane	cellular_component	5	2.01396e-05	ENSSSCT00000030340	ADCYAP1R1	Sus scrofa adenylate cyclase activating polypeptide 1 (pituitary) receptor type I (ADCYAP1R1), mRNA. [Source:RefSeq mRNA;Acc:NM_001199808]	1.82346	up
GO:0005886	plasma membrane	cellular_component	5	2.01396e-05	ENSSSCT00000032710	TFRC	Sus scrofa transferrin receptor (p90, CD71) (TFRC), mRNA. [Source:RefSeq mRNA;Acc:NM_214001]	1.05587	up
GO:0005886	plasma membrane	cellular_component	5	2.01396e-05	ENSSSCT00000033268	CD44	CD44 molecule (Indian blood group) [Source:HGNC Symbol;Acc:HGNC:1681]	2.28895	up
GO:0005886	plasma membrane	cellular_component	5	2.01396e-05	ENSSSCT00000033433	PLP1	Sus scrofa proteolipid protein 1 (PLP1), mRNA. [Source:RefSeq mRNA;Acc:NM_213974]	-1.65176	down
GO:0005886	plasma membrane	cellular_component	5	2.01396e-05	ENSSSCT00000033911	CD44	CD44 molecule (Indian blood group) [Source:HGNC Symbol;Acc:HGNC:1681]	2.42122	up
GO:0005886	plasma membrane	cellular_component	5	2.01396e-05	ENSSSCT00000034116	TFRC	Sus scrofa transferrin receptor (p90, CD71) (TFRC), mRNA. [Source:RefSeq mRNA;Acc:NM_214001]	1.05034	up
GO:0005886	plasma membrane	cellular_component	5	2.01396e-05	ENSSSCT00000034458	ITGA1	integrin, alpha 1 [Source:HGNC Symbol;Acc:HGNC:6134]	1.31703	up
GO:0005886	plasma membrane	cellular_component	5	2.01396e-05	ENSSSCT00000034523	CD44	CD44 molecule (Indian blood group) [Source:HGNC Symbol;Acc:HGNC:1681]	2.38279	up
GO:0005886	plasma membrane	cellular_component	5	2.01396e-05	ENSSSCT00000034535	TFRC	Sus scrofa transferrin receptor (p90, CD71) (TFRC), mRNA. [Source:RefSeq mRNA;Acc:NM_214001]	1.01397	up
GO:0005886	plasma membrane	cellular_component	5	2.01396e-05	ENSSSCT00000034695	CD44	CD44 molecule (Indian blood group) [Source:HGNC Symbol;Acc:HGNC:1681]	2.24205	up
GO:0005886	plasma membrane	cellular_component	5	2.01396e-05	ENSSSCT00000034814	PLP1	Sus scrofa proteolipid protein 1 (PLP1), mRNA. [Source:RefSeq mRNA;Acc:NM_213974]	-1.53932	down
GO:0005886	plasma membrane	cellular_component	5	2.01396e-05	ENSSSCT00000035182	PLP1	Sus scrofa proteolipid protein 1 (PLP1), mRNA. [Source:RefSeq mRNA;Acc:NM_213974]	-1.34913	down
GO:0005886	plasma membrane	cellular_component	5	2.01396e-05	ENSSSCT00000035314	CD59	Sus scrofa CD59 molecule, complement regulatory protein (CD59), mRNA. [Source:RefSeq mRNA;Acc:NM_214170]	1.01537	up
GO:0005886	plasma membrane	cellular_component	5	2.01396e-05	ENSSSCT00000035454	CD44	CD44 molecule (Indian blood group) [Source:HGNC Symbol;Acc:HGNC:1681]	2.28755	up
GO:0005886	plasma membrane	cellular_component	5	2.01396e-05	ENSSSCT00000035725	ADGRG2	G protein-coupled receptor 64 [Source:HGNC Symbol;Acc:HGNC:4516]	1.70539	up
GO:0005886	plasma membrane	cellular_component	5	2.01396e-05	ENSSSCT00000035897	MRC1	mannose receptor, C type 1 [Source:HGNC Symbol;Acc:HGNC:7228]	2.18282	up
GO:0005886	plasma membrane	cellular_component	5	2.01396e-05	ENSSSCT00000036195	MAPK10	mitogen-activated protein kinase 10 [Source:HGNC Symbol;Acc:HGNC:6872]	-1.91535	down
GO:0005886	plasma membrane	cellular_component	5	2.01396e-05	ENSSSCT00000036240	CD44	CD44 molecule (Indian blood group) [Source:HGNC Symbol;Acc:HGNC:1681]	2.35188	up
GO:0005886	plasma membrane	cellular_component	5	2.01396e-05	ENSSSCT00000036499	CD24	CD24 molecule [Source:HGNC Symbol;Acc:HGNC:1645]	-1.02399	down
GO:0004896	cytokine receptor activity	molecular_function	6	2.72193e-05	ENSSSCT00000014523	CD44	CD44 molecule (Indian blood group) [Source:HGNC Symbol;Acc:HGNC:1681]	2.20459	up
GO:0004896	cytokine receptor activity	molecular_function	6	2.72193e-05	ENSSSCT00000028665	LEPR	leptin receptor precursor [Source:RefSeq peptide;Acc:NP_001019758]	1.83191	up
GO:0004896	cytokine receptor activity	molecular_function	6	2.72193e-05	ENSSSCT00000032483	CX3CR1	chemokine (C-X3-C motif) receptor 1 [Source:HGNC Symbol;Acc:HGNC:2558]	1.43668	up
GO:0004896	cytokine receptor activity	molecular_function	6	2.72193e-05	ENSSSCT00000033268	CD44	CD44 molecule (Indian blood group) [Source:HGNC Symbol;Acc:HGNC:1681]	2.28895	up
GO:0004896	cytokine receptor activity	molecular_function	6	2.72193e-05	ENSSSCT00000033911	CD44	CD44 molecule (Indian blood group) [Source:HGNC Symbol;Acc:HGNC:1681]	2.42122	up
GO:0004896	cytokine receptor activity	molecular_function	6	2.72193e-05	ENSSSCT00000034523	CD44	CD44 molecule (Indian blood group) [Source:HGNC Symbol;Acc:HGNC:1681]	2.38279	up
GO:0004896	cytokine receptor activity	molecular_function	6	2.72193e-05	ENSSSCT00000034695	CD44	CD44 molecule (Indian blood group) [Source:HGNC Symbol;Acc:HGNC:1681]	2.24205	up
GO:0004896	cytokine receptor activity	molecular_function	6	2.72193e-05	ENSSSCT00000035454	CD44	CD44 molecule (Indian blood group) [Source:HGNC Symbol;Acc:HGNC:1681]	2.28755	up
GO:0004896	cytokine receptor activity	molecular_function	6	2.72193e-05	ENSSSCT00000036240	CD44	CD44 molecule (Indian blood group) [Source:HGNC Symbol;Acc:HGNC:1681]	2.35188	up
GO:0071230	cellular response to amino acid stimulus	biological_process	7	3.58884e-05	ENSSSCT00000003130	MMP2	Sus scrofa matrix metallopeptidase 2 (gelatinase A, 72kDa gelatinase, 72kDa type IV collagenase) (MMP2), mRNA. [Source:RefSeq mRNA;Acc:NM_214192]	1.03359	up
GO:0071230	cellular response to amino acid stimulus	biological_process	7	3.58884e-05	ENSSSCT00000013746	COL4A6	collagen, type IV, alpha 6 [Source:HGNC Symbol;Acc:HGNC:2208]	2.02799	up
GO:0071230	cellular response to amino acid stimulus	biological_process	7	3.58884e-05	ENSSSCT00000017459	COL3A1	Sus scrofa collagen, type III, alpha 1 (COL3A1), mRNA. [Source:RefSeq mRNA;Acc:NM_001243297]	1.29781	up
GO:0071230	cellular response to amino acid stimulus	biological_process	7	3.58884e-05	ENSSSCT00000017460	COL5A2	Sus scrofa collagen, type V, alpha 2 (COL5A2), mRNA. [Source:RefSeq mRNA;Acc:NM_001105289]	1.19651	up
GO:0071230	cellular response to amino acid stimulus	biological_process	7	3.58884e-05	ENSSSCT00000024347	COL6A1	collagen, type VI, alpha 1 [Source:HGNC Symbol;Acc:HGNC:2211]	1.13438	up
GO:0006898	receptor-mediated endocytosis	biological_process	8	4.26012e-05	ENSSSCT00000012082	MRC1	mannose receptor, C type 1 [Source:HGNC Symbol;Acc:HGNC:7228]	2.26339	up
GO:0006898	receptor-mediated endocytosis	biological_process	8	4.26012e-05	ENSSSCT00000012960	TFRC	Sus scrofa transferrin receptor (p90, CD71) (TFRC), mRNA. [Source:RefSeq mRNA;Acc:NM_214001]	1.06838	up
GO:0006898	receptor-mediated endocytosis	biological_process	8	4.26012e-05	ENSSSCT00000027203	LRP1	low density lipoprotein receptor-related protein 1 [Source:HGNC Symbol;Acc:HGNC:6692]	1.0681	up
GO:0006898	receptor-mediated endocytosis	biological_process	8	4.26012e-05	ENSSSCT00000032710	TFRC	Sus scrofa transferrin receptor (p90, CD71) (TFRC), mRNA. [Source:RefSeq mRNA;Acc:NM_214001]	1.05587	up
GO:0006898	receptor-mediated endocytosis	biological_process	8	4.26012e-05	ENSSSCT00000034116	TFRC	Sus scrofa transferrin receptor (p90, CD71) (TFRC), mRNA. [Source:RefSeq mRNA;Acc:NM_214001]	1.05034	up
GO:0006898	receptor-mediated endocytosis	biological_process	8	4.26012e-05	ENSSSCT00000034126	LRP1	low density lipoprotein receptor-related protein 1 [Source:HGNC Symbol;Acc:HGNC:6692]	1.03861	up
GO:0006898	receptor-mediated endocytosis	biological_process	8	4.26012e-05	ENSSSCT00000034535	TFRC	Sus scrofa transferrin receptor (p90, CD71) (TFRC), mRNA. [Source:RefSeq mRNA;Acc:NM_214001]	1.01397	up
GO:0006898	receptor-mediated endocytosis	biological_process	8	4.26012e-05	ENSSSCT00000035897	MRC1	mannose receptor, C type 1 [Source:HGNC Symbol;Acc:HGNC:7228]	2.18282	up
GO:0030316	osteoclast differentiation	biological_process	9	4.87307e-05	ENSSSCT00000012960	TFRC	Sus scrofa transferrin receptor (p90, CD71) (TFRC), mRNA. [Source:RefSeq mRNA;Acc:NM_214001]	1.06838	up
GO:0030316	osteoclast differentiation	biological_process	9	4.87307e-05	ENSSSCT00000015787	CSF1R	colony stimulating factor 1 receptor [Source:HGNC Symbol;Acc:HGNC:2433]	1.28538	up
GO:0030316	osteoclast differentiation	biological_process	9	4.87307e-05	ENSSSCT00000032710	TFRC	Sus scrofa transferrin receptor (p90, CD71) (TFRC), mRNA. [Source:RefSeq mRNA;Acc:NM_214001]	1.05587	up
GO:0030316	osteoclast differentiation	biological_process	9	4.87307e-05	ENSSSCT00000034116	TFRC	Sus scrofa transferrin receptor (p90, CD71) (TFRC), mRNA. [Source:RefSeq mRNA;Acc:NM_214001]	1.05034	up
GO:0030316	osteoclast differentiation	biological_process	9	4.87307e-05	ENSSSCT00000034535	TFRC	Sus scrofa transferrin receptor (p90, CD71) (TFRC), mRNA. [Source:RefSeq mRNA;Acc:NM_214001]	1.01397	up
GO:0043615	astrocyte cell migration	biological_process	9	5.23032e-05	ENSSSCT00000022674	APCDD1	adenomatosis polyposis coli down-regulated 1 [Source:HGNC Symbol;Acc:HGNC:15718]	-1.40616	down
GO:0043615	astrocyte cell migration	biological_process	9	5.23032e-05	ENSSSCT00000028835	APCDD1	adenomatosis polyposis coli down-regulated 1 [Source:HGNC Symbol;Acc:HGNC:15718]	-1.32892	down
GO:0043615	astrocyte cell migration	biological_process	9	5.23032e-05	ENSSSCT00000030877	APCDD1	adenomatosis polyposis coli down-regulated 1 [Source:HGNC Symbol;Acc:HGNC:15718]	-1.41168	down
GO:0005575	cellular_component	cellular_component	2	8.40655e-05	ENSSSCT00000000035	TSPO	translocator protein (18kDa) [Source:HGNC Symbol;Acc:HGNC:1158]	1.11077	up
GO:0005575	cellular_component	cellular_component	2	8.40655e-05	ENSSSCT00000000240	BIN2	Uncharacterized protein {ECO:0000313|Ensembl:ENSSSCP00000000236} [Source:UniProtKB/TrEMBL;Acc:F1SH84]	1.41331	up
GO:0005575	cellular_component	cellular_component	2	8.40655e-05	ENSSSCT00000001609	HLA-DRA	Sus scrofa MHC class II DR-alpha (SLA-DRA), mRNA. [Source:RefSeq mRNA;Acc:NM_001113706]	4.40206	up
GO:0005575	cellular_component	cellular_component	2	8.40655e-05	ENSSSCT00000001911	CLIC5	chloride intracellular channel 5 [Source:HGNC Symbol;Acc:HGNC:13517]	1.12046	up
GO:0005575	cellular_component	cellular_component	2	8.40655e-05	ENSSSCT00000002174	SLC25A21	solute carrier family 25 (mitochondrial oxoadipate carrier), member 21 [Source:HGNC Symbol;Acc:HGNC:14411]	1.193	up
GO:0005575	cellular_component	cellular_component	2	8.40655e-05	ENSSSCT00000002175	PAX9	paired box 9 [Source:HGNC Symbol;Acc:HGNC:8623]	1.21039	up
GO:0005575	cellular_component	cellular_component	2	8.40655e-05	ENSSSCT00000002568	GALNT16	polypeptide N-acetylgalactosaminyltransferase 16 [Source:HGNC Symbol;Acc:HGNC:23233]	1.3272	up
GO:0005575	cellular_component	cellular_component	2	8.40655e-05	ENSSSCT00000002577	SLC8A3	solute carrier family 8 (sodium/calcium exchanger), member 3 [Source:HGNC Symbol;Acc:HGNC:11070]	1.93522	up
GO:0005575	cellular_component	cellular_component	2	8.40655e-05	ENSSSCT00000003130	MMP2	Sus scrofa matrix metallopeptidase 2 (gelatinase A, 72kDa gelatinase, 72kDa type IV collagenase) (MMP2), mRNA. [Source:RefSeq mRNA;Acc:NM_214192]	1.03359	up
GO:0005575	cellular_component	cellular_component	2	8.40655e-05	ENSSSCT00000003797	DRAXIN	dorsal inhibitory axon guidance protein [Source:HGNC Symbol;Acc:HGNC:25054]	-1.72654	down
GO:0005575	cellular_component	cellular_component	2	8.40655e-05	ENSSSCT00000003798	DRAXIN	dorsal inhibitory axon guidance protein [Source:HGNC Symbol;Acc:HGNC:25054]	-1.7055	down
GO:0005575	cellular_component	cellular_component	2	8.40655e-05	ENSSSCT00000004047	RHBDL2	rhomboid, veinlet-like 2 (Drosophila) [Source:HGNC Symbol;Acc:HGNC:16083]	1.49407	up
GO:0005575	cellular_component	cellular_component	2	8.40655e-05	ENSSSCT00000004082	MTCL1	microtubule crosslinking factor 1 [Source:HGNC Symbol;Acc:HGNC:29121]	1.57992	up
GO:0005575	cellular_component	cellular_component	2	8.40655e-05	ENSSSCT00000004158	LPAR3	Sus scrofa lysophosphatidic acid receptor 3 (LPAR3), mRNA. [Source:RefSeq mRNA;Acc:NM_001162402]	2.98005	up
GO:0005575	cellular_component	cellular_component	2	8.40655e-05	ENSSSCT00000004214	AK4	Sus scrofa adenylate kinase 3-like 1 (AK3L1), mRNA. [Source:RefSeq mRNA;Acc:NM_001044597]	1.10657	up
GO:0005575	cellular_component	cellular_component	2	8.40655e-05	ENSSSCT00000004436	THBS2	thrombospondin 2 [Source:HGNC Symbol;Acc:HGNC:11786]	1.64916	up
GO:0005575	cellular_component	cellular_component	2	8.40655e-05	ENSSSCT00000004668	HEY2	Sus scrofa hairy/enhancer-of-split related with YRPW motif 2 (HEY2), mRNA. [Source:RefSeq mRNA;Acc:NM_001243329]	-1.81659	down
GO:0005575	cellular_component	cellular_component	2	8.40655e-05	ENSSSCT00000004691	MAN1A1	mannosidase, alpha, class 1A, member 1 [Source:HGNC Symbol;Acc:HGNC:6821]	1.20532	up
GO:0005575	cellular_component	cellular_component	2	8.40655e-05	ENSSSCT00000005078	AQP9	Sus scrofa aquaporin 9 (AQP9), mRNA. [Source:RefSeq mRNA;Acc:NM_001112684]	2.76688	up
GO:0005575	cellular_component	cellular_component	2	8.40655e-05	ENSSSCT00000005170	B2M	Sus scrofa beta-2-microglobulin (B2M), mRNA. [Source:RefSeq mRNA;Acc:NM_213978]	1.14152	up
GO:0005575	cellular_component	cellular_component	2	8.40655e-05	ENSSSCT00000005707	SH3GL2	SH3-domain GRB2-like 2 [Source:HGNC Symbol;Acc:HGNC:10831]	-1.37296	down
GO:0005575	cellular_component	cellular_component	2	8.40655e-05	ENSSSCT00000005725	TYRP1	Sus scrofa tyrosinase-related protein 1 (TYRP1), mRNA. [Source:RefSeq mRNA;Acc:NM_001025226]	-7.71117	down
GO:0005575	cellular_component	cellular_component	2	8.40655e-05	ENSSSCT00000005900	IGFBPL1	insulin-like growth factor binding protein-like 1 [Source:HGNC Symbol;Acc:HGNC:20081]	-3.35122	down
GO:0005575	cellular_component	cellular_component	2	8.40655e-05	ENSSSCT00000006323	COL5A1	Sus scrofa collagen, type V, alpha 1 (COL5A1), mRNA. [Source:RefSeq mRNA;Acc:NM_001014971]	1.37724	up
GO:0005575	cellular_component	cellular_component	2	8.40655e-05	ENSSSCT00000007081	NTRK1	neurotrophic tyrosine kinase, receptor, type 1 [Source:HGNC Symbol;Acc:HGNC:8031]	-2.74173	down
GO:0005575	cellular_component	cellular_component	2	8.40655e-05	ENSSSCT00000007528	PALMD	palmdelphin [Source:HGNC Symbol;Acc:HGNC:15846]	1.50407	up
GO:0005575	cellular_component	cellular_component	2	8.40655e-05	ENSSSCT00000007945	BPIFB1	Sus scrofa BPI fold containing family B, member 1 (BPIFB1), mRNA. [Source:RefSeq mRNA;Acc:NM_001101032]	4.7941	up
GO:0005575	cellular_component	cellular_component	2	8.40655e-05	ENSSSCT00000008389	GPC2	glypican 2 [Source:HGNC Symbol;Acc:HGNC:4450]	-1.06084	down
GO:0005575	cellular_component	cellular_component	2	8.40655e-05	ENSSSCT00000008738	HBZ	hemoglobin, zeta [Source:HGNC Symbol;Acc:HGNC:4835]	-7.28938	down
GO:0005575	cellular_component	cellular_component	2	8.40655e-05	ENSSSCT00000008930	SLC9A2	Sus scrofa solute carrier family 9, subfamily A (NHE2, cation proton antiporter 2), member 2 (SLC9A2), mRNA. [Source:RefSeq mRNA;Acc:NM_001100189]	5.11488	up
GO:0005575	cellular_component	cellular_component	2	8.40655e-05	ENSSSCT00000009543	HTRA3	Sus scrofa HtrA serine peptidase 3 (HTRA3), mRNA. [Source:RefSeq mRNA;Acc:NM_001195343]	3.19828	up
GO:0005575	cellular_component	cellular_component	2	8.40655e-05	ENSSSCT00000009741	HOPX	Sus scrofa HOP homeobox (HOPX), mRNA. [Source:RefSeq mRNA;Acc:NM_213792]	1.87923	up
GO:0005575	cellular_component	cellular_component	2	8.40655e-05	ENSSSCT00000009774	TMPRSS11D	transmembrane protease, serine 11D [Source:HGNC Symbol;Acc:HGNC:24059]	inf	up
GO:0005575	cellular_component	cellular_component	2	8.40655e-05	ENSSSCT00000010022	SGMS2	sphingomyelin synthase 2 [Source:HGNC Symbol;Acc:HGNC:28395]	3.44859	up
GO:0005575	cellular_component	cellular_component	2	8.40655e-05	ENSSSCT00000010091	SPP1	Sus scrofa secreted phosphoprotein 1 (SPP1), mRNA. [Source:RefSeq mRNA;Acc:NM_214023]	2.70775	up
GO:0005575	cellular_component	cellular_component	2	8.40655e-05	ENSSSCT00000010095	IBSP	Bone sialoprotein 2 [Source:UniProtKB/Swiss-Prot;Acc:P31936]	5.61317	up
GO:0005575	cellular_component	cellular_component	2	8.40655e-05	ENSSSCT00000010101	SPARCL1	SPARC-like 1 (hevin) [Source:HGNC Symbol;Acc:HGNC:11220]	2.05644	up
GO:0005575	cellular_component	cellular_component	2	8.40655e-05	ENSSSCT00000010107	MAPK10	mitogen-activated protein kinase 10 [Source:HGNC Symbol;Acc:HGNC:6872]	-1.56266	down
GO:0005575	cellular_component	cellular_component	2	8.40655e-05	ENSSSCT00000010405	DCT	L-dopachrome tautomerase [Source:UniProtKB/Swiss-Prot;Acc:Q4R1H1]	-1.40042	down
GO:0005575	cellular_component	cellular_component	2	8.40655e-05	ENSSSCT00000010899	CMLKR1	Sus scrofa chemokine-like receptor 1 (CMKLR1), mRNA. [Source:RefSeq mRNA;Acc:NM_001123100]	1.29499	up
GO:0005575	cellular_component	cellular_component	2	8.40655e-05	ENSSSCT00000011255	SPOCK2	Uncharacterized protein {ECO:0000313|Ensembl:ENSSSCP00000010963} [Source:UniProtKB/TrEMBL;Acc:F1SU95]	1.60825	up
GO:0005575	cellular_component	cellular_component	2	8.40655e-05	ENSSSCT00000011432	ACTA2	Sus scrofa actin, alpha 2, smooth muscle, aorta (ACTA2), mRNA. [Source:RefSeq mRNA;Acc:NM_001164650]	1.2241	up
GO:0005575	cellular_component	cellular_component	2	8.40655e-05	ENSSSCT00000011672	EMX2	empty spiracles homeobox 2 [Source:HGNC Symbol;Acc:HGNC:3341]	-2.65464	down
GO:0005575	cellular_component	cellular_component	2	8.40655e-05	ENSSSCT00000011822	RGS2	Sus scrofa regulator of G-protein signaling 2, 24kDa (RGS2), mRNA. [Source:RefSeq mRNA;Acc:NM_001044600]	1.00492	up
GO:0005575	cellular_component	cellular_component	2	8.40655e-05	ENSSSCT00000012002	CCL21	Sus scrofa chemokine (C-C motif) ligand 21 (CCL21), mRNA. [Source:RefSeq mRNA;Acc:NM_001005151]	4.38573	up
GO:0005575	cellular_component	cellular_component	2	8.40655e-05	ENSSSCT00000012277	THRB	thyroid hormone receptor, beta [Source:HGNC Symbol;Acc:HGNC:11799]	1.35841	up
GO:0005575	cellular_component	cellular_component	2	8.40655e-05	ENSSSCT00000012825	GPR87	G protein-coupled receptor 87 [Source:HGNC Symbol;Acc:HGNC:4538]	2.12618	up
GO:0005575	cellular_component	cellular_component	2	8.40655e-05	ENSSSCT00000012960	TFRC	Sus scrofa transferrin receptor (p90, CD71) (TFRC), mRNA. [Source:RefSeq mRNA;Acc:NM_214001]	1.06838	up
GO:0005575	cellular_component	cellular_component	2	8.40655e-05	ENSSSCT00000013235	ANOS1	Kallmann syndrome 1 sequence [Source:HGNC Symbol;Acc:HGNC:6211]	1.26629	up
GO:0005575	cellular_component	cellular_component	2	8.40655e-05	ENSSSCT00000013299	ADGRG2	G protein-coupled receptor 64 [Source:HGNC Symbol;Acc:HGNC:4516]	1.8496	up
GO:0005575	cellular_component	cellular_component	2	8.40655e-05	ENSSSCT00000013705	PLP1	Sus scrofa proteolipid protein 1 (PLP1), mRNA. [Source:RefSeq mRNA;Acc:NM_213974]	-1.40923	down
GO:0005575	cellular_component	cellular_component	2	8.40655e-05	ENSSSCT00000013746	COL4A6	collagen, type IV, alpha 6 [Source:HGNC Symbol;Acc:HGNC:2208]	2.02799	up
GO:0005575	cellular_component	cellular_component	2	8.40655e-05	ENSSSCT00000014523	CD44	CD44 molecule (Indian blood group) [Source:HGNC Symbol;Acc:HGNC:1681]	2.20459	up
GO:0005575	cellular_component	cellular_component	2	8.40655e-05	ENSSSCT00000014572	ANO5	anoctamin 5 [Source:HGNC Symbol;Acc:HGNC:27337]	3.01776	up
GO:0005575	cellular_component	cellular_component	2	8.40655e-05	ENSSSCT00000015016	NFIX	Nuclear factor 1 {ECO:0000256|RuleBase:RU000690} [Source:UniProtKB/TrEMBL;Acc:F1SDA0]	1.47189	up
GO:0005575	cellular_component	cellular_component	2	8.40655e-05	ENSSSCT00000015300	FLT4	fms-related tyrosine kinase 4 [Source:HGNC Symbol;Acc:HGNC:3767]	1.05398	up
GO:0005575	cellular_component	cellular_component	2	8.40655e-05	ENSSSCT00000015390	F2RL2	coagulation factor II (thrombin) receptor-like 2 [Source:HGNC Symbol;Acc:HGNC:3539]	1.13418	up
GO:0005575	cellular_component	cellular_component	2	8.40655e-05	ENSSSCT00000015423	SERINC5	Uncharacterized protein {ECO:0000313|Ensembl:ENSSSCP00000015014} [Source:UniProtKB/TrEMBL;Acc:F1RF26]	1.59829	up
GO:0005575	cellular_component	cellular_component	2	8.40655e-05	ENSSSCT00000015634	CXCL14	Sus scrofa chemokine (C-X-C motif) ligand 14 (CXCL14), mRNA. [Source:RefSeq mRNA;Acc:NM_001244128]	-2.07162	down
GO:0005575	cellular_component	cellular_component	2	8.40655e-05	ENSSSCT00000015787	CSF1R	colony stimulating factor 1 receptor [Source:HGNC Symbol;Acc:HGNC:2433]	1.28538	up
GO:0005575	cellular_component	cellular_component	2	8.40655e-05	ENSSSCT00000016077	HBE1	Sus scrofa hemoglobin, epsilon 1 (HBE1), mRNA. [Source:RefSeq mRNA;Acc:NM_214447]	-5.93143	down
GO:0005575	cellular_component	cellular_component	2	8.40655e-05	ENSSSCT00000016414	DRD2	Sus scrofa dopamine receptor D2 (DRD2), mRNA. [Source:RefSeq mRNA;Acc:NM_001244253]	-1.59473	down
GO:0005575	cellular_component	cellular_component	2	8.40655e-05	ENSSSCT00000016560	PANX3	Pannexin {ECO:0000256|RuleBase:RU010713} [Source:UniProtKB/TrEMBL;Acc:F1S7B4]	3.81462	up
GO:0005575	cellular_component	cellular_component	2	8.40655e-05	ENSSSCT00000016699	COL1A2	Sus scrofa collagen, type I, alpha 2 (COL1A2), mRNA. [Source:RefSeq mRNA;Acc:NM_001243655]	1.86461	up
GO:0005575	cellular_component	cellular_component	2	8.40655e-05	ENSSSCT00000016780	CD36	Sus scrofa CD36 molecule (thrombospondin receptor) (CD36), mRNA. [Source:RefSeq mRNA;Acc:NM_001044622]	2.97298	up
GO:0005575	cellular_component	cellular_component	2	8.40655e-05	ENSSSCT00000017325	SCN3A	sodium channel, voltage gated, type III alpha subunit [Source:HGNC Symbol;Acc:HGNC:10590]	1.7447	up
GO:0005575	cellular_component	cellular_component	2	8.40655e-05	ENSSSCT00000017406	HOXD3	homeobox D3 [Source:HGNC Symbol;Acc:HGNC:5137]	-2.60836	down
GO:0005575	cellular_component	cellular_component	2	8.40655e-05	ENSSSCT00000017407	HOXD1	homeobox D1 [Source:HGNC Symbol;Acc:HGNC:5132]	-2.68922	down
GO:0005575	cellular_component	cellular_component	2	8.40655e-05	ENSSSCT00000017459	COL3A1	Sus scrofa collagen, type III, alpha 1 (COL3A1), mRNA. [Source:RefSeq mRNA;Acc:NM_001243297]	1.29781	up
GO:0005575	cellular_component	cellular_component	2	8.40655e-05	ENSSSCT00000017460	COL5A2	Sus scrofa collagen, type V, alpha 2 (COL5A2), mRNA. [Source:RefSeq mRNA;Acc:NM_001105289]	1.19651	up
GO:0005575	cellular_component	cellular_component	2	8.40655e-05	ENSSSCT00000017672	EPHA4	Sus scrofa EPH receptor A4 (EPHA4), mRNA. [Source:RefSeq mRNA;Acc:NM_001134967]	-1.09856	down
GO:0005575	cellular_component	cellular_component	2	8.40655e-05	ENSSSCT00000017673	NA	Uncharacterized protein {ECO:0000313|Ensembl:ENSSSCP00000023043} [Source:UniProtKB/TrEMBL;Acc:I3LG50]	-1.35777	down
GO:0005575	cellular_component	cellular_component	2	8.40655e-05	ENSSSCT00000017819	GPC1	glypican 1 [Source:HGNC Symbol;Acc:HGNC:4449]	1.18701	up
GO:0005575	cellular_component	cellular_component	2	8.40655e-05	ENSSSCT00000017884	DPP6	dipeptidyl-peptidase 6 [Source:HGNC Symbol;Acc:HGNC:3010]	-1.06447	down
GO:0005575	cellular_component	cellular_component	2	8.40655e-05	ENSSSCT00000018091	WNT16	wingless-type MMTV integration site family, member 16 [Source:HGNC Symbol;Acc:HGNC:16267]	-1.43357	down
GO:0005575	cellular_component	cellular_component	2	8.40655e-05	ENSSSCT00000018113	CAV2	Sus scrofa caveolin 2 (CAV2), mRNA. [Source:RefSeq mRNA;Acc:NM_001123091]	1.03171	up
GO:0005575	cellular_component	cellular_component	2	8.40655e-05	ENSSSCT00000018120	GPR85	G protein-coupled receptor 85 [Source:HGNC Symbol;Acc:HGNC:4536]	-1.88926	down
GO:0005575	cellular_component	cellular_component	2	8.40655e-05	ENSSSCT00000018151	ADCYAP1R1	Sus scrofa adenylate cyclase activating polypeptide 1 (pituitary) receptor type I (ADCYAP1R1), mRNA. [Source:RefSeq mRNA;Acc:NM_001199808]	1.80176	up
GO:0005575	cellular_component	cellular_component	2	8.40655e-05	ENSSSCT00000018316	C1QTNF3	Sus scrofa C1q and tumor necrosis factor related protein 3 (C1QTNF3), mRNA. [Source:RefSeq mRNA;Acc:NM_001145386]	2.26192	up
GO:0005575	cellular_component	cellular_component	2	8.40655e-05	ENSSSCT00000018389	ITGA1	integrin, alpha 1 [Source:HGNC Symbol;Acc:HGNC:6134]	1.08696	up
GO:0005575	cellular_component	cellular_component	2	8.40655e-05	ENSSSCT00000018493	STC2	Sus scrofa stanniocalcin 2 (STC2), mRNA. [Source:RefSeq mRNA;Acc:NM_001110173]	1.67627	up
GO:0005575	cellular_component	cellular_component	2	8.40655e-05	ENSSSCT00000018588	GALNT10	Uncharacterized protein {ECO:0000313|Ensembl:ENSSSCP00000018088} [Source:UniProtKB/TrEMBL;Acc:F1RQC2]	1.19752	up
GO:0005575	cellular_component	cellular_component	2	8.40655e-05	ENSSSCT00000018598	SPARC	Uncharacterized protein {ECO:0000313|Ensembl:ENSSSCP00000018097} [Source:UniProtKB/TrEMBL;Acc:F1RQB3]	1.28247	up
GO:0005575	cellular_component	cellular_component	2	8.40655e-05	ENSSSCT00000018599	SPARC	SPARC precursor [Source:RefSeq peptide;Acc:NP_001026964]	1.4691	up
GO:0005575	cellular_component	cellular_component	2	8.40655e-05	ENSSSCT00000018602	SLC36A2	Uncharacterized protein {ECO:0000313|Ensembl:ENSSSCP00000018101} [Source:UniProtKB/TrEMBL;Acc:F1S0V7]	3.12396	up
GO:0005575	cellular_component	cellular_component	2	8.40655e-05	ENSSSCT00000018831	CYB561	cytochrome b561 [Source:HGNC Symbol;Acc:HGNC:2571]	1.03963	up
GO:0005575	cellular_component	cellular_component	2	8.40655e-05	ENSSSCT00000018853	WNT3	wingless-type MMTV integration site family, member 3 [Source:HGNC Symbol;Acc:HGNC:12782]	-1.89132	down
GO:0005575	cellular_component	cellular_component	2	8.40655e-05	ENSSSCT00000019010	KRT27	Sus scrofa keratin 27 (KRT27), mRNA. [Source:RefSeq mRNA;Acc:NM_001244622]	1.7819	up
GO:0005575	cellular_component	cellular_component	2	8.40655e-05	ENSSSCT00000019012	KRT25	keratin 25 [Source:HGNC Symbol;Acc:HGNC:30839]	1.86619	up
GO:0005575	cellular_component	cellular_component	2	8.40655e-05	ENSSSCT00000019393	SERPINF1	serpin peptidase inhibitor, clade F (alpha-2 antiplasmin, pigment epithelium derived factor), member 1 [Source:HGNC Symbol;Acc:HGNC:8824]	1.3931	up
GO:0005575	cellular_component	cellular_component	2	8.40655e-05	ENSSSCT00000019456	SPNS2	spinster homolog 2 (Drosophila) [Source:HGNC Symbol;Acc:HGNC:26992]	1.68814	up
GO:0005575	cellular_component	cellular_component	2	8.40655e-05	ENSSSCT00000019484	ENO3	enolase 3 (beta, muscle) [Source:HGNC Symbol;Acc:HGNC:3354]	1.10424	up
GO:0005575	cellular_component	cellular_component	2	8.40655e-05	ENSSSCT00000022297	TDH	Sus scrofa L-threonine 3-dehydrogenase (TDH), mRNA. [Source:RefSeq mRNA;Acc:NM_214004]	-1.37757	down
GO:0005575	cellular_component	cellular_component	2	8.40655e-05	ENSSSCT00000022676	NA	Uncharacterized protein {ECO:0000313|Ensembl:ENSSSCP00000024362} [Source:UniProtKB/TrEMBL;Acc:I3LJV0]	1.34827	up
GO:0005575	cellular_component	cellular_component	2	8.40655e-05	ENSSSCT00000022817	SERINC5	serine incorporator 5 [Source:HGNC Symbol;Acc:HGNC:18825]	1.98868	up
GO:0005575	cellular_component	cellular_component	2	8.40655e-05	ENSSSCT00000023019	SETD7	Uncharacterized protein {ECO:0000313|Ensembl:ENSSSCP00000023714} [Source:UniProtKB/TrEMBL;Acc:I3LI15]	1.18106	up
GO:0005575	cellular_component	cellular_component	2	8.40655e-05	ENSSSCT00000023118	KIF5A	kinesin family member 5C [Source:HGNC Symbol;Acc:HGNC:6325]	-1.10609	down
GO:0005575	cellular_component	cellular_component	2	8.40655e-05	ENSSSCT00000024528	COL1A2	Uncharacterized protein {ECO:0000313|Ensembl:ENSSSCP00000019885} [Source:UniProtKB/TrEMBL;Acc:I3L781]	1.99314	up
GO:0005575	cellular_component	cellular_component	2	8.40655e-05	ENSSSCT00000024975	IFITM5	Uncharacterized protein {ECO:0000313|Ensembl:ENSSSCP00000026490} [Source:UniProtKB/TrEMBL;Acc:F1RGC6]	2.95784	up
GO:0005575	cellular_component	cellular_component	2	8.40655e-05	ENSSSCT00000025283	KCNK6	potassium channel, two pore domain subfamily K, member 6 [Source:HGNC Symbol;Acc:HGNC:6281]	1.98283	up
GO:0005575	cellular_component	cellular_component	2	8.40655e-05	ENSSSCT00000025287	NFIX	nuclear factor I/X (CCAAT-binding transcription factor) [Source:HGNC Symbol;Acc:HGNC:7788]	1.26757	up
GO:0005575	cellular_component	cellular_component	2	8.40655e-05	ENSSSCT00000025613	NA	NA	3.74283	up
GO:0005575	cellular_component	cellular_component	2	8.40655e-05	ENSSSCT00000025886	TRPM2	transient receptor potential cation channel, subfamily M, member 2 [Source:HGNC Symbol;Acc:HGNC:12339]	1.73652	up
GO:0005575	cellular_component	cellular_component	2	8.40655e-05	ENSSSCT00000026025	CD59	Sus scrofa CD59 molecule, complement regulatory protein (CD59), mRNA. [Source:RefSeq mRNA;Acc:NM_214170]	1.15701	up
GO:0005575	cellular_component	cellular_component	2	8.40655e-05	ENSSSCT00000026507	NA	Uncharacterized protein {ECO:0000313|Ensembl:ENSSSCP00000023790} [Source:UniProtKB/TrEMBL;Acc:I3LI90]	1.83946	up
GO:0005575	cellular_component	cellular_component	2	8.40655e-05	ENSSSCT00000026551	NA	NA	3.71268	up
GO:0005575	cellular_component	cellular_component	2	8.40655e-05	ENSSSCT00000026718	WFDC1	WAP four-disulfide core domain 1 [Source:HGNC Symbol;Acc:HGNC:15466]	2.45311	up
GO:0005575	cellular_component	cellular_component	2	8.40655e-05	ENSSSCT00000026995	NA	Uncharacterized protein {ECO:0000313|Ensembl:ENSSSCP00000026140} [Source:UniProtKB/TrEMBL;Acc:I3LPW3]	2.62318	up
GO:0005575	cellular_component	cellular_component	2	8.40655e-05	ENSSSCT00000027055	KAZALD1	Sus scrofa Kazal-type serine peptidase inhibitor domain 1 (KAZALD1), mRNA. [Source:RefSeq mRNA;Acc:NM_001244551]	1.71649	up
GO:0005575	cellular_component	cellular_component	2	8.40655e-05	ENSSSCT00000027066	RPL15	Ribosomal protein L15 {ECO:0000256|RuleBase:RU000663} [Source:UniProtKB/TrEMBL;Acc:I3L623]	-2.2127	down
GO:0005575	cellular_component	cellular_component	2	8.40655e-05	ENSSSCT00000027090	ZBTB47	zinc finger and BTB domain containing 47 [Source:HGNC Symbol;Acc:HGNC:26955]	1.0925	up
GO:0005575	cellular_component	cellular_component	2	8.40655e-05	ENSSSCT00000027767	CNIH3	cornichon family AMPA receptor auxiliary protein 3 [Source:HGNC Symbol;Acc:HGNC:26802]	1.27141	up
GO:0005575	cellular_component	cellular_component	2	8.40655e-05	ENSSSCT00000028027	NA	Uncharacterized protein {ECO:0000313|Ensembl:ENSSSCP00000022138} [Source:UniProtKB/TrEMBL;Acc:I3LDK6]	1.33956	up
GO:0005575	cellular_component	cellular_component	2	8.40655e-05	ENSSSCT00000028366	NA	Uncharacterized protein {ECO:0000313|Ensembl:ENSSSCP00000023043} [Source:UniProtKB/TrEMBL;Acc:I3LG50]	-1.36186	down
GO:0005575	cellular_component	cellular_component	2	8.40655e-05	ENSSSCT00000028470	BTNL9	butyrophilin-like 9 [Source:HGNC Symbol;Acc:HGNC:24176]	3.51752	up
GO:0005575	cellular_component	cellular_component	2	8.40655e-05	ENSSSCT00000028665	LEPR	leptin receptor precursor [Source:RefSeq peptide;Acc:NP_001019758]	1.83191	up
GO:0005575	cellular_component	cellular_component	2	8.40655e-05	ENSSSCT00000028769	ANO5	anoctamin 5 [Source:HGNC Symbol;Acc:HGNC:27337]	3.03678	up
GO:0005575	cellular_component	cellular_component	2	8.40655e-05	ENSSSCT00000028925	FGF1	Fibroblast growth factor 1 [Source:UniProtKB/Swiss-Prot;Acc:P20002]	1.9886	up
GO:0005575	cellular_component	cellular_component	2	8.40655e-05	ENSSSCT00000029090	SLC2A1	Solute carrier family 2, facilitated glucose transporter member 1 {ECO:0000313|Ensembl:ENSSSCP00000023111} [Source:UniProtKB/TrEMBL;Acc:I3LGB8]	1.24408	up
GO:0005575	cellular_component	cellular_component	2	8.40655e-05	ENSSSCT00000029237	PCDH10	protocadherin 10 [Source:HGNC Symbol;Acc:HGNC:13404]	-1.2646	down
GO:0005575	cellular_component	cellular_component	2	8.40655e-05	ENSSSCT00000029774	NA	Uncharacterized protein {ECO:0000313|Ensembl:ENSSSCP00000023224} [Source:UniProtKB/TrEMBL;Acc:I3LGN0]	1.28458	up
GO:0005575	cellular_component	cellular_component	2	8.40655e-05	ENSSSCT00000029867	ADGRG2	G protein-coupled receptor 64 [Source:HGNC Symbol;Acc:HGNC:4516]	1.7897	up
GO:0005575	cellular_component	cellular_component	2	8.40655e-05	ENSSSCT00000029929	ZBTB47	zinc finger and BTB domain containing 47 [Source:HGNC Symbol;Acc:HGNC:26955]	1.01675	up
GO:0005575	cellular_component	cellular_component	2	8.40655e-05	ENSSSCT00000030340	ADCYAP1R1	Sus scrofa adenylate cyclase activating polypeptide 1 (pituitary) receptor type I (ADCYAP1R1), mRNA. [Source:RefSeq mRNA;Acc:NM_001199808]	1.82346	up
GO:0005575	cellular_component	cellular_component	2	8.40655e-05	ENSSSCT00000030492	MAMDC2	Sus scrofa MAM domain containing 2 (MAMDC2), mRNA. [Source:RefSeq mRNA;Acc:NM_001244983]	4.43175	up
GO:0005575	cellular_component	cellular_component	2	8.40655e-05	ENSSSCT00000031158	NA	Uncharacterized protein {ECO:0000313|Ensembl:ENSSSCP00000022593} [Source:UniProtKB/TrEMBL;Acc:I3LEV4]	1.30772	up
GO:0005575	cellular_component	cellular_component	2	8.40655e-05	ENSSSCT00000031493	KDELR2	KDEL (Lys-Asp-Glu-Leu) endoplasmic reticulum protein retention receptor 2 [Source:HGNC Symbol;Acc:HGNC:6305]	1.04756	up
GO:0005575	cellular_component	cellular_component	2	8.40655e-05	ENSSSCT00000031885	SEMA3C	sema domain, immunoglobulin domain (Ig), short basic domain, secreted, (semaphorin) 3C [Source:HGNC Symbol;Acc:HGNC:10725]	1.06732	up
GO:0005575	cellular_component	cellular_component	2	8.40655e-05	ENSSSCT00000031929	H2AFY2	H2A histone family, member Y2 [Source:HGNC Symbol;Acc:HGNC:14453]	-1.03197	down
GO:0005575	cellular_component	cellular_component	2	8.40655e-05	ENSSSCT00000032483	CX3CR1	chemokine (C-X3-C motif) receptor 1 [Source:HGNC Symbol;Acc:HGNC:2558]	1.43668	up
GO:0005575	cellular_component	cellular_component	2	8.40655e-05	ENSSSCT00000032710	TFRC	Sus scrofa transferrin receptor (p90, CD71) (TFRC), mRNA. [Source:RefSeq mRNA;Acc:NM_214001]	1.05587	up
GO:0005575	cellular_component	cellular_component	2	8.40655e-05	ENSSSCT00000033268	CD44	CD44 molecule (Indian blood group) [Source:HGNC Symbol;Acc:HGNC:1681]	2.28895	up
GO:0005575	cellular_component	cellular_component	2	8.40655e-05	ENSSSCT00000033433	PLP1	Sus scrofa proteolipid protein 1 (PLP1), mRNA. [Source:RefSeq mRNA;Acc:NM_213974]	-1.65176	down
GO:0005575	cellular_component	cellular_component	2	8.40655e-05	ENSSSCT00000033911	CD44	CD44 molecule (Indian blood group) [Source:HGNC Symbol;Acc:HGNC:1681]	2.42122	up
GO:0005575	cellular_component	cellular_component	2	8.40655e-05	ENSSSCT00000034116	TFRC	Sus scrofa transferrin receptor (p90, CD71) (TFRC), mRNA. [Source:RefSeq mRNA;Acc:NM_214001]	1.05034	up
GO:0005575	cellular_component	cellular_component	2	8.40655e-05	ENSSSCT00000034458	ITGA1	integrin, alpha 1 [Source:HGNC Symbol;Acc:HGNC:6134]	1.31703	up
GO:0005575	cellular_component	cellular_component	2	8.40655e-05	ENSSSCT00000034512	IBSP	Bone sialoprotein 2 [Source:UniProtKB/Swiss-Prot;Acc:P31936]	5.56514	up
GO:0005575	cellular_component	cellular_component	2	8.40655e-05	ENSSSCT00000034523	CD44	CD44 molecule (Indian blood group) [Source:HGNC Symbol;Acc:HGNC:1681]	2.38279	up
GO:0005575	cellular_component	cellular_component	2	8.40655e-05	ENSSSCT00000034535	TFRC	Sus scrofa transferrin receptor (p90, CD71) (TFRC), mRNA. [Source:RefSeq mRNA;Acc:NM_214001]	1.01397	up
GO:0005575	cellular_component	cellular_component	2	8.40655e-05	ENSSSCT00000034552	CD36	Sus scrofa CD36 molecule (thrombospondin receptor) (CD36), mRNA. [Source:RefSeq mRNA;Acc:NM_001044622]	3.17425	up
GO:0005575	cellular_component	cellular_component	2	8.40655e-05	ENSSSCT00000034695	CD44	CD44 molecule (Indian blood group) [Source:HGNC Symbol;Acc:HGNC:1681]	2.24205	up
GO:0005575	cellular_component	cellular_component	2	8.40655e-05	ENSSSCT00000034814	PLP1	Sus scrofa proteolipid protein 1 (PLP1), mRNA. [Source:RefSeq mRNA;Acc:NM_213974]	-1.53932	down
GO:0005575	cellular_component	cellular_component	2	8.40655e-05	ENSSSCT00000035182	PLP1	Sus scrofa proteolipid protein 1 (PLP1), mRNA. [Source:RefSeq mRNA;Acc:NM_213974]	-1.34913	down
GO:0005575	cellular_component	cellular_component	2	8.40655e-05	ENSSSCT00000035314	CD59	Sus scrofa CD59 molecule, complement regulatory protein (CD59), mRNA. [Source:RefSeq mRNA;Acc:NM_214170]	1.01537	up
GO:0005575	cellular_component	cellular_component	2	8.40655e-05	ENSSSCT00000035454	CD44	CD44 molecule (Indian blood group) [Source:HGNC Symbol;Acc:HGNC:1681]	2.28755	up
GO:0005575	cellular_component	cellular_component	2	8.40655e-05	ENSSSCT00000035508	CD36	Sus scrofa CD36 molecule (thrombospondin receptor) (CD36), mRNA. [Source:RefSeq mRNA;Acc:NM_001044622]	3.15463	up
GO:0005575	cellular_component	cellular_component	2	8.40655e-05	ENSSSCT00000035619	ANOS1	Kallmann syndrome 1 sequence [Source:HGNC Symbol;Acc:HGNC:6211]	1.25934	up
GO:0005575	cellular_component	cellular_component	2	8.40655e-05	ENSSSCT00000035725	ADGRG2	G protein-coupled receptor 64 [Source:HGNC Symbol;Acc:HGNC:4516]	1.70539	up
GO:0005575	cellular_component	cellular_component	2	8.40655e-05	ENSSSCT00000036195	MAPK10	mitogen-activated protein kinase 10 [Source:HGNC Symbol;Acc:HGNC:6872]	-1.91535	down
GO:0005575	cellular_component	cellular_component	2	8.40655e-05	ENSSSCT00000036240	CD44	CD44 molecule (Indian blood group) [Source:HGNC Symbol;Acc:HGNC:1681]	2.35188	up
GO:0005575	cellular_component	cellular_component	2	8.40655e-05	ENSSSCT00000036539	CCL21	Sus scrofa chemokine (C-C motif) ligand 21 (CCL21), mRNA. [Source:RefSeq mRNA;Acc:NM_001005151]	4.60418	up
GO:0030199	collagen fibril organization	biological_process	7	8.48049e-05	ENSSSCT00000006323	COL5A1	Sus scrofa collagen, type V, alpha 1 (COL5A1), mRNA. [Source:RefSeq mRNA;Acc:NM_001014971]	1.37724	up
GO:0030199	collagen fibril organization	biological_process	7	8.48049e-05	ENSSSCT00000015550	LOX	lysyl oxidase precursor [Source:RefSeq peptide;Acc:NP_001193332]	1.60297	up
GO:0030199	collagen fibril organization	biological_process	7	8.48049e-05	ENSSSCT00000017459	COL3A1	Sus scrofa collagen, type III, alpha 1 (COL3A1), mRNA. [Source:RefSeq mRNA;Acc:NM_001243297]	1.29781	up
GO:0030199	collagen fibril organization	biological_process	7	8.48049e-05	ENSSSCT00000017460	COL5A2	Sus scrofa collagen, type V, alpha 2 (COL5A2), mRNA. [Source:RefSeq mRNA;Acc:NM_001105289]	1.19651	up
GO:0030199	collagen fibril organization	biological_process	7	8.48049e-05	ENSSSCT00000025559	P3H1	prolyl 3-hydroxylase 1 [Source:HGNC Symbol;Acc:HGNC:19316]	1.15663	up
GO:0031225	anchored component of membrane	cellular_component	6	9.05274e-05	ENSSSCT00000008389	GPC2	glypican 2 [Source:HGNC Symbol;Acc:HGNC:4450]	-1.06084	down
GO:0031225	anchored component of membrane	cellular_component	6	9.05274e-05	ENSSSCT00000017819	GPC1	glypican 1 [Source:HGNC Symbol;Acc:HGNC:4449]	1.18701	up
GO:0031225	anchored component of membrane	cellular_component	6	9.05274e-05	ENSSSCT00000026025	CD59	Sus scrofa CD59 molecule, complement regulatory protein (CD59), mRNA. [Source:RefSeq mRNA;Acc:NM_214170]	1.15701	up
GO:0031225	anchored component of membrane	cellular_component	6	9.05274e-05	ENSSSCT00000035314	CD59	Sus scrofa CD59 molecule, complement regulatory protein (CD59), mRNA. [Source:RefSeq mRNA;Acc:NM_214170]	1.01537	up
GO:0042759	long-chain fatty acid biosynthetic process	biological_process	10	9.05274e-05	ENSSSCT00000013705	PLP1	Sus scrofa proteolipid protein 1 (PLP1), mRNA. [Source:RefSeq mRNA;Acc:NM_213974]	-1.40923	down
GO:0042759	long-chain fatty acid biosynthetic process	biological_process	10	9.05274e-05	ENSSSCT00000033433	PLP1	Sus scrofa proteolipid protein 1 (PLP1), mRNA. [Source:RefSeq mRNA;Acc:NM_213974]	-1.65176	down
GO:0042759	long-chain fatty acid biosynthetic process	biological_process	10	9.05274e-05	ENSSSCT00000034814	PLP1	Sus scrofa proteolipid protein 1 (PLP1), mRNA. [Source:RefSeq mRNA;Acc:NM_213974]	-1.53932	down
GO:0042759	long-chain fatty acid biosynthetic process	biological_process	10	9.05274e-05	ENSSSCT00000035182	PLP1	Sus scrofa proteolipid protein 1 (PLP1), mRNA. [Source:RefSeq mRNA;Acc:NM_213974]	-1.34913	down
GO:0033572	transferrin transport	biological_process	11	9.05274e-05	ENSSSCT00000012960	TFRC	Sus scrofa transferrin receptor (p90, CD71) (TFRC), mRNA. [Source:RefSeq mRNA;Acc:NM_214001]	1.06838	up
GO:0033572	transferrin transport	biological_process	11	9.05274e-05	ENSSSCT00000032710	TFRC	Sus scrofa transferrin receptor (p90, CD71) (TFRC), mRNA. [Source:RefSeq mRNA;Acc:NM_214001]	1.05587	up
GO:0033572	transferrin transport	biological_process	11	9.05274e-05	ENSSSCT00000034116	TFRC	Sus scrofa transferrin receptor (p90, CD71) (TFRC), mRNA. [Source:RefSeq mRNA;Acc:NM_214001]	1.05034	up
GO:0033572	transferrin transport	biological_process	11	9.05274e-05	ENSSSCT00000034535	TFRC	Sus scrofa transferrin receptor (p90, CD71) (TFRC), mRNA. [Source:RefSeq mRNA;Acc:NM_214001]	1.01397	up
GO:0008366	axon ensheathment	biological_process	9	9.05274e-05	ENSSSCT00000013705	PLP1	Sus scrofa proteolipid protein 1 (PLP1), mRNA. [Source:RefSeq mRNA;Acc:NM_213974]	-1.40923	down
GO:0008366	axon ensheathment	biological_process	9	9.05274e-05	ENSSSCT00000033433	PLP1	Sus scrofa proteolipid protein 1 (PLP1), mRNA. [Source:RefSeq mRNA;Acc:NM_213974]	-1.65176	down
GO:0008366	axon ensheathment	biological_process	9	9.05274e-05	ENSSSCT00000034814	PLP1	Sus scrofa proteolipid protein 1 (PLP1), mRNA. [Source:RefSeq mRNA;Acc:NM_213974]	-1.53932	down
GO:0008366	axon ensheathment	biological_process	9	9.05274e-05	ENSSSCT00000035182	PLP1	Sus scrofa proteolipid protein 1 (PLP1), mRNA. [Source:RefSeq mRNA;Acc:NM_213974]	-1.34913	down
GO:0061564	axon development	biological_process	7	9.05274e-05	ENSSSCT00000013705	PLP1	Sus scrofa proteolipid protein 1 (PLP1), mRNA. [Source:RefSeq mRNA;Acc:NM_213974]	-1.40923	down
GO:0061564	axon development	biological_process	7	9.05274e-05	ENSSSCT00000033433	PLP1	Sus scrofa proteolipid protein 1 (PLP1), mRNA. [Source:RefSeq mRNA;Acc:NM_213974]	-1.65176	down
GO:0061564	axon development	biological_process	7	9.05274e-05	ENSSSCT00000034814	PLP1	Sus scrofa proteolipid protein 1 (PLP1), mRNA. [Source:RefSeq mRNA;Acc:NM_213974]	-1.53932	down
GO:0061564	axon development	biological_process	7	9.05274e-05	ENSSSCT00000035182	PLP1	Sus scrofa proteolipid protein 1 (PLP1), mRNA. [Source:RefSeq mRNA;Acc:NM_213974]	-1.34913	down
GO:0005887	integral component of plasma membrane	cellular_component	7	0.000113319	ENSSSCT00000007081	NTRK1	neurotrophic tyrosine kinase, receptor, type 1 [Source:HGNC Symbol;Acc:HGNC:8031]	-2.74173	down
GO:0005887	integral component of plasma membrane	cellular_component	7	0.000113319	ENSSSCT00000009774	TMPRSS11D	transmembrane protease, serine 11D [Source:HGNC Symbol;Acc:HGNC:24059]	inf	up
GO:0005887	integral component of plasma membrane	cellular_component	7	0.000113319	ENSSSCT00000009905	HHIP	hedgehog interacting protein [Source:HGNC Symbol;Acc:HGNC:14866]	1.35363	up
GO:0005887	integral component of plasma membrane	cellular_component	7	0.000113319	ENSSSCT00000010022	SGMS2	sphingomyelin synthase 2 [Source:HGNC Symbol;Acc:HGNC:28395]	3.44859	up
GO:0005887	integral component of plasma membrane	cellular_component	7	0.000113319	ENSSSCT00000015300	FLT4	fms-related tyrosine kinase 4 [Source:HGNC Symbol;Acc:HGNC:3767]	1.05398	up
GO:0005887	integral component of plasma membrane	cellular_component	7	0.000113319	ENSSSCT00000016414	DRD2	Sus scrofa dopamine receptor D2 (DRD2), mRNA. [Source:RefSeq mRNA;Acc:NM_001244253]	-1.59473	down
GO:0005887	integral component of plasma membrane	cellular_component	7	0.000113319	ENSSSCT00000017672	EPHA4	Sus scrofa EPH receptor A4 (EPHA4), mRNA. [Source:RefSeq mRNA;Acc:NM_001134967]	-1.09856	down
GO:0005887	integral component of plasma membrane	cellular_component	7	0.000113319	ENSSSCT00000018113	CAV2	Sus scrofa caveolin 2 (CAV2), mRNA. [Source:RefSeq mRNA;Acc:NM_001123091]	1.03171	up
GO:0005887	integral component of plasma membrane	cellular_component	7	0.000113319	ENSSSCT00000022674	APCDD1	adenomatosis polyposis coli down-regulated 1 [Source:HGNC Symbol;Acc:HGNC:15718]	-1.40616	down
GO:0005887	integral component of plasma membrane	cellular_component	7	0.000113319	ENSSSCT00000027203	LRP1	low density lipoprotein receptor-related protein 1 [Source:HGNC Symbol;Acc:HGNC:6692]	1.0681	up
GO:0005887	integral component of plasma membrane	cellular_component	7	0.000113319	ENSSSCT00000028835	APCDD1	adenomatosis polyposis coli down-regulated 1 [Source:HGNC Symbol;Acc:HGNC:15718]	-1.32892	down
GO:0005887	integral component of plasma membrane	cellular_component	7	0.000113319	ENSSSCT00000030877	APCDD1	adenomatosis polyposis coli down-regulated 1 [Source:HGNC Symbol;Acc:HGNC:15718]	-1.41168	down
GO:0005887	integral component of plasma membrane	cellular_component	7	0.000113319	ENSSSCT00000034126	LRP1	low density lipoprotein receptor-related protein 1 [Source:HGNC Symbol;Acc:HGNC:6692]	1.03861	up
GO:0031214	biomineral tissue development	biological_process	8	0.000128454	ENSSSCT00000010091	SPP1	Sus scrofa secreted phosphoprotein 1 (SPP1), mRNA. [Source:RefSeq mRNA;Acc:NM_214023]	2.70775	up
GO:0031214	biomineral tissue development	biological_process	8	0.000128454	ENSSSCT00000010095	IBSP	Bone sialoprotein 2 [Source:UniProtKB/Swiss-Prot;Acc:P31936]	5.61317	up
GO:0031214	biomineral tissue development	biological_process	8	0.000128454	ENSSSCT00000034512	IBSP	Bone sialoprotein 2 [Source:UniProtKB/Swiss-Prot;Acc:P31936]	5.56514	up
GO:0097286	iron ion import	biological_process	10	0.000133259	ENSSSCT00000012960	TFRC	Sus scrofa transferrin receptor (p90, CD71) (TFRC), mRNA. [Source:RefSeq mRNA;Acc:NM_214001]	1.06838	up
GO:0097286	iron ion import	biological_process	10	0.000133259	ENSSSCT00000032710	TFRC	Sus scrofa transferrin receptor (p90, CD71) (TFRC), mRNA. [Source:RefSeq mRNA;Acc:NM_214001]	1.05587	up
GO:0097286	iron ion import	biological_process	10	0.000133259	ENSSSCT00000034116	TFRC	Sus scrofa transferrin receptor (p90, CD71) (TFRC), mRNA. [Source:RefSeq mRNA;Acc:NM_214001]	1.05034	up
GO:0097286	iron ion import	biological_process	10	0.000133259	ENSSSCT00000034535	TFRC	Sus scrofa transferrin receptor (p90, CD71) (TFRC), mRNA. [Source:RefSeq mRNA;Acc:NM_214001]	1.01397	up
GO:0030198	extracellular matrix organization	biological_process	6	0.000213191	ENSSSCT00000010095	IBSP	Bone sialoprotein 2 [Source:UniProtKB/Swiss-Prot;Acc:P31936]	5.61317	up
GO:0030198	extracellular matrix organization	biological_process	6	0.000213191	ENSSSCT00000010097	DMP1	Sus scrofa dentin matrix acidic phosphoprotein 1 (DMP1), mRNA. [Source:RefSeq mRNA;Acc:NM_001129953]	4.76347	up
GO:0030198	extracellular matrix organization	biological_process	6	0.000213191	ENSSSCT00000010258	POSTN	Sus scrofa periostin, osteoblast specific factor (POSTN), transcript variant 1, mRNA. [Source:RefSeq mRNA;Acc:NM_001206347]	1.52531	up
GO:0030198	extracellular matrix organization	biological_process	6	0.000213191	ENSSSCT00000013746	COL4A6	collagen, type IV, alpha 6 [Source:HGNC Symbol;Acc:HGNC:2208]	2.02799	up
GO:0030198	extracellular matrix organization	biological_process	6	0.000213191	ENSSSCT00000022465	POSTN	Sus scrofa periostin, osteoblast specific factor (POSTN), transcript variant 1, mRNA. [Source:RefSeq mRNA;Acc:NM_001206347]	1.58957	up
GO:0030198	extracellular matrix organization	biological_process	6	0.000213191	ENSSSCT00000027055	KAZALD1	Sus scrofa Kazal-type serine peptidase inhibitor domain 1 (KAZALD1), mRNA. [Source:RefSeq mRNA;Acc:NM_001244551]	1.71649	up
GO:0030198	extracellular matrix organization	biological_process	6	0.000213191	ENSSSCT00000034512	IBSP	Bone sialoprotein 2 [Source:UniProtKB/Swiss-Prot;Acc:P31936]	5.56514	up
GO:0009897	external side of plasma membrane	cellular_component	6	0.00027092	ENSSSCT00000012960	TFRC	Sus scrofa transferrin receptor (p90, CD71) (TFRC), mRNA. [Source:RefSeq mRNA;Acc:NM_214001]	1.06838	up
GO:0009897	external side of plasma membrane	cellular_component	6	0.00027092	ENSSSCT00000014523	CD44	CD44 molecule (Indian blood group) [Source:HGNC Symbol;Acc:HGNC:1681]	2.20459	up
GO:0009897	external side of plasma membrane	cellular_component	6	0.00027092	ENSSSCT00000018389	ITGA1	integrin, alpha 1 [Source:HGNC Symbol;Acc:HGNC:6134]	1.08696	up
GO:0009897	external side of plasma membrane	cellular_component	6	0.00027092	ENSSSCT00000032710	TFRC	Sus scrofa transferrin receptor (p90, CD71) (TFRC), mRNA. [Source:RefSeq mRNA;Acc:NM_214001]	1.05587	up
GO:0009897	external side of plasma membrane	cellular_component	6	0.00027092	ENSSSCT00000033268	CD44	CD44 molecule (Indian blood group) [Source:HGNC Symbol;Acc:HGNC:1681]	2.28895	up
GO:0009897	external side of plasma membrane	cellular_component	6	0.00027092	ENSSSCT00000033911	CD44	CD44 molecule (Indian blood group) [Source:HGNC Symbol;Acc:HGNC:1681]	2.42122	up
GO:0009897	external side of plasma membrane	cellular_component	6	0.00027092	ENSSSCT00000034116	TFRC	Sus scrofa transferrin receptor (p90, CD71) (TFRC), mRNA. [Source:RefSeq mRNA;Acc:NM_214001]	1.05034	up
GO:0009897	external side of plasma membrane	cellular_component	6	0.00027092	ENSSSCT00000034458	ITGA1	integrin, alpha 1 [Source:HGNC Symbol;Acc:HGNC:6134]	1.31703	up
GO:0009897	external side of plasma membrane	cellular_component	6	0.00027092	ENSSSCT00000034523	CD44	CD44 molecule (Indian blood group) [Source:HGNC Symbol;Acc:HGNC:1681]	2.38279	up
GO:0009897	external side of plasma membrane	cellular_component	6	0.00027092	ENSSSCT00000034535	TFRC	Sus scrofa transferrin receptor (p90, CD71) (TFRC), mRNA. [Source:RefSeq mRNA;Acc:NM_214001]	1.01397	up
GO:0009897	external side of plasma membrane	cellular_component	6	0.00027092	ENSSSCT00000034695	CD44	CD44 molecule (Indian blood group) [Source:HGNC Symbol;Acc:HGNC:1681]	2.24205	up
GO:0009897	external side of plasma membrane	cellular_component	6	0.00027092	ENSSSCT00000035454	CD44	CD44 molecule (Indian blood group) [Source:HGNC Symbol;Acc:HGNC:1681]	2.28755	up
GO:0009897	external side of plasma membrane	cellular_component	6	0.00027092	ENSSSCT00000036240	CD44	CD44 molecule (Indian blood group) [Source:HGNC Symbol;Acc:HGNC:1681]	2.35188	up
GO:0009897	external side of plasma membrane	cellular_component	6	0.00027092	ENSSSCT00000036499	CD24	CD24 molecule [Source:HGNC Symbol;Acc:HGNC:1645]	-1.02399	down
GO:0008289	lipid binding	molecular_function	4	0.000283497	ENSSSCT00000007944	BPIFA1	BPI fold containing family A, member 1 [Source:HGNC Symbol;Acc:HGNC:15749]	inf	up
GO:0008289	lipid binding	molecular_function	4	0.000283497	ENSSSCT00000007945	BPIFB1	Sus scrofa BPI fold containing family B, member 1 (BPIFB1), mRNA. [Source:RefSeq mRNA;Acc:NM_001101032]	4.7941	up
GO:0008289	lipid binding	molecular_function	4	0.000283497	ENSSSCT00000008138	PLTP	Sus scrofa phospholipid transfer protein (PLTP), mRNA. [Source:RefSeq mRNA;Acc:NM_214283]	1.56067	up
GO:0008289	lipid binding	molecular_function	4	0.000283497	ENSSSCT00000032843	BPIFA1	BPI fold containing family A, member 1 [Source:HGNC Symbol;Acc:HGNC:15749]	inf	up
GO:0008289	lipid binding	molecular_function	4	0.000283497	ENSSSCT00000033126	BPIFA1	BPI fold containing family A, member 1 [Source:HGNC Symbol;Acc:HGNC:15749]	inf	up
GO:0008289	lipid binding	molecular_function	4	0.000283497	ENSSSCT00000033599	BPIFA1	BPI fold containing family A, member 1 [Source:HGNC Symbol;Acc:HGNC:15749]	inf	up
GO:0008289	lipid binding	molecular_function	4	0.000283497	ENSSSCT00000034130	BPIFA1	BPI fold containing family A, member 1 [Source:HGNC Symbol;Acc:HGNC:15749]	inf	up
GO:0008289	lipid binding	molecular_function	4	0.000283497	ENSSSCT00000034138	BPIFA1	BPI fold containing family A, member 1 [Source:HGNC Symbol;Acc:HGNC:15749]	inf	up
GO:0008289	lipid binding	molecular_function	4	0.000283497	ENSSSCT00000034505	BPIFA1	BPI fold containing family A, member 1 [Source:HGNC Symbol;Acc:HGNC:15749]	inf	up
GO:0008289	lipid binding	molecular_function	4	0.000283497	ENSSSCT00000036650	BPIFA1	BPI fold containing family A, member 1 [Source:HGNC Symbol;Acc:HGNC:15749]	inf	up
GO:0042383	sarcolemma	cellular_component	6	0.000382306	ENSSSCT00000013956	BGN	biglycan [Source:HGNC Symbol;Acc:HGNC:1044]	1.59741	up
GO:0042383	sarcolemma	cellular_component	6	0.000382306	ENSSSCT00000024347	COL6A1	collagen, type VI, alpha 1 [Source:HGNC Symbol;Acc:HGNC:2211]	1.13438	up
GO:0042383	sarcolemma	cellular_component	6	0.000382306	ENSSSCT00000034816	BGN	biglycan [Source:HGNC Symbol;Acc:HGNC:1044]	1.62004	up
GO:0042383	sarcolemma	cellular_component	6	0.000382306	ENSSSCT00000035033	BGN	biglycan [Source:HGNC Symbol;Acc:HGNC:1044]	1.77973	up
GO:0042383	sarcolemma	cellular_component	6	0.000382306	ENSSSCT00000035115	BGN	biglycan [Source:HGNC Symbol;Acc:HGNC:1044]	1.5314	up
GO:0042383	sarcolemma	cellular_component	6	0.000382306	ENSSSCT00000035291	ASPN	biglycan [Source:HGNC Symbol;Acc:HGNC:1044]	1.80011	up
GO:2000147	positive regulation of cell motility	biological_process	8	0.00043391	ENSSSCT00000012002	CCL21	Sus scrofa chemokine (C-C motif) ligand 21 (CCL21), mRNA. [Source:RefSeq mRNA;Acc:NM_001005151]	4.38573	up
GO:2000147	positive regulation of cell motility	biological_process	8	0.00043391	ENSSSCT00000015787	CSF1R	colony stimulating factor 1 receptor [Source:HGNC Symbol;Acc:HGNC:2433]	1.28538	up
GO:2000147	positive regulation of cell motility	biological_process	8	0.00043391	ENSSSCT00000036539	CCL21	Sus scrofa chemokine (C-C motif) ligand 21 (CCL21), mRNA. [Source:RefSeq mRNA;Acc:NM_001005151]	4.60418	up
GO:0031529	ruffle organization	biological_process	6	0.00043391	ENSSSCT00000012002	CCL21	Sus scrofa chemokine (C-C motif) ligand 21 (CCL21), mRNA. [Source:RefSeq mRNA;Acc:NM_001005151]	4.38573	up
GO:0031529	ruffle organization	biological_process	6	0.00043391	ENSSSCT00000015787	CSF1R	colony stimulating factor 1 receptor [Source:HGNC Symbol;Acc:HGNC:2433]	1.28538	up
GO:0031529	ruffle organization	biological_process	6	0.00043391	ENSSSCT00000036539	CCL21	Sus scrofa chemokine (C-C motif) ligand 21 (CCL21), mRNA. [Source:RefSeq mRNA;Acc:NM_001005151]	4.60418	up
GO:0033630	positive regulation of cell adhesion mediated by integrin	biological_process	6	0.00043391	ENSSSCT00000012002	CCL21	Sus scrofa chemokine (C-C motif) ligand 21 (CCL21), mRNA. [Source:RefSeq mRNA;Acc:NM_001005151]	4.38573	up
GO:0033630	positive regulation of cell adhesion mediated by integrin	biological_process	6	0.00043391	ENSSSCT00000036499	CD24	CD24 molecule [Source:HGNC Symbol;Acc:HGNC:1645]	-1.02399	down
GO:0033630	positive regulation of cell adhesion mediated by integrin	biological_process	6	0.00043391	ENSSSCT00000036539	CCL21	Sus scrofa chemokine (C-C motif) ligand 21 (CCL21), mRNA. [Source:RefSeq mRNA;Acc:NM_001005151]	4.60418	up
GO:0005794	Golgi apparatus	cellular_component	9	0.000434988	ENSSSCT00000002568	GALNT16	polypeptide N-acetylgalactosaminyltransferase 16 [Source:HGNC Symbol;Acc:HGNC:23233]	1.3272	up
GO:0005794	Golgi apparatus	cellular_component	9	0.000434988	ENSSSCT00000004691	MAN1A1	mannosidase, alpha, class 1A, member 1 [Source:HGNC Symbol;Acc:HGNC:6821]	1.20532	up
GO:0005794	Golgi apparatus	cellular_component	9	0.000434988	ENSSSCT00000009694	CPE	carboxypeptidase E precursor [Source:RefSeq peptide;Acc:NP_001090908]	1.16187	up
GO:0005794	Golgi apparatus	cellular_component	9	0.000434988	ENSSSCT00000010022	SGMS2	sphingomyelin synthase 2 [Source:HGNC Symbol;Acc:HGNC:28395]	3.44859	up
GO:0005794	Golgi apparatus	cellular_component	9	0.000434988	ENSSSCT00000014523	CD44	CD44 molecule (Indian blood group) [Source:HGNC Symbol;Acc:HGNC:1681]	2.20459	up
GO:0005794	Golgi apparatus	cellular_component	9	0.000434988	ENSSSCT00000015634	CXCL14	Sus scrofa chemokine (C-X-C motif) ligand 14 (CXCL14), mRNA. [Source:RefSeq mRNA;Acc:NM_001244128]	-2.07162	down
GO:0005794	Golgi apparatus	cellular_component	9	0.000434988	ENSSSCT00000015760	JAKMIP2	janus kinase and microtubule interacting protein 2 [Source:HGNC Symbol;Acc:HGNC:29067]	-1.28191	down
GO:0005794	Golgi apparatus	cellular_component	9	0.000434988	ENSSSCT00000018113	CAV2	Sus scrofa caveolin 2 (CAV2), mRNA. [Source:RefSeq mRNA;Acc:NM_001123091]	1.03171	up
GO:0005794	Golgi apparatus	cellular_component	9	0.000434988	ENSSSCT00000018493	STC2	Sus scrofa stanniocalcin 2 (STC2), mRNA. [Source:RefSeq mRNA;Acc:NM_001110173]	1.67627	up
GO:0005794	Golgi apparatus	cellular_component	9	0.000434988	ENSSSCT00000018588	GALNT10	Uncharacterized protein {ECO:0000313|Ensembl:ENSSSCP00000018088} [Source:UniProtKB/TrEMBL;Acc:F1RQC2]	1.19752	up
GO:0005794	Golgi apparatus	cellular_component	9	0.000434988	ENSSSCT00000018787	FAM20A	family with sequence similarity 20, member A [Source:HGNC Symbol;Acc:HGNC:23015]	2.64045	up
GO:0005794	Golgi apparatus	cellular_component	9	0.000434988	ENSSSCT00000018794	AXIN2	axin 2 [Source:HGNC Symbol;Acc:HGNC:904]	-1.03083	down
GO:0005794	Golgi apparatus	cellular_component	9	0.000434988	ENSSSCT00000022817	SERINC5	serine incorporator 5 [Source:HGNC Symbol;Acc:HGNC:18825]	1.98868	up
GO:0005794	Golgi apparatus	cellular_component	9	0.000434988	ENSSSCT00000028347	JAKMIP2	janus kinase and microtubule interacting protein 2 [Source:HGNC Symbol;Acc:HGNC:29067]	-1.29634	down
GO:0005794	Golgi apparatus	cellular_component	9	0.000434988	ENSSSCT00000033268	CD44	CD44 molecule (Indian blood group) [Source:HGNC Symbol;Acc:HGNC:1681]	2.28895	up
GO:0005794	Golgi apparatus	cellular_component	9	0.000434988	ENSSSCT00000033911	CD44	CD44 molecule (Indian blood group) [Source:HGNC Symbol;Acc:HGNC:1681]	2.42122	up
GO:0005794	Golgi apparatus	cellular_component	9	0.000434988	ENSSSCT00000034523	CD44	CD44 molecule (Indian blood group) [Source:HGNC Symbol;Acc:HGNC:1681]	2.38279	up
GO:0005794	Golgi apparatus	cellular_component	9	0.000434988	ENSSSCT00000034695	CD44	CD44 molecule (Indian blood group) [Source:HGNC Symbol;Acc:HGNC:1681]	2.24205	up
GO:0005794	Golgi apparatus	cellular_component	9	0.000434988	ENSSSCT00000035454	CD44	CD44 molecule (Indian blood group) [Source:HGNC Symbol;Acc:HGNC:1681]	2.28755	up
GO:0005794	Golgi apparatus	cellular_component	9	0.000434988	ENSSSCT00000036240	CD44	CD44 molecule (Indian blood group) [Source:HGNC Symbol;Acc:HGNC:1681]	2.35188	up
GO:0001971	negative regulation of activation of membrane attack complex	biological_process	8	0.000563756	ENSSSCT00000026025	CD59	Sus scrofa CD59 molecule, complement regulatory protein (CD59), mRNA. [Source:RefSeq mRNA;Acc:NM_214170]	1.15701	up
GO:0001971	negative regulation of activation of membrane attack complex	biological_process	8	0.000563756	ENSSSCT00000035314	CD59	Sus scrofa CD59 molecule, complement regulatory protein (CD59), mRNA. [Source:RefSeq mRNA;Acc:NM_214170]	1.01537	up
GO:0043206	extracellular fibril organization	biological_process	7	0.000563756	ENSSSCT00000006323	COL5A1	Sus scrofa collagen, type V, alpha 1 (COL5A1), mRNA. [Source:RefSeq mRNA;Acc:NM_001014971]	1.37724	up
GO:0043206	extracellular fibril organization	biological_process	7	0.000563756	ENSSSCT00000017459	COL3A1	Sus scrofa collagen, type III, alpha 1 (COL3A1), mRNA. [Source:RefSeq mRNA;Acc:NM_001243297]	1.29781	up
GO:1903225	negative regulation of endodermal cell differentiation	biological_process	9	0.000563756	ENSSSCT00000006323	COL5A1	Sus scrofa collagen, type V, alpha 1 (COL5A1), mRNA. [Source:RefSeq mRNA;Acc:NM_001014971]	1.37724	up
GO:1903225	negative regulation of endodermal cell differentiation	biological_process	9	0.000563756	ENSSSCT00000017460	COL5A2	Sus scrofa collagen, type V, alpha 2 (COL5A2), mRNA. [Source:RefSeq mRNA;Acc:NM_001105289]	1.19651	up
GO:0048592	eye morphogenesis	biological_process	10	0.000563756	ENSSSCT00000006323	COL5A1	Sus scrofa collagen, type V, alpha 1 (COL5A1), mRNA. [Source:RefSeq mRNA;Acc:NM_001014971]	1.37724	up
GO:0048592	eye morphogenesis	biological_process	10	0.000563756	ENSSSCT00000017460	COL5A2	Sus scrofa collagen, type V, alpha 2 (COL5A2), mRNA. [Source:RefSeq mRNA;Acc:NM_001105289]	1.19651	up
GO:0035759	mesangial cell-matrix adhesion	biological_process	7	0.000563756	ENSSSCT00000012002	CCL21	Sus scrofa chemokine (C-C motif) ligand 21 (CCL21), mRNA. [Source:RefSeq mRNA;Acc:NM_001005151]	4.38573	up
GO:0035759	mesangial cell-matrix adhesion	biological_process	7	0.000563756	ENSSSCT00000036539	CCL21	Sus scrofa chemokine (C-C motif) ligand 21 (CCL21), mRNA. [Source:RefSeq mRNA;Acc:NM_001005151]	4.60418	up
GO:0021528	commissural neuron differentiation in spinal cord	biological_process	8	0.000563756	ENSSSCT00000003797	DRAXIN	dorsal inhibitory axon guidance protein [Source:HGNC Symbol;Acc:HGNC:25054]	-1.72654	down
GO:0021528	commissural neuron differentiation in spinal cord	biological_process	8	0.000563756	ENSSSCT00000003798	DRAXIN	dorsal inhibitory axon guidance protein [Source:HGNC Symbol;Acc:HGNC:25054]	-1.7055	down
GO:2000529	positive regulation of myeloid dendritic cell chemotaxis	biological_process	9	0.000563756	ENSSSCT00000012002	CCL21	Sus scrofa chemokine (C-C motif) ligand 21 (CCL21), mRNA. [Source:RefSeq mRNA;Acc:NM_001005151]	4.38573	up
GO:2000529	positive regulation of myeloid dendritic cell chemotaxis	biological_process	9	0.000563756	ENSSSCT00000036539	CCL21	Sus scrofa chemokine (C-C motif) ligand 21 (CCL21), mRNA. [Source:RefSeq mRNA;Acc:NM_001005151]	4.60418	up
GO:0014002	astrocyte development	biological_process	9	0.000583282	ENSSSCT00000013705	PLP1	Sus scrofa proteolipid protein 1 (PLP1), mRNA. [Source:RefSeq mRNA;Acc:NM_213974]	-1.40923	down
GO:0014002	astrocyte development	biological_process	9	0.000583282	ENSSSCT00000033433	PLP1	Sus scrofa proteolipid protein 1 (PLP1), mRNA. [Source:RefSeq mRNA;Acc:NM_213974]	-1.65176	down
GO:0014002	astrocyte development	biological_process	9	0.000583282	ENSSSCT00000034814	PLP1	Sus scrofa proteolipid protein 1 (PLP1), mRNA. [Source:RefSeq mRNA;Acc:NM_213974]	-1.53932	down
GO:0014002	astrocyte development	biological_process	9	0.000583282	ENSSSCT00000035182	PLP1	Sus scrofa proteolipid protein 1 (PLP1), mRNA. [Source:RefSeq mRNA;Acc:NM_213974]	-1.34913	down
GO:0031418	L-ascorbic acid binding	molecular_function	6	0.000682063	ENSSSCT00000000742	P3H3	prolyl 3-hydroxylase 3 [Source:HGNC Symbol;Acc:HGNC:19318]	1.32374	up
GO:0031418	L-ascorbic acid binding	molecular_function	6	0.000682063	ENSSSCT00000002196	EGLN3	egl-9 family hypoxia-inducible factor 3 [Source:HGNC Symbol;Acc:HGNC:14661]	1.99257	up
GO:0031418	L-ascorbic acid binding	molecular_function	6	0.000682063	ENSSSCT00000025559	P3H1	prolyl 3-hydroxylase 1 [Source:HGNC Symbol;Acc:HGNC:19316]	1.15663	up
GO:0005925	focal adhesion	cellular_component	6	0.000714288	ENSSSCT00000014523	CD44	CD44 molecule (Indian blood group) [Source:HGNC Symbol;Acc:HGNC:1681]	2.20459	up
GO:0005925	focal adhesion	cellular_component	6	0.000714288	ENSSSCT00000018113	CAV2	Sus scrofa caveolin 2 (CAV2), mRNA. [Source:RefSeq mRNA;Acc:NM_001123091]	1.03171	up
GO:0005925	focal adhesion	cellular_component	6	0.000714288	ENSSSCT00000018389	ITGA1	integrin, alpha 1 [Source:HGNC Symbol;Acc:HGNC:6134]	1.08696	up
GO:0005925	focal adhesion	cellular_component	6	0.000714288	ENSSSCT00000026025	CD59	Sus scrofa CD59 molecule, complement regulatory protein (CD59), mRNA. [Source:RefSeq mRNA;Acc:NM_214170]	1.15701	up
GO:0005925	focal adhesion	cellular_component	6	0.000714288	ENSSSCT00000027203	LRP1	low density lipoprotein receptor-related protein 1 [Source:HGNC Symbol;Acc:HGNC:6692]	1.0681	up
GO:0005925	focal adhesion	cellular_component	6	0.000714288	ENSSSCT00000033268	CD44	CD44 molecule (Indian blood group) [Source:HGNC Symbol;Acc:HGNC:1681]	2.28895	up
GO:0005925	focal adhesion	cellular_component	6	0.000714288	ENSSSCT00000033911	CD44	CD44 molecule (Indian blood group) [Source:HGNC Symbol;Acc:HGNC:1681]	2.42122	up
GO:0005925	focal adhesion	cellular_component	6	0.000714288	ENSSSCT00000034126	LRP1	low density lipoprotein receptor-related protein 1 [Source:HGNC Symbol;Acc:HGNC:6692]	1.03861	up
GO:0005925	focal adhesion	cellular_component	6	0.000714288	ENSSSCT00000034458	ITGA1	integrin, alpha 1 [Source:HGNC Symbol;Acc:HGNC:6134]	1.31703	up
GO:0005925	focal adhesion	cellular_component	6	0.000714288	ENSSSCT00000034523	CD44	CD44 molecule (Indian blood group) [Source:HGNC Symbol;Acc:HGNC:1681]	2.38279	up
GO:0005925	focal adhesion	cellular_component	6	0.000714288	ENSSSCT00000034695	CD44	CD44 molecule (Indian blood group) [Source:HGNC Symbol;Acc:HGNC:1681]	2.24205	up
GO:0005925	focal adhesion	cellular_component	6	0.000714288	ENSSSCT00000035314	CD59	Sus scrofa CD59 molecule, complement regulatory protein (CD59), mRNA. [Source:RefSeq mRNA;Acc:NM_214170]	1.01537	up
GO:0005925	focal adhesion	cellular_component	6	0.000714288	ENSSSCT00000035454	CD44	CD44 molecule (Indian blood group) [Source:HGNC Symbol;Acc:HGNC:1681]	2.28755	up
GO:0005925	focal adhesion	cellular_component	6	0.000714288	ENSSSCT00000036240	CD44	CD44 molecule (Indian blood group) [Source:HGNC Symbol;Acc:HGNC:1681]	2.35188	up
GO:0005905	coated pit	cellular_component	5	0.000736011	ENSSSCT00000012960	TFRC	Sus scrofa transferrin receptor (p90, CD71) (TFRC), mRNA. [Source:RefSeq mRNA;Acc:NM_214001]	1.06838	up
GO:0005905	coated pit	cellular_component	5	0.000736011	ENSSSCT00000032710	TFRC	Sus scrofa transferrin receptor (p90, CD71) (TFRC), mRNA. [Source:RefSeq mRNA;Acc:NM_214001]	1.05587	up
GO:0005905	coated pit	cellular_component	5	0.000736011	ENSSSCT00000034116	TFRC	Sus scrofa transferrin receptor (p90, CD71) (TFRC), mRNA. [Source:RefSeq mRNA;Acc:NM_214001]	1.05034	up
GO:0005905	coated pit	cellular_component	5	0.000736011	ENSSSCT00000034535	TFRC	Sus scrofa transferrin receptor (p90, CD71) (TFRC), mRNA. [Source:RefSeq mRNA;Acc:NM_214001]	1.01397	up
GO:0004888	transmembrane signaling receptor activity	molecular_function	5	0.000776984	ENSSSCT00000012082	MRC1	mannose receptor, C type 1 [Source:HGNC Symbol;Acc:HGNC:7228]	2.26339	up
GO:0004888	transmembrane signaling receptor activity	molecular_function	5	0.000776984	ENSSSCT00000013299	ADGRG2	G protein-coupled receptor 64 [Source:HGNC Symbol;Acc:HGNC:4516]	1.8496	up
GO:0004888	transmembrane signaling receptor activity	molecular_function	5	0.000776984	ENSSSCT00000018151	ADCYAP1R1	Sus scrofa adenylate cyclase activating polypeptide 1 (pituitary) receptor type I (ADCYAP1R1), mRNA. [Source:RefSeq mRNA;Acc:NM_001199808]	1.80176	up
GO:0004888	transmembrane signaling receptor activity	molecular_function	5	0.000776984	ENSSSCT00000029867	ADGRG2	G protein-coupled receptor 64 [Source:HGNC Symbol;Acc:HGNC:4516]	1.7897	up
GO:0004888	transmembrane signaling receptor activity	molecular_function	5	0.000776984	ENSSSCT00000030340	ADCYAP1R1	Sus scrofa adenylate cyclase activating polypeptide 1 (pituitary) receptor type I (ADCYAP1R1), mRNA. [Source:RefSeq mRNA;Acc:NM_001199808]	1.82346	up
GO:0004888	transmembrane signaling receptor activity	molecular_function	5	0.000776984	ENSSSCT00000035725	ADGRG2	G protein-coupled receptor 64 [Source:HGNC Symbol;Acc:HGNC:4516]	1.70539	up
GO:0004888	transmembrane signaling receptor activity	molecular_function	5	0.000776984	ENSSSCT00000035897	MRC1	mannose receptor, C type 1 [Source:HGNC Symbol;Acc:HGNC:7228]	2.18282	up
GO:0007169	transmembrane receptor protein tyrosine kinase signaling pathway	biological_process	9	0.000810472	ENSSSCT00000007081	NTRK1	neurotrophic tyrosine kinase, receptor, type 1 [Source:HGNC Symbol;Acc:HGNC:8031]	-2.74173	down
GO:0007169	transmembrane receptor protein tyrosine kinase signaling pathway	biological_process	9	0.000810472	ENSSSCT00000015300	FLT4	fms-related tyrosine kinase 4 [Source:HGNC Symbol;Acc:HGNC:3767]	1.05398	up
GO:0007169	transmembrane receptor protein tyrosine kinase signaling pathway	biological_process	9	0.000810472	ENSSSCT00000015787	CSF1R	colony stimulating factor 1 receptor [Source:HGNC Symbol;Acc:HGNC:2433]	1.28538	up
GO:0007169	transmembrane receptor protein tyrosine kinase signaling pathway	biological_process	9	0.000810472	ENSSSCT00000017672	EPHA4	Sus scrofa EPH receptor A4 (EPHA4), mRNA. [Source:RefSeq mRNA;Acc:NM_001134967]	-1.09856	down
GO:0007169	transmembrane receptor protein tyrosine kinase signaling pathway	biological_process	9	0.000810472	ENSSSCT00000017673	NA	Uncharacterized protein {ECO:0000313|Ensembl:ENSSSCP00000023043} [Source:UniProtKB/TrEMBL;Acc:I3LG50]	-1.35777	down
GO:0007169	transmembrane receptor protein tyrosine kinase signaling pathway	biological_process	9	0.000810472	ENSSSCT00000028366	NA	Uncharacterized protein {ECO:0000313|Ensembl:ENSSSCP00000023043} [Source:UniProtKB/TrEMBL;Acc:I3LG50]	-1.36186	down
GO:0016323	basolateral plasma membrane	cellular_component	6	0.000935617	ENSSSCT00000014523	CD44	CD44 molecule (Indian blood group) [Source:HGNC Symbol;Acc:HGNC:1681]	2.20459	up
GO:0016323	basolateral plasma membrane	cellular_component	6	0.000935617	ENSSSCT00000033268	CD44	CD44 molecule (Indian blood group) [Source:HGNC Symbol;Acc:HGNC:1681]	2.28895	up
GO:0016323	basolateral plasma membrane	cellular_component	6	0.000935617	ENSSSCT00000033911	CD44	CD44 molecule (Indian blood group) [Source:HGNC Symbol;Acc:HGNC:1681]	2.42122	up
GO:0016323	basolateral plasma membrane	cellular_component	6	0.000935617	ENSSSCT00000034523	CD44	CD44 molecule (Indian blood group) [Source:HGNC Symbol;Acc:HGNC:1681]	2.38279	up
GO:0016323	basolateral plasma membrane	cellular_component	6	0.000935617	ENSSSCT00000034695	CD44	CD44 molecule (Indian blood group) [Source:HGNC Symbol;Acc:HGNC:1681]	2.24205	up
GO:0016323	basolateral plasma membrane	cellular_component	6	0.000935617	ENSSSCT00000035454	CD44	CD44 molecule (Indian blood group) [Source:HGNC Symbol;Acc:HGNC:1681]	2.28755	up
GO:0016323	basolateral plasma membrane	cellular_component	6	0.000935617	ENSSSCT00000036240	CD44	CD44 molecule (Indian blood group) [Source:HGNC Symbol;Acc:HGNC:1681]	2.35188	up
GO:0045600	positive regulation of fat cell differentiation	biological_process	9	0.00100515	ENSSSCT00000010899	CMLKR1	Sus scrofa chemokine-like receptor 1 (CMKLR1), mRNA. [Source:RefSeq mRNA;Acc:NM_001123100]	1.29499	up
GO:0045600	positive regulation of fat cell differentiation	biological_process	9	0.00100515	ENSSSCT00000030143	RARRES2	retinoic acid receptor responder protein 2 precursor [Source:RefSeq peptide;Acc:NP_001116658]	1.48108	up
GO:0045600	positive regulation of fat cell differentiation	biological_process	9	0.00100515	ENSSSCT00000031984	ZBTB16	zinc finger and BTB domain containing 16 [Source:HGNC Symbol;Acc:HGNC:12930]	3.19055	up
GO:0071353	cellular response to interleukin-4	biological_process	8	0.00100515	ENSSSCT00000010018	LEF1	Sus scrofa lymphoid enhancer-binding factor 1 (LEF1), mRNA. [Source:RefSeq mRNA;Acc:NM_001129967]	-1.38367	down
GO:0071353	cellular response to interleukin-4	biological_process	8	0.00100515	ENSSSCT00000012082	MRC1	mannose receptor, C type 1 [Source:HGNC Symbol;Acc:HGNC:7228]	2.26339	up
GO:0071353	cellular response to interleukin-4	biological_process	8	0.00100515	ENSSSCT00000035897	MRC1	mannose receptor, C type 1 [Source:HGNC Symbol;Acc:HGNC:7228]	2.18282	up
GO:0017147	Wnt-protein binding	molecular_function	5	0.00100515	ENSSSCT00000022674	APCDD1	adenomatosis polyposis coli down-regulated 1 [Source:HGNC Symbol;Acc:HGNC:15718]	-1.40616	down
GO:0017147	Wnt-protein binding	molecular_function	5	0.00100515	ENSSSCT00000028835	APCDD1	adenomatosis polyposis coli down-regulated 1 [Source:HGNC Symbol;Acc:HGNC:15718]	-1.32892	down
GO:0017147	Wnt-protein binding	molecular_function	5	0.00100515	ENSSSCT00000030877	APCDD1	adenomatosis polyposis coli down-regulated 1 [Source:HGNC Symbol;Acc:HGNC:15718]	-1.41168	down
GO:0030593	neutrophil chemotaxis	biological_process	7	0.00112253	ENSSSCT00000010091	SPP1	Sus scrofa secreted phosphoprotein 1 (SPP1), mRNA. [Source:RefSeq mRNA;Acc:NM_214023]	2.70775	up
GO:0030593	neutrophil chemotaxis	biological_process	7	0.00112253	ENSSSCT00000014803	VAV1	Sus scrofa vav 1 guanine nucleotide exchange factor (VAV1), mRNA. [Source:RefSeq mRNA;Acc:NM_001267833]	1.67233	up
GO:0030593	neutrophil chemotaxis	biological_process	7	0.00112253	ENSSSCT00000018389	ITGA1	integrin, alpha 1 [Source:HGNC Symbol;Acc:HGNC:6134]	1.08696	up
GO:0030593	neutrophil chemotaxis	biological_process	7	0.00112253	ENSSSCT00000034458	ITGA1	integrin, alpha 1 [Source:HGNC Symbol;Acc:HGNC:6134]	1.31703	up
GO:0008201	heparin binding	molecular_function	6	0.00139182	ENSSSCT00000004436	THBS2	thrombospondin 2 [Source:HGNC Symbol;Acc:HGNC:11786]	1.64916	up
GO:0008201	heparin binding	molecular_function	6	0.00139182	ENSSSCT00000006323	COL5A1	Sus scrofa collagen, type V, alpha 1 (COL5A1), mRNA. [Source:RefSeq mRNA;Acc:NM_001014971]	1.37724	up
GO:0008201	heparin binding	molecular_function	6	0.00139182	ENSSSCT00000010258	POSTN	Sus scrofa periostin, osteoblast specific factor (POSTN), transcript variant 1, mRNA. [Source:RefSeq mRNA;Acc:NM_001206347]	1.52531	up
GO:0008201	heparin binding	molecular_function	6	0.00139182	ENSSSCT00000022465	POSTN	Sus scrofa periostin, osteoblast specific factor (POSTN), transcript variant 1, mRNA. [Source:RefSeq mRNA;Acc:NM_001206347]	1.58957	up
GO:0008201	heparin binding	molecular_function	6	0.00139182	ENSSSCT00000027710	PCSK6	proprotein convertase subtilisin/kexin type 6 [Source:HGNC Symbol;Acc:HGNC:8569]	2.2337	up
GO:0008201	heparin binding	molecular_function	6	0.00139182	ENSSSCT00000028925	FGF1	Fibroblast growth factor 1 [Source:UniProtKB/Swiss-Prot;Acc:P20002]	1.9886	up
GO:0048407	platelet-derived growth factor binding	molecular_function	6	0.00141077	ENSSSCT00000006323	COL5A1	Sus scrofa collagen, type V, alpha 1 (COL5A1), mRNA. [Source:RefSeq mRNA;Acc:NM_001014971]	1.37724	up
GO:0048407	platelet-derived growth factor binding	molecular_function	6	0.00141077	ENSSSCT00000017459	COL3A1	Sus scrofa collagen, type III, alpha 1 (COL3A1), mRNA. [Source:RefSeq mRNA;Acc:NM_001243297]	1.29781	up
GO:0048407	platelet-derived growth factor binding	molecular_function	6	0.00141077	ENSSSCT00000024347	COL6A1	collagen, type VI, alpha 1 [Source:HGNC Symbol;Acc:HGNC:2211]	1.13438	up
GO:0005537	mannose binding	molecular_function	6	0.00166465	ENSSSCT00000012082	MRC1	mannose receptor, C type 1 [Source:HGNC Symbol;Acc:HGNC:7228]	2.26339	up
GO:0005537	mannose binding	molecular_function	6	0.00166465	ENSSSCT00000035897	MRC1	mannose receptor, C type 1 [Source:HGNC Symbol;Acc:HGNC:7228]	2.18282	up
GO:0018126	protein hydroxylation	biological_process	8	0.00166465	ENSSSCT00000002196	EGLN3	egl-9 family hypoxia-inducible factor 3 [Source:HGNC Symbol;Acc:HGNC:14661]	1.99257	up
GO:0018126	protein hydroxylation	biological_process	8	0.00166465	ENSSSCT00000025559	P3H1	prolyl 3-hydroxylase 1 [Source:HGNC Symbol;Acc:HGNC:19316]	1.15663	up
GO:0005588	collagen type V trimer	cellular_component	7	0.00166465	ENSSSCT00000006323	COL5A1	Sus scrofa collagen, type V, alpha 1 (COL5A1), mRNA. [Source:RefSeq mRNA;Acc:NM_001014971]	1.37724	up
GO:0005588	collagen type V trimer	cellular_component	7	0.00166465	ENSSSCT00000017460	COL5A2	Sus scrofa collagen, type V, alpha 2 (COL5A2), mRNA. [Source:RefSeq mRNA;Acc:NM_001105289]	1.19651	up
GO:0034695	response to prostaglandin E	biological_process	7	0.00166465	ENSSSCT00000012002	CCL21	Sus scrofa chemokine (C-C motif) ligand 21 (CCL21), mRNA. [Source:RefSeq mRNA;Acc:NM_001005151]	4.38573	up
GO:0034695	response to prostaglandin E	biological_process	7	0.00166465	ENSSSCT00000036539	CCL21	Sus scrofa chemokine (C-C motif) ligand 21 (CCL21), mRNA. [Source:RefSeq mRNA;Acc:NM_001005151]	4.60418	up
GO:0002407	dendritic cell chemotaxis	biological_process	6	0.00166465	ENSSSCT00000012002	CCL21	Sus scrofa chemokine (C-C motif) ligand 21 (CCL21), mRNA. [Source:RefSeq mRNA;Acc:NM_001005151]	4.38573	up
GO:0002407	dendritic cell chemotaxis	biological_process	6	0.00166465	ENSSSCT00000036539	CCL21	Sus scrofa chemokine (C-C motif) ligand 21 (CCL21), mRNA. [Source:RefSeq mRNA;Acc:NM_001005151]	4.60418	up
GO:0043266	regulation of potassium ion transport	biological_process	9	0.00166465	ENSSSCT00000016414	DRD2	Sus scrofa dopamine receptor D2 (DRD2), mRNA. [Source:RefSeq mRNA;Acc:NM_001244253]	-1.59473	down
GO:0043266	regulation of potassium ion transport	biological_process	9	0.00166465	ENSSSCT00000017884	DPP6	dipeptidyl-peptidase 6 [Source:HGNC Symbol;Acc:HGNC:3010]	-1.06447	down
GO:0045089	positive regulation of innate immune response	biological_process	7	0.00166465	ENSSSCT00000003130	MMP2	Sus scrofa matrix metallopeptidase 2 (gelatinase A, 72kDa gelatinase, 72kDa type IV collagenase) (MMP2), mRNA. [Source:RefSeq mRNA;Acc:NM_214192]	1.03359	up
GO:0045089	positive regulation of innate immune response	biological_process	7	0.00166465	ENSSSCT00000025682	COCH	cochlin [Source:HGNC Symbol;Acc:HGNC:2180]	1.5344	up
GO:0007166	cell surface receptor signaling pathway	biological_process	7	0.00184079	ENSSSCT00000012927	OSTN	osteocrin [Source:HGNC Symbol;Acc:HGNC:29961]	4.56446	up
GO:0007166	cell surface receptor signaling pathway	biological_process	7	0.00184079	ENSSSCT00000013299	ADGRG2	G protein-coupled receptor 64 [Source:HGNC Symbol;Acc:HGNC:4516]	1.8496	up
GO:0007166	cell surface receptor signaling pathway	biological_process	7	0.00184079	ENSSSCT00000018151	ADCYAP1R1	Sus scrofa adenylate cyclase activating polypeptide 1 (pituitary) receptor type I (ADCYAP1R1), mRNA. [Source:RefSeq mRNA;Acc:NM_001199808]	1.80176	up
GO:0007166	cell surface receptor signaling pathway	biological_process	7	0.00184079	ENSSSCT00000029867	ADGRG2	G protein-coupled receptor 64 [Source:HGNC Symbol;Acc:HGNC:4516]	1.7897	up
GO:0007166	cell surface receptor signaling pathway	biological_process	7	0.00184079	ENSSSCT00000030340	ADCYAP1R1	Sus scrofa adenylate cyclase activating polypeptide 1 (pituitary) receptor type I (ADCYAP1R1), mRNA. [Source:RefSeq mRNA;Acc:NM_001199808]	1.82346	up
GO:0007166	cell surface receptor signaling pathway	biological_process	7	0.00184079	ENSSSCT00000035725	ADGRG2	G protein-coupled receptor 64 [Source:HGNC Symbol;Acc:HGNC:4516]	1.70539	up
GO:0007166	cell surface receptor signaling pathway	biological_process	7	0.00184079	ENSSSCT00000036499	CD24	CD24 molecule [Source:HGNC Symbol;Acc:HGNC:1645]	-1.02399	down
GO:0005003	ephrin receptor activity	molecular_function	10	0.00190586	ENSSSCT00000017672	EPHA4	Sus scrofa EPH receptor A4 (EPHA4), mRNA. [Source:RefSeq mRNA;Acc:NM_001134967]	-1.09856	down
GO:0005003	ephrin receptor activity	molecular_function	10	0.00190586	ENSSSCT00000017673	NA	Uncharacterized protein {ECO:0000313|Ensembl:ENSSSCP00000023043} [Source:UniProtKB/TrEMBL;Acc:I3LG50]	-1.35777	down
GO:0005003	ephrin receptor activity	molecular_function	10	0.00190586	ENSSSCT00000028366	NA	Uncharacterized protein {ECO:0000313|Ensembl:ENSSSCP00000023043} [Source:UniProtKB/TrEMBL;Acc:I3LG50]	-1.36186	down
GO:0030178	negative regulation of Wnt signaling pathway	biological_process	10	0.00193619	ENSSSCT00000022674	APCDD1	adenomatosis polyposis coli down-regulated 1 [Source:HGNC Symbol;Acc:HGNC:15718]	-1.40616	down
GO:0030178	negative regulation of Wnt signaling pathway	biological_process	10	0.00193619	ENSSSCT00000027203	LRP1	low density lipoprotein receptor-related protein 1 [Source:HGNC Symbol;Acc:HGNC:6692]	1.0681	up
GO:0030178	negative regulation of Wnt signaling pathway	biological_process	10	0.00193619	ENSSSCT00000028835	APCDD1	adenomatosis polyposis coli down-regulated 1 [Source:HGNC Symbol;Acc:HGNC:15718]	-1.32892	down
GO:0030178	negative regulation of Wnt signaling pathway	biological_process	10	0.00193619	ENSSSCT00000030877	APCDD1	adenomatosis polyposis coli down-regulated 1 [Source:HGNC Symbol;Acc:HGNC:15718]	-1.41168	down
GO:0030178	negative regulation of Wnt signaling pathway	biological_process	10	0.00193619	ENSSSCT00000034126	LRP1	low density lipoprotein receptor-related protein 1 [Source:HGNC Symbol;Acc:HGNC:6692]	1.03861	up
GO:0006879	cellular iron ion homeostasis	biological_process	11	0.00193978	ENSSSCT00000012960	TFRC	Sus scrofa transferrin receptor (p90, CD71) (TFRC), mRNA. [Source:RefSeq mRNA;Acc:NM_214001]	1.06838	up
GO:0006879	cellular iron ion homeostasis	biological_process	11	0.00193978	ENSSSCT00000032710	TFRC	Sus scrofa transferrin receptor (p90, CD71) (TFRC), mRNA. [Source:RefSeq mRNA;Acc:NM_214001]	1.05587	up
GO:0006879	cellular iron ion homeostasis	biological_process	11	0.00193978	ENSSSCT00000034116	TFRC	Sus scrofa transferrin receptor (p90, CD71) (TFRC), mRNA. [Source:RefSeq mRNA;Acc:NM_214001]	1.05034	up
GO:0006879	cellular iron ion homeostasis	biological_process	11	0.00193978	ENSSSCT00000034535	TFRC	Sus scrofa transferrin receptor (p90, CD71) (TFRC), mRNA. [Source:RefSeq mRNA;Acc:NM_214001]	1.01397	up
GO:0021762	substantia nigra development	biological_process	11	0.00193978	ENSSSCT00000013705	PLP1	Sus scrofa proteolipid protein 1 (PLP1), mRNA. [Source:RefSeq mRNA;Acc:NM_213974]	-1.40923	down
GO:0021762	substantia nigra development	biological_process	11	0.00193978	ENSSSCT00000033433	PLP1	Sus scrofa proteolipid protein 1 (PLP1), mRNA. [Source:RefSeq mRNA;Acc:NM_213974]	-1.65176	down
GO:0021762	substantia nigra development	biological_process	11	0.00193978	ENSSSCT00000034814	PLP1	Sus scrofa proteolipid protein 1 (PLP1), mRNA. [Source:RefSeq mRNA;Acc:NM_213974]	-1.53932	down
GO:0021762	substantia nigra development	biological_process	11	0.00193978	ENSSSCT00000035182	PLP1	Sus scrofa proteolipid protein 1 (PLP1), mRNA. [Source:RefSeq mRNA;Acc:NM_213974]	-1.34913	down
GO:0048856	anatomical structure development	biological_process	4	0.00235315	ENSSSCT00000003797	DRAXIN	dorsal inhibitory axon guidance protein [Source:HGNC Symbol;Acc:HGNC:25054]	-1.72654	down
GO:0048856	anatomical structure development	biological_process	4	0.00235315	ENSSSCT00000003798	DRAXIN	dorsal inhibitory axon guidance protein [Source:HGNC Symbol;Acc:HGNC:25054]	-1.7055	down
GO:0048856	anatomical structure development	biological_process	4	0.00235315	ENSSSCT00000007877	ANGPT4	angiopoietin 4 [Source:HGNC Symbol;Acc:HGNC:487]	1.71309	up
GO:0048856	anatomical structure development	biological_process	4	0.00235315	ENSSSCT00000010091	SPP1	Sus scrofa secreted phosphoprotein 1 (SPP1), mRNA. [Source:RefSeq mRNA;Acc:NM_214023]	2.70775	up
GO:0048856	anatomical structure development	biological_process	4	0.00235315	ENSSSCT00000010095	IBSP	Bone sialoprotein 2 [Source:UniProtKB/Swiss-Prot;Acc:P31936]	5.61317	up
GO:0048856	anatomical structure development	biological_process	4	0.00235315	ENSSSCT00000015423	SERINC5	Uncharacterized protein {ECO:0000313|Ensembl:ENSSSCP00000015014} [Source:UniProtKB/TrEMBL;Acc:F1RF26]	1.59829	up
GO:0048856	anatomical structure development	biological_process	4	0.00235315	ENSSSCT00000018113	CAV2	Sus scrofa caveolin 2 (CAV2), mRNA. [Source:RefSeq mRNA;Acc:NM_001123091]	1.03171	up
GO:0048856	anatomical structure development	biological_process	4	0.00235315	ENSSSCT00000022817	SERINC5	serine incorporator 5 [Source:HGNC Symbol;Acc:HGNC:18825]	1.98868	up
GO:0048856	anatomical structure development	biological_process	4	0.00235315	ENSSSCT00000023118	KIF5A	kinesin family member 5C [Source:HGNC Symbol;Acc:HGNC:6325]	-1.10609	down
GO:0048856	anatomical structure development	biological_process	4	0.00235315	ENSSSCT00000028925	FGF1	Fibroblast growth factor 1 [Source:UniProtKB/Swiss-Prot;Acc:P20002]	1.9886	up
GO:0048856	anatomical structure development	biological_process	4	0.00235315	ENSSSCT00000034512	IBSP	Bone sialoprotein 2 [Source:UniProtKB/Swiss-Prot;Acc:P31936]	5.56514	up
GO:0005921	gap junction	cellular_component	5	0.00249672	ENSSSCT00000016560	PANX3	Pannexin {ECO:0000256|RuleBase:RU010713} [Source:UniProtKB/TrEMBL;Acc:F1S7B4]	3.81462	up
GO:0005921	gap junction	cellular_component	5	0.00249672	ENSSSCT00000025613	NA	NA	3.74283	up
GO:0005921	gap junction	cellular_component	5	0.00249672	ENSSSCT00000026551	NA	NA	3.71268	up
GO:0035690	cellular response to drug	biological_process	6	0.00266969	ENSSSCT00000012960	TFRC	Sus scrofa transferrin receptor (p90, CD71) (TFRC), mRNA. [Source:RefSeq mRNA;Acc:NM_214001]	1.06838	up
GO:0035690	cellular response to drug	biological_process	6	0.00266969	ENSSSCT00000032710	TFRC	Sus scrofa transferrin receptor (p90, CD71) (TFRC), mRNA. [Source:RefSeq mRNA;Acc:NM_214001]	1.05587	up
GO:0035690	cellular response to drug	biological_process	6	0.00266969	ENSSSCT00000034116	TFRC	Sus scrofa transferrin receptor (p90, CD71) (TFRC), mRNA. [Source:RefSeq mRNA;Acc:NM_214001]	1.05034	up
GO:0035690	cellular response to drug	biological_process	6	0.00266969	ENSSSCT00000034535	TFRC	Sus scrofa transferrin receptor (p90, CD71) (TFRC), mRNA. [Source:RefSeq mRNA;Acc:NM_214001]	1.01397	up
GO:0005344	oxygen transporter activity	molecular_function	5	0.00318907	ENSSSCT00000008738	HBZ	hemoglobin, zeta [Source:HGNC Symbol;Acc:HGNC:4835]	-7.28938	down
GO:0005344	oxygen transporter activity	molecular_function	5	0.00318907	ENSSSCT00000016077	HBE1	Sus scrofa hemoglobin, epsilon 1 (HBE1), mRNA. [Source:RefSeq mRNA;Acc:NM_214447]	-5.93143	down
GO:0005344	oxygen transporter activity	molecular_function	5	0.00318907	ENSSSCT00000018706	CYGB	cytoglobin [Source:HGNC Symbol;Acc:HGNC:16505]	1.062	up
GO:0071363	cellular response to growth factor stimulus	biological_process	7	0.00318907	ENSSSCT00000002175	PAX9	paired box 9 [Source:HGNC Symbol;Acc:HGNC:8623]	1.21039	up
GO:0071363	cellular response to growth factor stimulus	biological_process	7	0.00318907	ENSSSCT00000010095	IBSP	Bone sialoprotein 2 [Source:UniProtKB/Swiss-Prot;Acc:P31936]	5.61317	up
GO:0071363	cellular response to growth factor stimulus	biological_process	7	0.00318907	ENSSSCT00000034512	IBSP	Bone sialoprotein 2 [Source:UniProtKB/Swiss-Prot;Acc:P31936]	5.56514	up
GO:0006665	sphingolipid metabolic process	biological_process	6	0.00318907	ENSSSCT00000015423	SERINC5	Uncharacterized protein {ECO:0000313|Ensembl:ENSSSCP00000015014} [Source:UniProtKB/TrEMBL;Acc:F1RF26]	1.59829	up
GO:0006665	sphingolipid metabolic process	biological_process	6	0.00318907	ENSSSCT00000019456	SPNS2	spinster homolog 2 (Drosophila) [Source:HGNC Symbol;Acc:HGNC:26992]	1.68814	up
GO:0006665	sphingolipid metabolic process	biological_process	6	0.00318907	ENSSSCT00000022817	SERINC5	serine incorporator 5 [Source:HGNC Symbol;Acc:HGNC:18825]	1.98868	up
GO:0005229	intracellular calcium activated chloride channel activity	molecular_function	9	0.00327699	ENSSSCT00000014572	ANO5	anoctamin 5 [Source:HGNC Symbol;Acc:HGNC:27337]	3.01776	up
GO:0005229	intracellular calcium activated chloride channel activity	molecular_function	9	0.00327699	ENSSSCT00000028769	ANO5	anoctamin 5 [Source:HGNC Symbol;Acc:HGNC:27337]	3.03678	up
GO:0032964	collagen biosynthetic process	biological_process	6	0.00327699	ENSSSCT00000006323	COL5A1	Sus scrofa collagen, type V, alpha 1 (COL5A1), mRNA. [Source:RefSeq mRNA;Acc:NM_001014971]	1.37724	up
GO:0032964	collagen biosynthetic process	biological_process	6	0.00327699	ENSSSCT00000009800	ADAMTS3	ADAM metallopeptidase with thrombospondin type 1 motif, 3 [Source:HGNC Symbol;Acc:HGNC:219]	1.12461	up
GO:0031988	membrane-bounded vesicle	cellular_component	5	0.00327699	ENSSSCT00000010095	IBSP	Bone sialoprotein 2 [Source:UniProtKB/Swiss-Prot;Acc:P31936]	5.61317	up
GO:0031988	membrane-bounded vesicle	cellular_component	5	0.00327699	ENSSSCT00000034512	IBSP	Bone sialoprotein 2 [Source:UniProtKB/Swiss-Prot;Acc:P31936]	5.56514	up
GO:0021516	dorsal spinal cord development	biological_process	10	0.00327699	ENSSSCT00000003797	DRAXIN	dorsal inhibitory axon guidance protein [Source:HGNC Symbol;Acc:HGNC:25054]	-1.72654	down
GO:0021516	dorsal spinal cord development	biological_process	10	0.00327699	ENSSSCT00000003798	DRAXIN	dorsal inhibitory axon guidance protein [Source:HGNC Symbol;Acc:HGNC:25054]	-1.7055	down
GO:0031274	positive regulation of pseudopodium assembly	biological_process	9	0.00327699	ENSSSCT00000012002	CCL21	Sus scrofa chemokine (C-C motif) ligand 21 (CCL21), mRNA. [Source:RefSeq mRNA;Acc:NM_001005151]	4.38573	up
GO:0031274	positive regulation of pseudopodium assembly	biological_process	9	0.00327699	ENSSSCT00000036539	CCL21	Sus scrofa chemokine (C-C motif) ligand 21 (CCL21), mRNA. [Source:RefSeq mRNA;Acc:NM_001005151]	4.60418	up
GO:0048406	nerve growth factor binding	molecular_function	7	0.00327699	ENSSSCT00000007081	NTRK1	neurotrophic tyrosine kinase, receptor, type 1 [Source:HGNC Symbol;Acc:HGNC:8031]	-2.74173	down
GO:0048406	nerve growth factor binding	molecular_function	7	0.00327699	ENSSSCT00000027710	PCSK6	proprotein convertase subtilisin/kexin type 6 [Source:HGNC Symbol;Acc:HGNC:8569]	2.2337	up
GO:0045123	cellular extravasation	biological_process	5	0.00327699	ENSSSCT00000018389	ITGA1	integrin, alpha 1 [Source:HGNC Symbol;Acc:HGNC:6134]	1.08696	up
GO:0045123	cellular extravasation	biological_process	5	0.00327699	ENSSSCT00000034458	ITGA1	integrin, alpha 1 [Source:HGNC Symbol;Acc:HGNC:6134]	1.31703	up
GO:0008593	regulation of Notch signaling pathway	biological_process	9	0.00327699	ENSSSCT00000010258	POSTN	Sus scrofa periostin, osteoblast specific factor (POSTN), transcript variant 1, mRNA. [Source:RefSeq mRNA;Acc:NM_001206347]	1.52531	up
GO:0008593	regulation of Notch signaling pathway	biological_process	9	0.00327699	ENSSSCT00000022465	POSTN	Sus scrofa periostin, osteoblast specific factor (POSTN), transcript variant 1, mRNA. [Source:RefSeq mRNA;Acc:NM_001206347]	1.58957	up
GO:0001768	establishment of T cell polarity	biological_process	7	0.00327699	ENSSSCT00000012002	CCL21	Sus scrofa chemokine (C-C motif) ligand 21 (CCL21), mRNA. [Source:RefSeq mRNA;Acc:NM_001005151]	4.38573	up
GO:0001768	establishment of T cell polarity	biological_process	7	0.00327699	ENSSSCT00000036539	CCL21	Sus scrofa chemokine (C-C motif) ligand 21 (CCL21), mRNA. [Source:RefSeq mRNA;Acc:NM_001005151]	4.60418	up
GO:0019748	secondary metabolic process	biological_process	5	0.00327699	ENSSSCT00000005725	TYRP1	Sus scrofa tyrosinase-related protein 1 (TYRP1), mRNA. [Source:RefSeq mRNA;Acc:NM_001025226]	-7.71117	down
GO:0019748	secondary metabolic process	biological_process	5	0.00327699	ENSSSCT00000010405	DCT	L-dopachrome tautomerase [Source:UniProtKB/Swiss-Prot;Acc:Q4R1H1]	-1.40042	down
GO:0046330	positive regulation of JNK cascade	biological_process	13	0.00356846	ENSSSCT00000012002	CCL21	Sus scrofa chemokine (C-C motif) ligand 21 (CCL21), mRNA. [Source:RefSeq mRNA;Acc:NM_001005151]	4.38573	up
GO:0046330	positive regulation of JNK cascade	biological_process	13	0.00356846	ENSSSCT00000015300	FLT4	fms-related tyrosine kinase 4 [Source:HGNC Symbol;Acc:HGNC:3767]	1.05398	up
GO:0046330	positive regulation of JNK cascade	biological_process	13	0.00356846	ENSSSCT00000018091	WNT16	wingless-type MMTV integration site family, member 16 [Source:HGNC Symbol;Acc:HGNC:16267]	-1.43357	down
GO:0046330	positive regulation of JNK cascade	biological_process	13	0.00356846	ENSSSCT00000036539	CCL21	Sus scrofa chemokine (C-C motif) ligand 21 (CCL21), mRNA. [Source:RefSeq mRNA;Acc:NM_001005151]	4.60418	up
GO:0072562	blood microparticle	cellular_component	6	0.00373177	ENSSSCT00000012960	TFRC	Sus scrofa transferrin receptor (p90, CD71) (TFRC), mRNA. [Source:RefSeq mRNA;Acc:NM_214001]	1.06838	up
GO:0072562	blood microparticle	cellular_component	6	0.00373177	ENSSSCT00000016077	HBE1	Sus scrofa hemoglobin, epsilon 1 (HBE1), mRNA. [Source:RefSeq mRNA;Acc:NM_214447]	-5.93143	down
GO:0072562	blood microparticle	cellular_component	6	0.00373177	ENSSSCT00000032710	TFRC	Sus scrofa transferrin receptor (p90, CD71) (TFRC), mRNA. [Source:RefSeq mRNA;Acc:NM_214001]	1.05587	up
GO:0072562	blood microparticle	cellular_component	6	0.00373177	ENSSSCT00000034116	TFRC	Sus scrofa transferrin receptor (p90, CD71) (TFRC), mRNA. [Source:RefSeq mRNA;Acc:NM_214001]	1.05034	up
GO:0072562	blood microparticle	cellular_component	6	0.00373177	ENSSSCT00000034535	TFRC	Sus scrofa transferrin receptor (p90, CD71) (TFRC), mRNA. [Source:RefSeq mRNA;Acc:NM_214001]	1.01397	up
GO:0007411	axon guidance	biological_process	7	0.00373895	ENSSSCT00000003797	DRAXIN	dorsal inhibitory axon guidance protein [Source:HGNC Symbol;Acc:HGNC:25054]	-1.72654	down
GO:0007411	axon guidance	biological_process	7	0.00373895	ENSSSCT00000003798	DRAXIN	dorsal inhibitory axon guidance protein [Source:HGNC Symbol;Acc:HGNC:25054]	-1.7055	down
GO:0007411	axon guidance	biological_process	7	0.00373895	ENSSSCT00000017672	EPHA4	Sus scrofa EPH receptor A4 (EPHA4), mRNA. [Source:RefSeq mRNA;Acc:NM_001134967]	-1.09856	down
GO:0007411	axon guidance	biological_process	7	0.00373895	ENSSSCT00000018853	WNT3	wingless-type MMTV integration site family, member 3 [Source:HGNC Symbol;Acc:HGNC:12782]	-1.89132	down
GO:0007411	axon guidance	biological_process	7	0.00373895	ENSSSCT00000023118	KIF5A	kinesin family member 5C [Source:HGNC Symbol;Acc:HGNC:6325]	-1.10609	down
GO:0007411	axon guidance	biological_process	7	0.00373895	ENSSSCT00000031885	SEMA3C	sema domain, immunoglobulin domain (Ig), short basic domain, secreted, (semaphorin) 3C [Source:HGNC Symbol;Acc:HGNC:10725]	1.06732	up
GO:0005520	insulin-like growth factor binding	molecular_function	6	0.00398804	ENSSSCT00000005900	IGFBPL1	insulin-like growth factor binding protein-like 1 [Source:HGNC Symbol;Acc:HGNC:20081]	-3.35122	down
GO:0005520	insulin-like growth factor binding	molecular_function	6	0.00398804	ENSSSCT00000009543	HTRA3	Sus scrofa HtrA serine peptidase 3 (HTRA3), mRNA. [Source:RefSeq mRNA;Acc:NM_001195343]	3.19828	up
GO:0005520	insulin-like growth factor binding	molecular_function	6	0.00398804	ENSSSCT00000027055	KAZALD1	Sus scrofa Kazal-type serine peptidase inhibitor domain 1 (KAZALD1), mRNA. [Source:RefSeq mRNA;Acc:NM_001244551]	1.71649	up
GO:0048469	cell maturation	biological_process	8	0.00465313	ENSSSCT00000013705	PLP1	Sus scrofa proteolipid protein 1 (PLP1), mRNA. [Source:RefSeq mRNA;Acc:NM_213974]	-1.40923	down
GO:0048469	cell maturation	biological_process	8	0.00465313	ENSSSCT00000033433	PLP1	Sus scrofa proteolipid protein 1 (PLP1), mRNA. [Source:RefSeq mRNA;Acc:NM_213974]	-1.65176	down
GO:0048469	cell maturation	biological_process	8	0.00465313	ENSSSCT00000034814	PLP1	Sus scrofa proteolipid protein 1 (PLP1), mRNA. [Source:RefSeq mRNA;Acc:NM_213974]	-1.53932	down
GO:0048469	cell maturation	biological_process	8	0.00465313	ENSSSCT00000035182	PLP1	Sus scrofa proteolipid protein 1 (PLP1), mRNA. [Source:RefSeq mRNA;Acc:NM_213974]	-1.34913	down
GO:0015671	oxygen transport	biological_process	6	0.00489822	ENSSSCT00000008738	HBZ	hemoglobin, zeta [Source:HGNC Symbol;Acc:HGNC:4835]	-7.28938	down
GO:0015671	oxygen transport	biological_process	6	0.00489822	ENSSSCT00000016077	HBE1	Sus scrofa hemoglobin, epsilon 1 (HBE1), mRNA. [Source:RefSeq mRNA;Acc:NM_214447]	-5.93143	down
GO:0015671	oxygen transport	biological_process	6	0.00489822	ENSSSCT00000018706	CYGB	cytoglobin [Source:HGNC Symbol;Acc:HGNC:16505]	1.062	up
GO:0016525	negative regulation of angiogenesis	biological_process	11	0.00527026	ENSSSCT00000004436	THBS2	thrombospondin 2 [Source:HGNC Symbol;Acc:HGNC:11786]	1.64916	up
GO:0016525	negative regulation of angiogenesis	biological_process	11	0.00527026	ENSSSCT00000007877	ANGPT4	angiopoietin 4 [Source:HGNC Symbol;Acc:HGNC:487]	1.71309	up
GO:0016525	negative regulation of angiogenesis	biological_process	11	0.00527026	ENSSSCT00000019393	SERPINF1	serpin peptidase inhibitor, clade F (alpha-2 antiplasmin, pigment epithelium derived factor), member 1 [Source:HGNC Symbol;Acc:HGNC:8824]	1.3931	up
GO:0016525	negative regulation of angiogenesis	biological_process	11	0.00527026	ENSSSCT00000032483	CX3CR1	chemokine (C-X3-C motif) receptor 1 [Source:HGNC Symbol;Acc:HGNC:2558]	1.43668	up
GO:0005604	basement membrane	cellular_component	6	0.00527026	ENSSSCT00000004436	THBS2	thrombospondin 2 [Source:HGNC Symbol;Acc:HGNC:11786]	1.64916	up
GO:0005604	basement membrane	cellular_component	6	0.00527026	ENSSSCT00000006323	COL5A1	Sus scrofa collagen, type V, alpha 1 (COL5A1), mRNA. [Source:RefSeq mRNA;Acc:NM_001014971]	1.37724	up
GO:0005604	basement membrane	cellular_component	6	0.00527026	ENSSSCT00000013746	COL4A6	collagen, type IV, alpha 6 [Source:HGNC Symbol;Acc:HGNC:2208]	2.02799	up
GO:0005604	basement membrane	cellular_component	6	0.00527026	ENSSSCT00000016715	COL28A1	collagen, type XXVIII, alpha 1 [Source:HGNC Symbol;Acc:HGNC:22442]	3.88281	up
GO:0022407	regulation of cell-cell adhesion	biological_process	6	0.00537601	ENSSSCT00000010018	LEF1	Sus scrofa lymphoid enhancer-binding factor 1 (LEF1), mRNA. [Source:RefSeq mRNA;Acc:NM_001129967]	-1.38367	down
GO:0022407	regulation of cell-cell adhesion	biological_process	6	0.00537601	ENSSSCT00000036499	CD24	CD24 molecule [Source:HGNC Symbol;Acc:HGNC:1645]	-1.02399	down
GO:2000587	negative regulation of platelet-derived growth factor receptor-beta signaling pathway	biological_process	13	0.00537601	ENSSSCT00000027203	LRP1	low density lipoprotein receptor-related protein 1 [Source:HGNC Symbol;Acc:HGNC:6692]	1.0681	up
GO:2000587	negative regulation of platelet-derived growth factor receptor-beta signaling pathway	biological_process	13	0.00537601	ENSSSCT00000034126	LRP1	low density lipoprotein receptor-related protein 1 [Source:HGNC Symbol;Acc:HGNC:6692]	1.03861	up
GO:0048488	synaptic vesicle endocytosis	biological_process	10	0.00537601	ENSSSCT00000005707	SH3GL2	SH3-domain GRB2-like 2 [Source:HGNC Symbol;Acc:HGNC:10831]	-1.37296	down
GO:0048488	synaptic vesicle endocytosis	biological_process	10	0.00537601	ENSSSCT00000036499	CD24	CD24 molecule [Source:HGNC Symbol;Acc:HGNC:1645]	-1.02399	down
GO:0042438	melanin biosynthetic process	biological_process	8	0.00537601	ENSSSCT00000005725	TYRP1	Sus scrofa tyrosinase-related protein 1 (TYRP1), mRNA. [Source:RefSeq mRNA;Acc:NM_001025226]	-7.71117	down
GO:0042438	melanin biosynthetic process	biological_process	8	0.00537601	ENSSSCT00000010405	DCT	L-dopachrome tautomerase [Source:UniProtKB/Swiss-Prot;Acc:Q4R1H1]	-1.40042	down
GO:0043395	heparan sulfate proteoglycan binding	molecular_function	7	0.00537601	ENSSSCT00000008389	GPC2	glypican 2 [Source:HGNC Symbol;Acc:HGNC:4450]	-1.06084	down
GO:0043395	heparan sulfate proteoglycan binding	molecular_function	7	0.00537601	ENSSSCT00000017819	GPC1	glypican 1 [Source:HGNC Symbol;Acc:HGNC:4449]	1.18701	up
GO:0015194	L-serine transmembrane transporter activity	molecular_function	11	0.00537601	ENSSSCT00000015423	SERINC5	Uncharacterized protein {ECO:0000313|Ensembl:ENSSSCP00000015014} [Source:UniProtKB/TrEMBL;Acc:F1RF26]	1.59829	up
GO:0015194	L-serine transmembrane transporter activity	molecular_function	11	0.00537601	ENSSSCT00000022817	SERINC5	serine incorporator 5 [Source:HGNC Symbol;Acc:HGNC:18825]	1.98868	up
GO:0006658	phosphatidylserine metabolic process	biological_process	6	0.00537601	ENSSSCT00000015423	SERINC5	Uncharacterized protein {ECO:0000313|Ensembl:ENSSSCP00000015014} [Source:UniProtKB/TrEMBL;Acc:F1RF26]	1.59829	up
GO:0006658	phosphatidylserine metabolic process	biological_process	6	0.00537601	ENSSSCT00000022817	SERINC5	serine incorporator 5 [Source:HGNC Symbol;Acc:HGNC:18825]	1.98868	up
GO:0032862	activation of Rho GTPase activity	biological_process	18	0.00537601	ENSSSCT00000012002	CCL21	Sus scrofa chemokine (C-C motif) ligand 21 (CCL21), mRNA. [Source:RefSeq mRNA;Acc:NM_001005151]	4.38573	up
GO:0032862	activation of Rho GTPase activity	biological_process	18	0.00537601	ENSSSCT00000036539	CCL21	Sus scrofa chemokine (C-C motif) ligand 21 (CCL21), mRNA. [Source:RefSeq mRNA;Acc:NM_001005151]	4.60418	up
GO:0004999	vasoactive intestinal polypeptide receptor activity	molecular_function	7	0.00537601	ENSSSCT00000018151	ADCYAP1R1	Sus scrofa adenylate cyclase activating polypeptide 1 (pituitary) receptor type I (ADCYAP1R1), mRNA. [Source:RefSeq mRNA;Acc:NM_001199808]	1.80176	up
GO:0004999	vasoactive intestinal polypeptide receptor activity	molecular_function	7	0.00537601	ENSSSCT00000030340	ADCYAP1R1	Sus scrofa adenylate cyclase activating polypeptide 1 (pituitary) receptor type I (ADCYAP1R1), mRNA. [Source:RefSeq mRNA;Acc:NM_001199808]	1.82346	up
GO:0097242	beta-amyloid clearance	biological_process	5	0.00537601	ENSSSCT00000027203	LRP1	low density lipoprotein receptor-related protein 1 [Source:HGNC Symbol;Acc:HGNC:6692]	1.0681	up
GO:0097242	beta-amyloid clearance	biological_process	5	0.00537601	ENSSSCT00000034126	LRP1	low density lipoprotein receptor-related protein 1 [Source:HGNC Symbol;Acc:HGNC:6692]	1.03861	up
GO:0015825	L-serine transport	biological_process	8	0.00537601	ENSSSCT00000015423	SERINC5	Uncharacterized protein {ECO:0000313|Ensembl:ENSSSCP00000015014} [Source:UniProtKB/TrEMBL;Acc:F1RF26]	1.59829	up
GO:0015825	L-serine transport	biological_process	8	0.00537601	ENSSSCT00000022817	SERINC5	serine incorporator 5 [Source:HGNC Symbol;Acc:HGNC:18825]	1.98868	up
GO:0032429	regulation of phospholipase A2 activity	biological_process	9	0.00537601	ENSSSCT00000027203	LRP1	low density lipoprotein receptor-related protein 1 [Source:HGNC Symbol;Acc:HGNC:6692]	1.0681	up
GO:0032429	regulation of phospholipase A2 activity	biological_process	9	0.00537601	ENSSSCT00000034126	LRP1	low density lipoprotein receptor-related protein 1 [Source:HGNC Symbol;Acc:HGNC:6692]	1.03861	up
GO:0001957	intramembranous ossification	biological_process	7	0.00537601	ENSSSCT00000003130	MMP2	Sus scrofa matrix metallopeptidase 2 (gelatinase A, 72kDa gelatinase, 72kDa type IV collagenase) (MMP2), mRNA. [Source:RefSeq mRNA;Acc:NM_214192]	1.03359	up
GO:0001957	intramembranous ossification	biological_process	7	0.00537601	ENSSSCT00000018794	AXIN2	axin 2 [Source:HGNC Symbol;Acc:HGNC:904]	-1.03083	down
GO:0032374	regulation of cholesterol transport	biological_process	8	0.00537601	ENSSSCT00000027203	LRP1	low density lipoprotein receptor-related protein 1 [Source:HGNC Symbol;Acc:HGNC:6692]	1.0681	up
GO:0032374	regulation of cholesterol transport	biological_process	8	0.00537601	ENSSSCT00000034126	LRP1	low density lipoprotein receptor-related protein 1 [Source:HGNC Symbol;Acc:HGNC:6692]	1.03861	up
GO:0005509	calcium ion binding	molecular_function	7	0.00542274	ENSSSCT00000000931	STAB2	Uncharacterized protein {ECO:0000313|Ensembl:ENSSSCP00000000911} [Source:UniProtKB/TrEMBL;Acc:F1SRK1]	2.22178	up
GO:0005509	calcium ion binding	molecular_function	7	0.00542274	ENSSSCT00000003129	LPCAT2	lysophosphatidylcholine acyltransferase 2 [Source:HGNC Symbol;Acc:HGNC:26032]	1.0443	up
GO:0005509	calcium ion binding	molecular_function	7	0.00542274	ENSSSCT00000004436	THBS2	thrombospondin 2 [Source:HGNC Symbol;Acc:HGNC:11786]	1.64916	up
GO:0005509	calcium ion binding	molecular_function	7	0.00542274	ENSSSCT00000004691	MAN1A1	mannosidase, alpha, class 1A, member 1 [Source:HGNC Symbol;Acc:HGNC:6821]	1.20532	up
GO:0005509	calcium ion binding	molecular_function	7	0.00542274	ENSSSCT00000009360	CGREF1	cell growth regulator with EF-hand domain 1 [Source:HGNC Symbol;Acc:HGNC:16962]	3.4785	up
GO:0005509	calcium ion binding	molecular_function	7	0.00542274	ENSSSCT00000010101	SPARCL1	SPARC-like 1 (hevin) [Source:HGNC Symbol;Acc:HGNC:11220]	2.05644	up
GO:0005509	calcium ion binding	molecular_function	7	0.00542274	ENSSSCT00000011255	SPOCK2	Uncharacterized protein {ECO:0000313|Ensembl:ENSSSCP00000010963} [Source:UniProtKB/TrEMBL;Acc:F1SU95]	1.60825	up
GO:0005509	calcium ion binding	molecular_function	7	0.00542274	ENSSSCT00000014195	LTBP3	latent transforming growth factor beta binding protein 3 [Source:HGNC Symbol;Acc:HGNC:6716]	1.22335	up
GO:0005509	calcium ion binding	molecular_function	7	0.00542274	ENSSSCT00000015925	SCUBE2	signal peptide, CUB domain, EGF-like 2 [Source:HGNC Symbol;Acc:HGNC:30425]	1.00317	up
GO:0005509	calcium ion binding	molecular_function	7	0.00542274	ENSSSCT00000018598	SPARC	Uncharacterized protein {ECO:0000313|Ensembl:ENSSSCP00000018097} [Source:UniProtKB/TrEMBL;Acc:F1RQB3]	1.28247	up
GO:0005509	calcium ion binding	molecular_function	7	0.00542274	ENSSSCT00000018599	SPARC	SPARC precursor [Source:RefSeq peptide;Acc:NP_001026964]	1.4691	up
GO:0005509	calcium ion binding	molecular_function	7	0.00542274	ENSSSCT00000027203	LRP1	low density lipoprotein receptor-related protein 1 [Source:HGNC Symbol;Acc:HGNC:6692]	1.0681	up
GO:0005509	calcium ion binding	molecular_function	7	0.00542274	ENSSSCT00000029237	PCDH10	protocadherin 10 [Source:HGNC Symbol;Acc:HGNC:13404]	-1.2646	down
GO:0005509	calcium ion binding	molecular_function	7	0.00542274	ENSSSCT00000029479	PAMR1	peptidase domain containing associated with muscle regeneration 1 [Source:HGNC Symbol;Acc:HGNC:24554]	1.19539	up
GO:0005509	calcium ion binding	molecular_function	7	0.00542274	ENSSSCT00000030065	CGREF1	cell growth regulator with EF-hand domain 1 [Source:HGNC Symbol;Acc:HGNC:16962]	3.13502	up
GO:0005509	calcium ion binding	molecular_function	7	0.00542274	ENSSSCT00000030184	S100A6	S100 calcium binding protein A6 [Source:HGNC Symbol;Acc:HGNC:10496]	2.13797	up
GO:0005509	calcium ion binding	molecular_function	7	0.00542274	ENSSSCT00000034126	LRP1	low density lipoprotein receptor-related protein 1 [Source:HGNC Symbol;Acc:HGNC:6692]	1.03861	up
GO:0005509	calcium ion binding	molecular_function	7	0.00542274	ENSSSCT00000035728	TBC1D8B	TBC1 domain family, member 8B (with GRAM domain) [Source:HGNC Symbol;Acc:HGNC:24715]	1.136	up
GO:0019825	oxygen binding	molecular_function	4	0.00592369	ENSSSCT00000008738	HBZ	hemoglobin, zeta [Source:HGNC Symbol;Acc:HGNC:4835]	-7.28938	down
GO:0019825	oxygen binding	molecular_function	4	0.00592369	ENSSSCT00000016077	HBE1	Sus scrofa hemoglobin, epsilon 1 (HBE1), mRNA. [Source:RefSeq mRNA;Acc:NM_214447]	-5.93143	down
GO:0019825	oxygen binding	molecular_function	4	0.00592369	ENSSSCT00000018706	CYGB	cytoglobin [Source:HGNC Symbol;Acc:HGNC:16505]	1.062	up
GO:0055037	recycling endosome	cellular_component	10	0.00593987	ENSSSCT00000012960	TFRC	Sus scrofa transferrin receptor (p90, CD71) (TFRC), mRNA. [Source:RefSeq mRNA;Acc:NM_214001]	1.06838	up
GO:0055037	recycling endosome	cellular_component	10	0.00593987	ENSSSCT00000032710	TFRC	Sus scrofa transferrin receptor (p90, CD71) (TFRC), mRNA. [Source:RefSeq mRNA;Acc:NM_214001]	1.05587	up
GO:0055037	recycling endosome	cellular_component	10	0.00593987	ENSSSCT00000034116	TFRC	Sus scrofa transferrin receptor (p90, CD71) (TFRC), mRNA. [Source:RefSeq mRNA;Acc:NM_214001]	1.05034	up
GO:0055037	recycling endosome	cellular_component	10	0.00593987	ENSSSCT00000034535	TFRC	Sus scrofa transferrin receptor (p90, CD71) (TFRC), mRNA. [Source:RefSeq mRNA;Acc:NM_214001]	1.01397	up
GO:0001503	ossification	biological_process	5	0.00593987	ENSSSCT00000010091	SPP1	Sus scrofa secreted phosphoprotein 1 (SPP1), mRNA. [Source:RefSeq mRNA;Acc:NM_214023]	2.70775	up
GO:0001503	ossification	biological_process	5	0.00593987	ENSSSCT00000010095	IBSP	Bone sialoprotein 2 [Source:UniProtKB/Swiss-Prot;Acc:P31936]	5.61317	up
GO:0001503	ossification	biological_process	5	0.00593987	ENSSSCT00000010097	DMP1	Sus scrofa dentin matrix acidic phosphoprotein 1 (DMP1), mRNA. [Source:RefSeq mRNA;Acc:NM_001129953]	4.76347	up
GO:0001503	ossification	biological_process	5	0.00593987	ENSSSCT00000034512	IBSP	Bone sialoprotein 2 [Source:UniProtKB/Swiss-Prot;Acc:P31936]	5.56514	up
GO:0001934	positive regulation of protein phosphorylation	biological_process	10	0.00705709	ENSSSCT00000015300	FLT4	fms-related tyrosine kinase 4 [Source:HGNC Symbol;Acc:HGNC:3767]	1.05398	up
GO:0001934	positive regulation of protein phosphorylation	biological_process	10	0.00705709	ENSSSCT00000015787	CSF1R	colony stimulating factor 1 receptor [Source:HGNC Symbol;Acc:HGNC:2433]	1.28538	up
GO:0001934	positive regulation of protein phosphorylation	biological_process	10	0.00705709	ENSSSCT00000018794	AXIN2	axin 2 [Source:HGNC Symbol;Acc:HGNC:904]	-1.03083	down
GO:0001934	positive regulation of protein phosphorylation	biological_process	10	0.00705709	ENSSSCT00000028925	FGF1	Fibroblast growth factor 1 [Source:UniProtKB/Swiss-Prot;Acc:P20002]	1.9886	up
GO:0001934	positive regulation of protein phosphorylation	biological_process	10	0.00705709	ENSSSCT00000030143	RARRES2	retinoic acid receptor responder protein 2 precursor [Source:RefSeq peptide;Acc:NP_001116658]	1.48108	up
GO:0016706	oxidoreductase activity, acting on paired donors, with incorporation or reduction of molecular oxygen, 2-oxoglutarate as one donor, and incorporation of one atom each of oxygen into both donors	molecular_function	6	0.00706807	ENSSSCT00000000742	P3H3	prolyl 3-hydroxylase 3 [Source:HGNC Symbol;Acc:HGNC:19318]	1.32374	up
GO:0016706	oxidoreductase activity, acting on paired donors, with incorporation or reduction of molecular oxygen, 2-oxoglutarate as one donor, and incorporation of one atom each of oxygen into both donors	molecular_function	6	0.00706807	ENSSSCT00000002196	EGLN3	egl-9 family hypoxia-inducible factor 3 [Source:HGNC Symbol;Acc:HGNC:14661]	1.99257	up
GO:0016706	oxidoreductase activity, acting on paired donors, with incorporation or reduction of molecular oxygen, 2-oxoglutarate as one donor, and incorporation of one atom each of oxygen into both donors	molecular_function	6	0.00706807	ENSSSCT00000025559	P3H1	prolyl 3-hydroxylase 1 [Source:HGNC Symbol;Acc:HGNC:19316]	1.15663	up
GO:0060317	cardiac epithelial to mesenchymal transition	biological_process	11	0.00793783	ENSSSCT00000004668	HEY2	Sus scrofa hairy/enhancer-of-split related with YRPW motif 2 (HEY2), mRNA. [Source:RefSeq mRNA;Acc:NM_001243329]	-1.81659	down
GO:0060317	cardiac epithelial to mesenchymal transition	biological_process	11	0.00793783	ENSSSCT00000018091	WNT16	wingless-type MMTV integration site family, member 16 [Source:HGNC Symbol;Acc:HGNC:16267]	-1.43357	down
GO:0035136	forelimb morphogenesis	biological_process	9	0.00793783	ENSSSCT00000005364	SALL3	spalt-like transcription factor 3 [Source:HGNC Symbol;Acc:HGNC:10527]	1.50393	up
GO:0035136	forelimb morphogenesis	biological_process	9	0.00793783	ENSSSCT00000031984	ZBTB16	zinc finger and BTB domain containing 16 [Source:HGNC Symbol;Acc:HGNC:12930]	3.19055	up
GO:0032370	positive regulation of lipid transport	biological_process	7	0.00793783	ENSSSCT00000027203	LRP1	low density lipoprotein receptor-related protein 1 [Source:HGNC Symbol;Acc:HGNC:6692]	1.0681	up
GO:0032370	positive regulation of lipid transport	biological_process	7	0.00793783	ENSSSCT00000034126	LRP1	low density lipoprotein receptor-related protein 1 [Source:HGNC Symbol;Acc:HGNC:6692]	1.03861	up
GO:0009888	tissue development	biological_process	5	0.00793783	ENSSSCT00000010258	POSTN	Sus scrofa periostin, osteoblast specific factor (POSTN), transcript variant 1, mRNA. [Source:RefSeq mRNA;Acc:NM_001206347]	1.52531	up
GO:0009888	tissue development	biological_process	5	0.00793783	ENSSSCT00000022465	POSTN	Sus scrofa periostin, osteoblast specific factor (POSTN), transcript variant 1, mRNA. [Source:RefSeq mRNA;Acc:NM_001206347]	1.58957	up
GO:0003214	cardiac left ventricle morphogenesis	biological_process	12	0.00793783	ENSSSCT00000004668	HEY2	Sus scrofa hairy/enhancer-of-split related with YRPW motif 2 (HEY2), mRNA. [Source:RefSeq mRNA;Acc:NM_001243329]	-1.81659	down
GO:0003214	cardiac left ventricle morphogenesis	biological_process	12	0.00793783	ENSSSCT00000009694	CPE	carboxypeptidase E precursor [Source:RefSeq peptide;Acc:NP_001090908]	1.16187	up
GO:0001649	osteoblast differentiation	biological_process	7	0.00829739	ENSSSCT00000000288	SP7	Sp7 transcription factor [Source:HGNC Symbol;Acc:HGNC:17321]	1.66176	up
GO:0001649	osteoblast differentiation	biological_process	7	0.00829739	ENSSSCT00000010018	LEF1	Sus scrofa lymphoid enhancer-binding factor 1 (LEF1), mRNA. [Source:RefSeq mRNA;Acc:NM_001129967]	-1.38367	down
GO:0001649	osteoblast differentiation	biological_process	7	0.00829739	ENSSSCT00000010095	IBSP	Bone sialoprotein 2 [Source:UniProtKB/Swiss-Prot;Acc:P31936]	5.61317	up
GO:0001649	osteoblast differentiation	biological_process	7	0.00829739	ENSSSCT00000024347	COL6A1	collagen, type VI, alpha 1 [Source:HGNC Symbol;Acc:HGNC:2211]	1.13438	up
GO:0001649	osteoblast differentiation	biological_process	7	0.00829739	ENSSSCT00000034512	IBSP	Bone sialoprotein 2 [Source:UniProtKB/Swiss-Prot;Acc:P31936]	5.56514	up
GO:0008104	protein localization	biological_process	5	0.00917914	ENSSSCT00000001911	CLIC5	chloride intracellular channel 5 [Source:HGNC Symbol;Acc:HGNC:13517]	1.12046	up
GO:0008104	protein localization	biological_process	5	0.00917914	ENSSSCT00000008930	SLC9A2	Sus scrofa solute carrier family 9, subfamily A (NHE2, cation proton antiporter 2), member 2 (SLC9A2), mRNA. [Source:RefSeq mRNA;Acc:NM_001100189]	5.11488	up
GO:0008104	protein localization	biological_process	5	0.00917914	ENSSSCT00000016414	DRD2	Sus scrofa dopamine receptor D2 (DRD2), mRNA. [Source:RefSeq mRNA;Acc:NM_001244253]	-1.59473	down
GO:0008104	protein localization	biological_process	5	0.00917914	ENSSSCT00000023118	KIF5A	kinesin family member 5C [Source:HGNC Symbol;Acc:HGNC:6325]	-1.10609	down
GO:0001558	regulation of cell growth	biological_process	6	0.00972563	ENSSSCT00000005900	IGFBPL1	insulin-like growth factor binding protein-like 1 [Source:HGNC Symbol;Acc:HGNC:20081]	-3.35122	down
GO:0001558	regulation of cell growth	biological_process	6	0.00972563	ENSSSCT00000009543	HTRA3	Sus scrofa HtrA serine peptidase 3 (HTRA3), mRNA. [Source:RefSeq mRNA;Acc:NM_001195343]	3.19828	up
GO:0001558	regulation of cell growth	biological_process	6	0.00972563	ENSSSCT00000027055	KAZALD1	Sus scrofa Kazal-type serine peptidase inhibitor domain 1 (KAZALD1), mRNA. [Source:RefSeq mRNA;Acc:NM_001244551]	1.71649	up
GO:0048013	ephrin receptor signaling pathway	biological_process	10	0.00972563	ENSSSCT00000017672	EPHA4	Sus scrofa EPH receptor A4 (EPHA4), mRNA. [Source:RefSeq mRNA;Acc:NM_001134967]	-1.09856	down
GO:0048013	ephrin receptor signaling pathway	biological_process	10	0.00972563	ENSSSCT00000017673	NA	Uncharacterized protein {ECO:0000313|Ensembl:ENSSSCP00000023043} [Source:UniProtKB/TrEMBL;Acc:I3LG50]	-1.35777	down
GO:0048013	ephrin receptor signaling pathway	biological_process	10	0.00972563	ENSSSCT00000028366	NA	Uncharacterized protein {ECO:0000313|Ensembl:ENSSSCP00000023043} [Source:UniProtKB/TrEMBL;Acc:I3LG50]	-1.36186	down
GO:0001568	blood vessel development	biological_process	8	0.0101376	ENSSSCT00000004668	HEY2	Sus scrofa hairy/enhancer-of-split related with YRPW motif 2 (HEY2), mRNA. [Source:RefSeq mRNA;Acc:NM_001243329]	-1.81659	down
GO:0001568	blood vessel development	biological_process	8	0.0101376	ENSSSCT00000006323	COL5A1	Sus scrofa collagen, type V, alpha 1 (COL5A1), mRNA. [Source:RefSeq mRNA;Acc:NM_001014971]	1.37724	up
GO:0001568	blood vessel development	biological_process	8	0.0101376	ENSSSCT00000015550	LOX	lysyl oxidase precursor [Source:RefSeq peptide;Acc:NP_001193332]	1.60297	up
GO:0001568	blood vessel development	biological_process	8	0.0101376	ENSSSCT00000017459	COL3A1	Sus scrofa collagen, type III, alpha 1 (COL3A1), mRNA. [Source:RefSeq mRNA;Acc:NM_001243297]	1.29781	up
GO:0003725	double-stranded RNA binding	molecular_function	7	0.0101376	ENSSSCT00000012960	TFRC	Sus scrofa transferrin receptor (p90, CD71) (TFRC), mRNA. [Source:RefSeq mRNA;Acc:NM_214001]	1.06838	up
GO:0003725	double-stranded RNA binding	molecular_function	7	0.0101376	ENSSSCT00000032710	TFRC	Sus scrofa transferrin receptor (p90, CD71) (TFRC), mRNA. [Source:RefSeq mRNA;Acc:NM_214001]	1.05587	up
GO:0003725	double-stranded RNA binding	molecular_function	7	0.0101376	ENSSSCT00000034116	TFRC	Sus scrofa transferrin receptor (p90, CD71) (TFRC), mRNA. [Source:RefSeq mRNA;Acc:NM_214001]	1.05034	up
GO:0003725	double-stranded RNA binding	molecular_function	7	0.0101376	ENSSSCT00000034535	TFRC	Sus scrofa transferrin receptor (p90, CD71) (TFRC), mRNA. [Source:RefSeq mRNA;Acc:NM_214001]	1.01397	up
GO:0034185	apolipoprotein binding	molecular_function	5	0.0109394	ENSSSCT00000027203	LRP1	low density lipoprotein receptor-related protein 1 [Source:HGNC Symbol;Acc:HGNC:6692]	1.0681	up
GO:0034185	apolipoprotein binding	molecular_function	5	0.0109394	ENSSSCT00000034126	LRP1	low density lipoprotein receptor-related protein 1 [Source:HGNC Symbol;Acc:HGNC:6692]	1.03861	up
GO:1903237	negative regulation of leukocyte tethering or rolling	biological_process	8	0.0109394	ENSSSCT00000012002	CCL21	Sus scrofa chemokine (C-C motif) ligand 21 (CCL21), mRNA. [Source:RefSeq mRNA;Acc:NM_001005151]	4.38573	up
GO:1903237	negative regulation of leukocyte tethering or rolling	biological_process	8	0.0109394	ENSSSCT00000036539	CCL21	Sus scrofa chemokine (C-C motif) ligand 21 (CCL21), mRNA. [Source:RefSeq mRNA;Acc:NM_001005151]	4.60418	up
GO:0009968	negative regulation of signal transduction	biological_process	8	0.0109394	ENSSSCT00000009905	HIP	hedgehog interacting protein [Source:HGNC Symbol;Acc:HGNC:14866]	1.35363	up
GO:0009968	negative regulation of signal transduction	biological_process	8	0.0109394	ENSSSCT00000011822	RGS2	Sus scrofa regulator of G-protein signaling 2, 24kDa (RGS2), mRNA. [Source:RefSeq mRNA;Acc:NM_001044600]	1.00492	up
GO:0001944	vasculature development	biological_process	7	0.0109394	ENSSSCT00000010018	LEF1	Sus scrofa lymphoid enhancer-binding factor 1 (LEF1), mRNA. [Source:RefSeq mRNA;Acc:NM_001129967]	-1.38367	down
GO:0001944	vasculature development	biological_process	7	0.0109394	ENSSSCT00000015300	FLT4	fms-related tyrosine kinase 4 [Source:HGNC Symbol;Acc:HGNC:3767]	1.05398	up
GO:0004707	MAP kinase activity	molecular_function	10	0.0109394	ENSSSCT00000010107	MAPK10	mitogen-activated protein kinase 10 [Source:HGNC Symbol;Acc:HGNC:6872]	-1.56266	down
GO:0004707	MAP kinase activity	molecular_function	10	0.0109394	ENSSSCT00000036195	MAPK10	mitogen-activated protein kinase 10 [Source:HGNC Symbol;Acc:HGNC:6872]	-1.91535	down
GO:0014912	negative regulation of smooth muscle cell migration	biological_process	11	0.0109394	ENSSSCT00000027203	LRP1	low density lipoprotein receptor-related protein 1 [Source:HGNC Symbol;Acc:HGNC:6692]	1.0681	up
GO:0014912	negative regulation of smooth muscle cell migration	biological_process	11	0.0109394	ENSSSCT00000034126	LRP1	low density lipoprotein receptor-related protein 1 [Source:HGNC Symbol;Acc:HGNC:6692]	1.03861	up
GO:0046849	bone remodeling	biological_process	6	0.0109394	ENSSSCT00000014195	LTBP3	latent transforming growth factor beta binding protein 3 [Source:HGNC Symbol;Acc:HGNC:6716]	1.22335	up
GO:0046849	bone remodeling	biological_process	6	0.0109394	ENSSSCT00000018091	WNT16	wingless-type MMTV integration site family, member 16 [Source:HGNC Symbol;Acc:HGNC:16267]	-1.43357	down
GO:0003215	cardiac right ventricle morphogenesis	biological_process	12	0.0109394	ENSSSCT00000004668	HEY2	Sus scrofa hairy/enhancer-of-split related with YRPW motif 2 (HEY2), mRNA. [Source:RefSeq mRNA;Acc:NM_001243329]	-1.81659	down
GO:0003215	cardiac right ventricle morphogenesis	biological_process	12	0.0109394	ENSSSCT00000031885	SEMA3C	sema domain, immunoglobulin domain (Ig), short basic domain, secreted, (semaphorin) 3C [Source:HGNC Symbol;Acc:HGNC:10725]	1.06732	up
GO:0060174	limb bud formation	biological_process	9	0.0109394	ENSSSCT00000018853	WNT3	wingless-type MMTV integration site family, member 3 [Source:HGNC Symbol;Acc:HGNC:12782]	-1.89132	down
GO:0060174	limb bud formation	biological_process	9	0.0109394	ENSSSCT00000031885	SEMA3C	sema domain, immunoglobulin domain (Ig), short basic domain, secreted, (semaphorin) 3C [Source:HGNC Symbol;Acc:HGNC:10725]	1.06732	up
GO:0035137	hindlimb morphogenesis	biological_process	9	0.0109394	ENSSSCT00000005364	SALL3	spalt-like transcription factor 3 [Source:HGNC Symbol;Acc:HGNC:10527]	1.50393	up
GO:0035137	hindlimb morphogenesis	biological_process	9	0.0109394	ENSSSCT00000031984	ZBTB16	zinc finger and BTB domain containing 16 [Source:HGNC Symbol;Acc:HGNC:12930]	3.19055	up
GO:0090023	positive regulation of neutrophil chemotaxis	biological_process	9	0.0109394	ENSSSCT00000012002	CCL21	Sus scrofa chemokine (C-C motif) ligand 21 (CCL21), mRNA. [Source:RefSeq mRNA;Acc:NM_001005151]	4.38573	up
GO:0090023	positive regulation of neutrophil chemotaxis	biological_process	9	0.0109394	ENSSSCT00000036539	CCL21	Sus scrofa chemokine (C-C motif) ligand 21 (CCL21), mRNA. [Source:RefSeq mRNA;Acc:NM_001005151]	4.60418	up
GO:0009948	anterior/posterior axis specification	biological_process	9	0.0109394	ENSSSCT00000004668	HEY2	Sus scrofa hairy/enhancer-of-split related with YRPW motif 2 (HEY2), mRNA. [Source:RefSeq mRNA;Acc:NM_001243329]	-1.81659	down
GO:0009948	anterior/posterior axis specification	biological_process	9	0.0109394	ENSSSCT00000018853	WNT3	wingless-type MMTV integration site family, member 3 [Source:HGNC Symbol;Acc:HGNC:12782]	-1.89132	down
GO:0010466	negative regulation of peptidase activity	biological_process	10	0.0112438	ENSSSCT00000013235	ANOS1	Kallmann syndrome 1 sequence [Source:HGNC Symbol;Acc:HGNC:6211]	1.26629	up
GO:0010466	negative regulation of peptidase activity	biological_process	10	0.0112438	ENSSSCT00000026718	WFDC1	WAP four-disulfide core domain 1 [Source:HGNC Symbol;Acc:HGNC:15466]	2.45311	up
GO:0010466	negative regulation of peptidase activity	biological_process	10	0.0112438	ENSSSCT00000035619	ANOS1	Kallmann syndrome 1 sequence [Source:HGNC Symbol;Acc:HGNC:6211]	1.25934	up
GO:0007275	multicellular organismal development	biological_process	5	0.0125405	ENSSSCT00000002175	PAX9	paired box 9 [Source:HGNC Symbol;Acc:HGNC:8623]	1.21039	up
GO:0007275	multicellular organismal development	biological_process	5	0.0125405	ENSSSCT00000009741	HOPX	Sus scrofa HOP homeobox (HOPX), mRNA. [Source:RefSeq mRNA;Acc:NM_213792]	1.87923	up
GO:0007275	multicellular organismal development	biological_process	5	0.0125405	ENSSSCT00000017406	HOXD3	homeobox D3 [Source:HGNC Symbol;Acc:HGNC:5137]	-2.60836	down
GO:0007275	multicellular organismal development	biological_process	5	0.0125405	ENSSSCT00000018091	WNT16	wingless-type MMTV integration site family, member 16 [Source:HGNC Symbol;Acc:HGNC:16267]	-1.43357	down
GO:0007275	multicellular organismal development	biological_process	5	0.0125405	ENSSSCT00000018853	WNT3	wingless-type MMTV integration site family, member 3 [Source:HGNC Symbol;Acc:HGNC:12782]	-1.89132	down
GO:0007275	multicellular organismal development	biological_process	5	0.0125405	ENSSSCT00000028925	FGF1	Fibroblast growth factor 1 [Source:UniProtKB/Swiss-Prot;Acc:P20002]	1.9886	up
GO:0007275	multicellular organismal development	biological_process	5	0.0125405	ENSSSCT00000031885	SEMA3C	sema domain, immunoglobulin domain (Ig), short basic domain, secreted, (semaphorin) 3C [Source:HGNC Symbol;Acc:HGNC:10725]	1.06732	up
GO:0004252	serine-type endopeptidase activity	molecular_function	8	0.0125405	ENSSSCT00000004047	RHBDL2	rhomboid, veinlet-like 2 (Drosophila) [Source:HGNC Symbol;Acc:HGNC:16083]	1.49407	up
GO:0004252	serine-type endopeptidase activity	molecular_function	8	0.0125405	ENSSSCT00000004917	PRSS35	protease, serine, 35 [Source:HGNC Symbol;Acc:HGNC:21387]	1.60555	up
GO:0004252	serine-type endopeptidase activity	molecular_function	8	0.0125405	ENSSSCT00000009543	HTRA3	Sus scrofa HtrA serine peptidase 3 (HTRA3), mRNA. [Source:RefSeq mRNA;Acc:NM_001195343]	3.19828	up
GO:0004252	serine-type endopeptidase activity	molecular_function	8	0.0125405	ENSSSCT00000009774	TMPRSS11D	transmembrane protease, serine 11D [Source:HGNC Symbol;Acc:HGNC:24059]	inf	up
GO:0004252	serine-type endopeptidase activity	molecular_function	8	0.0125405	ENSSSCT00000009781	NA	Uncharacterized protein {ECO:0000313|Ensembl:ENSSSCP00000009528} [Source:UniProtKB/TrEMBL;Acc:F1RUS0]	3.79855	up
GO:0004252	serine-type endopeptidase activity	molecular_function	8	0.0125405	ENSSSCT00000027710	PCSK6	proprotein convertase subtilisin/kexin type 6 [Source:HGNC Symbol;Acc:HGNC:8569]	2.2337	up
GO:0004252	serine-type endopeptidase activity	molecular_function	8	0.0125405	ENSSSCT00000029479	PAMR1	peptidase domain containing associated with muscle regeneration 1 [Source:HGNC Symbol;Acc:HGNC:24554]	1.19539	up
GO:0060325	face morphogenesis	biological_process	7	0.012891	ENSSSCT00000002175	PAX9	paired box 9 [Source:HGNC Symbol;Acc:HGNC:8623]	1.21039	up
GO:0060325	face morphogenesis	biological_process	7	0.012891	ENSSSCT00000003130	MMP2	Sus scrofa matrix metallopeptidase 2 (gelatinase A, 72kDa gelatinase, 72kDa type IV collagenase) (MMP2), mRNA. [Source:RefSeq mRNA;Acc:NM_214192]	1.03359	up
GO:0060325	face morphogenesis	biological_process	7	0.012891	ENSSSCT00000010018	LEF1	Sus scrofa lymphoid enhancer-binding factor 1 (LEF1), mRNA. [Source:RefSeq mRNA;Acc:NM_001129967]	-1.38367	down
GO:0001942	hair follicle development	biological_process	10	0.012891	ENSSSCT00000022674	APCDD1	adenomatosis polyposis coli down-regulated 1 [Source:HGNC Symbol;Acc:HGNC:15718]	-1.40616	down
GO:0001942	hair follicle development	biological_process	10	0.012891	ENSSSCT00000028835	APCDD1	adenomatosis polyposis coli down-regulated 1 [Source:HGNC Symbol;Acc:HGNC:15718]	-1.32892	down
GO:0001942	hair follicle development	biological_process	10	0.012891	ENSSSCT00000030877	APCDD1	adenomatosis polyposis coli down-regulated 1 [Source:HGNC Symbol;Acc:HGNC:15718]	-1.41168	down
GO:0030676	Rac guanyl-nucleotide exchange factor activity	molecular_function	6	0.0143585	ENSSSCT00000014043	EPS8L2	EPS8-like 2 [Source:HGNC Symbol;Acc:HGNC:21296]	1.11993	up
GO:0030676	Rac guanyl-nucleotide exchange factor activity	molecular_function	6	0.0143585	ENSSSCT00000014803	VAV1	Sus scrofa vav 1 guanine nucleotide exchange factor (VAV1), mRNA. [Source:RefSeq mRNA;Acc:NM_001267833]	1.67233	up
GO:0021542	dentate gyrus development	biological_process	14	0.0143585	ENSSSCT00000010018	LEF1	Sus scrofa lymphoid enhancer-binding factor 1 (LEF1), mRNA. [Source:RefSeq mRNA;Acc:NM_001129967]	-1.38367	down
GO:0021542	dentate gyrus development	biological_process	14	0.0143585	ENSSSCT00000011672	EMX2	empty spiracles homeobox 2 [Source:HGNC Symbol;Acc:HGNC:3341]	-2.65464	down
GO:2000107	negative regulation of leukocyte apoptotic process	biological_process	11	0.0143585	ENSSSCT00000012002	CCL21	Sus scrofa chemokine (C-C motif) ligand 21 (CCL21), mRNA. [Source:RefSeq mRNA;Acc:NM_001005151]	4.38573	up
GO:2000107	negative regulation of leukocyte apoptotic process	biological_process	11	0.0143585	ENSSSCT00000036539	CCL21	Sus scrofa chemokine (C-C motif) ligand 21 (CCL21), mRNA. [Source:RefSeq mRNA;Acc:NM_001005151]	4.60418	up
GO:0034665	integrin alpha1-beta1 complex	cellular_component	9	0.0143585	ENSSSCT00000018389	ITGA1	integrin, alpha 1 [Source:HGNC Symbol;Acc:HGNC:6134]	1.08696	up
GO:0034665	integrin alpha1-beta1 complex	cellular_component	9	0.0143585	ENSSSCT00000034458	ITGA1	integrin, alpha 1 [Source:HGNC Symbol;Acc:HGNC:6134]	1.31703	up
GO:0051491	positive regulation of filopodium assembly	biological_process	9	0.0143585	ENSSSCT00000012002	CCL21	Sus scrofa chemokine (C-C motif) ligand 21 (CCL21), mRNA. [Source:RefSeq mRNA;Acc:NM_001005151]	4.38573	up
GO:0051491	positive regulation of filopodium assembly	biological_process	9	0.0143585	ENSSSCT00000036539	CCL21	Sus scrofa chemokine (C-C motif) ligand 21 (CCL21), mRNA. [Source:RefSeq mRNA;Acc:NM_001005151]	4.60418	up
GO:0060348	bone development	biological_process	8	0.0146686	ENSSSCT00000019456	SPNS2	spinster homolog 2 (Drosophila) [Source:HGNC Symbol;Acc:HGNC:26992]	1.68814	up
GO:0060348	bone development	biological_process	8	0.0146686	ENSSSCT00000025559	P3H1	prolyl 3-hydroxylase 1 [Source:HGNC Symbol;Acc:HGNC:19316]	1.15663	up
GO:0060348	bone development	biological_process	8	0.0146686	ENSSSCT00000034544	PAPSS2	3'-phosphoadenosine 5'-phosphosulfate synthase 2 [Source:HGNC Symbol;Acc:HGNC:8604]	1.59096	up
GO:0007605	sensory perception of sound	biological_process	9	0.0158954	ENSSSCT00000001193	FAM65B	family with sequence similarity 65, member B [Source:HGNC Symbol;Acc:HGNC:13872]	-1.32758	down
GO:0007605	sensory perception of sound	biological_process	9	0.0158954	ENSSSCT00000001911	CLIC5	chloride intracellular channel 5 [Source:HGNC Symbol;Acc:HGNC:13517]	1.12046	up
GO:0007605	sensory perception of sound	biological_process	9	0.0158954	ENSSSCT00000012277	THRB	thyroid hormone receptor, beta [Source:HGNC Symbol;Acc:HGNC:11799]	1.35841	up
GO:0007605	sensory perception of sound	biological_process	9	0.0158954	ENSSSCT00000025682	COCH	cochlin [Source:HGNC Symbol;Acc:HGNC:2180]	1.5344	up
GO:0043066	negative regulation of apoptotic process	biological_process	9	0.01596	ENSSSCT00000007877	ANGPT4	angiopoietin 4 [Source:HGNC Symbol;Acc:HGNC:487]	1.71309	up
GO:0043066	negative regulation of apoptotic process	biological_process	9	0.01596	ENSSSCT00000010018	LEF1	Sus scrofa lymphoid enhancer-binding factor 1 (LEF1), mRNA. [Source:RefSeq mRNA;Acc:NM_001129967]	-1.38367	down
GO:0043066	negative regulation of apoptotic process	biological_process	9	0.01596	ENSSSCT00000014523	CD44	CD44 molecule (Indian blood group) [Source:HGNC Symbol;Acc:HGNC:1681]	2.20459	up
GO:0043066	negative regulation of apoptotic process	biological_process	9	0.01596	ENSSSCT00000015300	FLT4	fms-related tyrosine kinase 4 [Source:HGNC Symbol;Acc:HGNC:3767]	1.05398	up
GO:0043066	negative regulation of apoptotic process	biological_process	9	0.01596	ENSSSCT00000033268	CD44	CD44 molecule (Indian blood group) [Source:HGNC Symbol;Acc:HGNC:1681]	2.28895	up
GO:0043066	negative regulation of apoptotic process	biological_process	9	0.01596	ENSSSCT00000033911	CD44	CD44 molecule (Indian blood group) [Source:HGNC Symbol;Acc:HGNC:1681]	2.42122	up
GO:0043066	negative regulation of apoptotic process	biological_process	9	0.01596	ENSSSCT00000034523	CD44	CD44 molecule (Indian blood group) [Source:HGNC Symbol;Acc:HGNC:1681]	2.38279	up
GO:0043066	negative regulation of apoptotic process	biological_process	9	0.01596	ENSSSCT00000034695	CD44	CD44 molecule (Indian blood group) [Source:HGNC Symbol;Acc:HGNC:1681]	2.24205	up
GO:0043066	negative regulation of apoptotic process	biological_process	9	0.01596	ENSSSCT00000035454	CD44	CD44 molecule (Indian blood group) [Source:HGNC Symbol;Acc:HGNC:1681]	2.28755	up
GO:0043066	negative regulation of apoptotic process	biological_process	9	0.01596	ENSSSCT00000036240	CD44	CD44 molecule (Indian blood group) [Source:HGNC Symbol;Acc:HGNC:1681]	2.35188	up
GO:0001756	somitogenesis	biological_process	9	0.0165779	ENSSSCT00000010018	LEF1	Sus scrofa lymphoid enhancer-binding factor 1 (LEF1), mRNA. [Source:RefSeq mRNA;Acc:NM_001129967]	-1.38367	down
GO:0001756	somitogenesis	biological_process	9	0.0165779	ENSSSCT00000018794	AXIN2	axin 2 [Source:HGNC Symbol;Acc:HGNC:904]	-1.03083	down
GO:0001756	somitogenesis	biological_process	9	0.0165779	ENSSSCT00000031885	SEMA3C	sema domain, immunoglobulin domain (Ig), short basic domain, secreted, (semaphorin) 3C [Source:HGNC Symbol;Acc:HGNC:10725]	1.06732	up
GO:0030414	peptidase inhibitor activity	molecular_function	5	0.0165779	ENSSSCT00000013235	ANOS1	Kallmann syndrome 1 sequence [Source:HGNC Symbol;Acc:HGNC:6211]	1.26629	up
GO:0030414	peptidase inhibitor activity	molecular_function	5	0.0165779	ENSSSCT00000026718	WFDC1	WAP four-disulfide core domain 1 [Source:HGNC Symbol;Acc:HGNC:15466]	2.45311	up
GO:0030414	peptidase inhibitor activity	molecular_function	5	0.0165779	ENSSSCT00000035619	ANOS1	Kallmann syndrome 1 sequence [Source:HGNC Symbol;Acc:HGNC:6211]	1.25934	up
GO:0005506	iron ion binding	molecular_function	8	0.0173763	ENSSSCT00000000742	P3H3	prolyl 3-hydroxylase 3 [Source:HGNC Symbol;Acc:HGNC:19318]	1.32374	up
GO:0005506	iron ion binding	molecular_function	8	0.0173763	ENSSSCT00000002196	EGLN3	egl-9 family hypoxia-inducible factor 3 [Source:HGNC Symbol;Acc:HGNC:14661]	1.99257	up
GO:0005506	iron ion binding	molecular_function	8	0.0173763	ENSSSCT00000004233	CYP2J2	Uncharacterized protein {ECO:0000313|Ensembl:ENSSSCP00000004138} [Source:UniProtKB/TrEMBL;Acc:F1S7Z0]	3.49241	up
GO:0005506	iron ion binding	molecular_function	8	0.0173763	ENSSSCT00000008738	BBZ	hemoglobin, zeta [Source:HGNC Symbol;Acc:HGNC:4835]	-7.28938	down
GO:0005506	iron ion binding	molecular_function	8	0.0173763	ENSSSCT00000016077	HBE1	Sus scrofa hemoglobin, epsilon 1 (HBE1), mRNA. [Source:RefSeq mRNA;Acc:NM_214447]	-5.93143	down
GO:0005506	iron ion binding	molecular_function	8	0.0173763	ENSSSCT00000018706	CYGB	cytoglobin [Source:HGNC Symbol;Acc:HGNC:16505]	1.062	up
GO:0005506	iron ion binding	molecular_function	8	0.0173763	ENSSSCT00000025559	P3H1	prolyl 3-hydroxylase 1 [Source:HGNC Symbol;Acc:HGNC:19316]	1.15663	up
GO:0005614	interstitial matrix	cellular_component	6	0.0181737	ENSSSCT00000027055	KAZALD1	Sus scrofa Kazal-type serine peptidase inhibitor domain 1 (KAZALD1), mRNA. [Source:RefSeq mRNA;Acc:NM_001244551]	1.71649	up
GO:0005614	interstitial matrix	cellular_component	6	0.0181737	ENSSSCT00000030492	MAMDC2	Sus scrofa MAM domain containing 2 (MAMDC2), mRNA. [Source:RefSeq mRNA;Acc:NM_001244983]	4.43175	up
GO:0042059	negative regulation of epidermal growth factor receptor signaling pathway	biological_process	13	0.0181737	ENSSSCT00000018389	ITGA1	integrin, alpha 1 [Source:HGNC Symbol;Acc:HGNC:6134]	1.08696	up
GO:0042059	negative regulation of epidermal growth factor receptor signaling pathway	biological_process	13	0.0181737	ENSSSCT00000034458	ITGA1	integrin, alpha 1 [Source:HGNC Symbol;Acc:HGNC:6134]	1.31703	up
GO:0042470	melanosome	cellular_component	12	0.0181737	ENSSSCT00000005725	TYRP1	Sus scrofa tyrosinase-related protein 1 (TYRP1), mRNA. [Source:RefSeq mRNA;Acc:NM_001025226]	-7.71117	down
GO:0042470	melanosome	cellular_component	12	0.0181737	ENSSSCT00000010405	DCT	L-dopachrome tautomerase [Source:UniProtKB/Swiss-Prot;Acc:Q4R1H1]	-1.40042	down
GO:0006165	nucleoside diphosphate phosphorylation	biological_process	10	0.0181737	ENSSSCT00000004214	AK4	Sus scrofa adenylate kinase 3-like 1 (AK3L1), mRNA. [Source:RefSeq mRNA;Acc:NM_001044597]	1.10657	up
GO:0006165	nucleoside diphosphate phosphorylation	biological_process	10	0.0181737	ENSSSCT00000008751	NME4	NME/NM23 nucleoside diphosphate kinase 4 [Source:HGNC Symbol;Acc:HGNC:7852]	-1.16348	down
GO:0008016	regulation of heart contraction	biological_process	9	0.0181737	ENSSSCT00000009741	HOPX	Sus scrofa HOP homeobox (HOPX), mRNA. [Source:RefSeq mRNA;Acc:NM_213792]	1.87923	up
GO:0008016	regulation of heart contraction	biological_process	9	0.0181737	ENSSSCT00000012277	THRB	thyroid hormone receptor, beta [Source:HGNC Symbol;Acc:HGNC:11799]	1.35841	up
GO:0004550	nucleoside diphosphate kinase activity	molecular_function	8	0.0181737	ENSSSCT00000004214	AK4	Sus scrofa adenylate kinase 3-like 1 (AK3L1), mRNA. [Source:RefSeq mRNA;Acc:NM_001044597]	1.10657	up
GO:0004550	nucleoside diphosphate kinase activity	molecular_function	8	0.0181737	ENSSSCT00000008751	NME4	NME/NM23 nucleoside diphosphate kinase 4 [Source:HGNC Symbol;Acc:HGNC:7852]	-1.16348	down
GO:0010759	positive regulation of macrophage chemotaxis	biological_process	8	0.0181737	ENSSSCT00000010899	CMLKR1	Sus scrofa chemokine-like receptor 1 (CMKLR1), mRNA. [Source:RefSeq mRNA;Acc:NM_001123100]	1.29499	up
GO:0010759	positive regulation of macrophage chemotaxis	biological_process	8	0.0181737	ENSSSCT00000030143	RARRES2	retinoic acid receptor responder protein 2 precursor [Source:RefSeq peptide;Acc:NP_001116658]	1.48108	up
GO:0006508	proteolysis	biological_process	6	0.0181938	ENSSSCT00000003130	MMP2	Sus scrofa matrix metallopeptidase 2 (gelatinase A, 72kDa gelatinase, 72kDa type IV collagenase) (MMP2), mRNA. [Source:RefSeq mRNA;Acc:NM_214192]	1.03359	up
GO:0006508	proteolysis	biological_process	6	0.0181938	ENSSSCT00000004047	RHBDL2	rhomboid, veinlet-like 2 (Drosophila) [Source:HGNC Symbol;Acc:HGNC:16083]	1.49407	up
GO:0006508	proteolysis	biological_process	6	0.0181938	ENSSSCT00000004917	PRSS35	protease, serine, 35 [Source:HGNC Symbol;Acc:HGNC:21387]	1.60555	up
GO:0006508	proteolysis	biological_process	6	0.0181938	ENSSSCT00000009543	HTRA3	Sus scrofa HtrA serine peptidase 3 (HTRA3), mRNA. [Source:RefSeq mRNA;Acc:NM_001195343]	3.19828	up
GO:0006508	proteolysis	biological_process	6	0.0181938	ENSSSCT00000009694	CPE	carboxypeptidase E precursor [Source:RefSeq peptide;Acc:NP_001090908]	1.16187	up
GO:0006508	proteolysis	biological_process	6	0.0181938	ENSSSCT00000009774	TMPRSS11D	transmembrane protease, serine 11D [Source:HGNC Symbol;Acc:HGNC:24059]	inf	up
GO:0006508	proteolysis	biological_process	6	0.0181938	ENSSSCT00000009781	NA	Uncharacterized protein {ECO:0000313|Ensembl:ENSSSCP00000009528} [Source:UniProtKB/TrEMBL;Acc:F1RUS0]	3.79855	up
GO:0006508	proteolysis	biological_process	6	0.0181938	ENSSSCT00000009799	NA	Uncharacterized protein {ECO:0000313|Ensembl:ENSSSCP00000009546} [Source:UniProtKB/TrEMBL;Acc:F1RUN5]	1.53959	up
GO:0006508	proteolysis	biological_process	6	0.0181938	ENSSSCT00000009800	ADAMTS3	ADAM metallopeptidase with thrombospondin type 1 motif, 3 [Source:HGNC Symbol;Acc:HGNC:219]	1.12461	up
GO:0006508	proteolysis	biological_process	6	0.0181938	ENSSSCT00000011758	ADAM12	ADAM metallopeptidase domain 12 [Source:HGNC Symbol;Acc:HGNC:190]	1.40527	up
GO:0006508	proteolysis	biological_process	6	0.0181938	ENSSSCT00000015920	NRIP3	nuclear receptor interacting protein 3 [Source:HGNC Symbol;Acc:HGNC:1167]	2.39421	up
GO:0006508	proteolysis	biological_process	6	0.0181938	ENSSSCT00000017884	DPP6	dipeptidyl-peptidase 6 [Source:HGNC Symbol;Acc:HGNC:3010]	-1.06447	down
GO:0006508	proteolysis	biological_process	6	0.0181938	ENSSSCT00000022676	NA	Uncharacterized protein {ECO:0000313|Ensembl:ENSSSCP00000024362} [Source:UniProtKB/TrEMBL;Acc:I3LJV0]	1.34827	up
GO:0006508	proteolysis	biological_process	6	0.0181938	ENSSSCT00000025067	NA	Uncharacterized protein {ECO:0000313|Ensembl:ENSSSCP00000019918} [Source:UniProtKB/TrEMBL;Acc:I3L7B3]	1.27479	up
GO:0006508	proteolysis	biological_process	6	0.0181938	ENSSSCT00000027710	PCSK6	proprotein convertase subtilisin/kexin type 6 [Source:HGNC Symbol;Acc:HGNC:8569]	2.2337	up
GO:0006508	proteolysis	biological_process	6	0.0181938	ENSSSCT00000029479	PAMR1	peptidase domain containing associated with muscle regeneration 1 [Source:HGNC Symbol;Acc:HGNC:24554]	1.19539	up
GO:0008233	peptidase activity	molecular_function	5	0.0181938	ENSSSCT00000003130	MMP2	Sus scrofa matrix metallopeptidase 2 (gelatinase A, 72kDa gelatinase, 72kDa type IV collagenase) (MMP2), mRNA. [Source:RefSeq mRNA;Acc:NM_214192]	1.03359	up
GO:0008233	peptidase activity	molecular_function	5	0.0181938	ENSSSCT00000004047	RHBDL2	rhomboid, veinlet-like 2 (Drosophila) [Source:HGNC Symbol;Acc:HGNC:16083]	1.49407	up
GO:0008233	peptidase activity	molecular_function	5	0.0181938	ENSSSCT00000004917	PRSS35	protease, serine, 35 [Source:HGNC Symbol;Acc:HGNC:21387]	1.60555	up
GO:0008233	peptidase activity	molecular_function	5	0.0181938	ENSSSCT00000009543	HTRA3	Sus scrofa HtrA serine peptidase 3 (HTRA3), mRNA. [Source:RefSeq mRNA;Acc:NM_001195343]	3.19828	up
GO:0008233	peptidase activity	molecular_function	5	0.0181938	ENSSSCT00000009694	CPE	carboxypeptidase E precursor [Source:RefSeq peptide;Acc:NP_001090908]	1.16187	up
GO:0008233	peptidase activity	molecular_function	5	0.0181938	ENSSSCT00000009774	TMPRSS11D	transmembrane protease, serine 11D [Source:HGNC Symbol;Acc:HGNC:24059]	inf	up
GO:0008233	peptidase activity	molecular_function	5	0.0181938	ENSSSCT00000009781	NA	Uncharacterized protein {ECO:0000313|Ensembl:ENSSSCP00000009528} [Source:UniProtKB/TrEMBL;Acc:F1RUS0]	3.79855	up
GO:0008233	peptidase activity	molecular_function	5	0.0181938	ENSSSCT00000009799	NA	Uncharacterized protein {ECO:0000313|Ensembl:ENSSSCP00000009546} [Source:UniProtKB/TrEMBL;Acc:F1RUN5]	1.53959	up
GO:0008233	peptidase activity	molecular_function	5	0.0181938	ENSSSCT00000009800	ADAMTS3	ADAM metallopeptidase with thrombospondin type 1 motif, 3 [Source:HGNC Symbol;Acc:HGNC:219]	1.12461	up
GO:0008233	peptidase activity	molecular_function	5	0.0181938	ENSSSCT00000011758	ADAM12	ADAM metallopeptidase domain 12 [Source:HGNC Symbol;Acc:HGNC:190]	1.40527	up
GO:0008233	peptidase activity	molecular_function	5	0.0181938	ENSSSCT00000015920	NRIP3	nuclear receptor interacting protein 3 [Source:HGNC Symbol;Acc:HGNC:1167]	2.39421	up
GO:0008233	peptidase activity	molecular_function	5	0.0181938	ENSSSCT00000017884	DPP6	dipeptidyl-peptidase 6 [Source:HGNC Symbol;Acc:HGNC:3010]	-1.06447	down
GO:0008233	peptidase activity	molecular_function	5	0.0181938	ENSSSCT00000022676	NA	Uncharacterized protein {ECO:0000313|Ensembl:ENSSSCP00000024362} [Source:UniProtKB/TrEMBL;Acc:I3LJV0]	1.34827	up
GO:0008233	peptidase activity	molecular_function	5	0.0181938	ENSSSCT00000025067	NA	Uncharacterized protein {ECO:0000313|Ensembl:ENSSSCP00000019918} [Source:UniProtKB/TrEMBL;Acc:I3L7B3]	1.27479	up
GO:0008233	peptidase activity	molecular_function	5	0.0181938	ENSSSCT00000027710	PCSK6	proprotein convertase subtilisin/kexin type 6 [Source:HGNC Symbol;Acc:HGNC:8569]	2.2337	up
GO:0008233	peptidase activity	molecular_function	5	0.0181938	ENSSSCT00000029479	PAMR1	peptidase domain containing associated with muscle regeneration 1 [Source:HGNC Symbol;Acc:HGNC:24554]	1.19539	up
GO:0016049	cell growth	biological_process	5	0.0186198	ENSSSCT00000016893	TNN	tenascin N [Source:HGNC Symbol;Acc:HGNC:22942]	2.72199	up
GO:0016049	cell growth	biological_process	5	0.0186198	ENSSSCT00000025559	P3H1	prolyl 3-hydroxylase 1 [Source:HGNC Symbol;Acc:HGNC:19316]	1.15663	up
GO:0016049	cell growth	biological_process	5	0.0186198	ENSSSCT00000028027	NA	Uncharacterized protein {ECO:0000313|Ensembl:ENSSSCP00000022138} [Source:UniProtKB/TrEMBL;Acc:I3LDK6]	1.33956	up
GO:0060326	cell chemotaxis	biological_process	8	0.0186721	ENSSSCT00000010018	LEF1	Sus scrofa lymphoid enhancer-binding factor 1 (LEF1), mRNA. [Source:RefSeq mRNA;Acc:NM_001129967]	-1.38367	down
GO:0060326	cell chemotaxis	biological_process	8	0.0186721	ENSSSCT00000012002	CCL21	Sus scrofa chemokine (C-C motif) ligand 21 (CCL21), mRNA. [Source:RefSeq mRNA;Acc:NM_001005151]	4.38573	up
GO:0060326	cell chemotaxis	biological_process	8	0.0186721	ENSSSCT00000015634	CXCL14	Sus scrofa chemokine (C-X-C motif) ligand 14 (CXCL14), mRNA. [Source:RefSeq mRNA;Acc:NM_001244128]	-2.07162	down
GO:0060326	cell chemotaxis	biological_process	8	0.0186721	ENSSSCT00000036539	CCL21	Sus scrofa chemokine (C-C motif) ligand 21 (CCL21), mRNA. [Source:RefSeq mRNA;Acc:NM_001005151]	4.60418	up
GO:0019903	protein phosphatase binding	molecular_function	7	0.0186721	ENSSSCT00000015300	FLT4	fms-related tyrosine kinase 4 [Source:HGNC Symbol;Acc:HGNC:3767]	1.05398	up
GO:0019903	protein phosphatase binding	molecular_function	7	0.0186721	ENSSSCT00000015787	CSF1R	colony stimulating factor 1 receptor [Source:HGNC Symbol;Acc:HGNC:2433]	1.28538	up
GO:0019903	protein phosphatase binding	molecular_function	7	0.0186721	ENSSSCT00000018389	ITGA1	integrin, alpha 1 [Source:HGNC Symbol;Acc:HGNC:6134]	1.08696	up
GO:0019903	protein phosphatase binding	molecular_function	7	0.0186721	ENSSSCT00000034458	ITGA1	integrin, alpha 1 [Source:HGNC Symbol;Acc:HGNC:6134]	1.31703	up
GO:0016023	cytoplasmic membrane-bounded vesicle	cellular_component	10	0.0202106	ENSSSCT00000005725	TYRP1	Sus scrofa tyrosinase-related protein 1 (TYRP1), mRNA. [Source:RefSeq mRNA;Acc:NM_001025226]	-7.71117	down
GO:0016023	cytoplasmic membrane-bounded vesicle	cellular_component	10	0.0202106	ENSSSCT00000010405	DCT	L-dopachrome tautomerase [Source:UniProtKB/Swiss-Prot;Acc:Q4R1H1]	-1.40042	down
GO:0016023	cytoplasmic membrane-bounded vesicle	cellular_component	10	0.0202106	ENSSSCT00000012960	TFRC	Sus scrofa transferrin receptor (p90, CD71) (TFRC), mRNA. [Source:RefSeq mRNA;Acc:NM_214001]	1.06838	up
GO:0016023	cytoplasmic membrane-bounded vesicle	cellular_component	10	0.0202106	ENSSSCT00000032710	TFRC	Sus scrofa transferrin receptor (p90, CD71) (TFRC), mRNA. [Source:RefSeq mRNA;Acc:NM_214001]	1.05587	up
GO:0016023	cytoplasmic membrane-bounded vesicle	cellular_component	10	0.0202106	ENSSSCT00000034116	TFRC	Sus scrofa transferrin receptor (p90, CD71) (TFRC), mRNA. [Source:RefSeq mRNA;Acc:NM_214001]	1.05034	up
GO:0016023	cytoplasmic membrane-bounded vesicle	cellular_component	10	0.0202106	ENSSSCT00000034535	TFRC	Sus scrofa transferrin receptor (p90, CD71) (TFRC), mRNA. [Source:RefSeq mRNA;Acc:NM_214001]	1.01397	up
GO:0004222	metalloendopeptidase activity	molecular_function	8	0.0213899	ENSSSCT00000003130	MMP2	Sus scrofa matrix metallopeptidase 2 (gelatinase A, 72kDa gelatinase, 72kDa type IV collagenase) (MMP2), mRNA. [Source:RefSeq mRNA;Acc:NM_214192]	1.03359	up
GO:0004222	metalloendopeptidase activity	molecular_function	8	0.0213899	ENSSSCT00000009800	ADAMTS3	ADAM metallopeptidase with thrombospondin type 1 motif, 3 [Source:HGNC Symbol;Acc:HGNC:219]	1.12461	up
GO:0004222	metalloendopeptidase activity	molecular_function	8	0.0213899	ENSSSCT00000011758	ADAM12	ADAM metallopeptidase domain 12 [Source:HGNC Symbol;Acc:HGNC:190]	1.40527	up
GO:0004222	metalloendopeptidase activity	molecular_function	8	0.0213899	ENSSSCT00000022676	NA	Uncharacterized protein {ECO:0000313|Ensembl:ENSSSCP00000024362} [Source:UniProtKB/TrEMBL;Acc:I3LJV0]	1.34827	up
GO:0004222	metalloendopeptidase activity	molecular_function	8	0.0213899	ENSSSCT00000025067	NA	Uncharacterized protein {ECO:0000313|Ensembl:ENSSSCP00000019918} [Source:UniProtKB/TrEMBL;Acc:I3L7B3]	1.27479	up
GO:0008285	negative regulation of cell proliferation	biological_process	5	0.0216516	ENSSSCT00000000742	P3H3	prolyl 3-hydroxylase 3 [Source:HGNC Symbol;Acc:HGNC:19318]	1.32374	up
GO:0008285	negative regulation of cell proliferation	biological_process	5	0.0216516	ENSSSCT00000007081	NTRK1	neurotrophic tyrosine kinase, receptor, type 1 [Source:HGNC Symbol;Acc:HGNC:8031]	-2.74173	down
GO:0008285	negative regulation of cell proliferation	biological_process	5	0.0216516	ENSSSCT00000016414	DRD2	Sus scrofa dopamine receptor D2 (DRD2), mRNA. [Source:RefSeq mRNA;Acc:NM_001244253]	-1.59473	down
GO:0008285	negative regulation of cell proliferation	biological_process	5	0.0216516	ENSSSCT00000018113	CAV2	Sus scrofa caveolin 2 (CAV2), mRNA. [Source:RefSeq mRNA;Acc:NM_001123091]	1.03171	up
GO:0008285	negative regulation of cell proliferation	biological_process	5	0.0216516	ENSSSCT00000018389	ITGA1	integrin, alpha 1 [Source:HGNC Symbol;Acc:HGNC:6134]	1.08696	up
GO:0008285	negative regulation of cell proliferation	biological_process	5	0.0216516	ENSSSCT00000018794	AXIN2	axin 2 [Source:HGNC Symbol;Acc:HGNC:904]	-1.03083	down
GO:0008285	negative regulation of cell proliferation	biological_process	5	0.0216516	ENSSSCT00000031984	ZBTB16	zinc finger and BTB domain containing 16 [Source:HGNC Symbol;Acc:HGNC:12930]	3.19055	up
GO:0008285	negative regulation of cell proliferation	biological_process	5	0.0216516	ENSSSCT00000034458	ITGA1	integrin, alpha 1 [Source:HGNC Symbol;Acc:HGNC:6134]	1.31703	up
GO:0090090	negative regulation of canonical Wnt signaling pathway	biological_process	11	0.0217317	ENSSSCT00000003797	DRAXIN	dorsal inhibitory axon guidance protein [Source:HGNC Symbol;Acc:HGNC:25054]	-1.72654	down
GO:0090090	negative regulation of canonical Wnt signaling pathway	biological_process	11	0.0217317	ENSSSCT00000003798	DRAXIN	dorsal inhibitory axon guidance protein [Source:HGNC Symbol;Acc:HGNC:25054]	-1.7055	down
GO:0090090	negative regulation of canonical Wnt signaling pathway	biological_process	11	0.0217317	ENSSSCT00000010018	LEF1	Sus scrofa lymphoid enhancer-binding factor 1 (LEF1), mRNA. [Source:RefSeq mRNA;Acc:NM_001129967]	-1.38367	down
GO:0090090	negative regulation of canonical Wnt signaling pathway	biological_process	11	0.0217317	ENSSSCT00000018794	AXIN2	axin 2 [Source:HGNC Symbol;Acc:HGNC:904]	-1.03083	down
GO:0022409	positive regulation of cell-cell adhesion	biological_process	6	0.0223645	ENSSSCT00000010018	LEF1	Sus scrofa lymphoid enhancer-binding factor 1 (LEF1), mRNA. [Source:RefSeq mRNA;Acc:NM_001129967]	-1.38367	down
GO:0022409	positive regulation of cell-cell adhesion	biological_process	6	0.0223645	ENSSSCT00000036499	CD24	CD24 molecule [Source:HGNC Symbol;Acc:HGNC:1645]	-1.02399	down
GO:0051209	release of sequestered calcium ion into cytosol	biological_process	14	0.0223645	ENSSSCT00000012002	CCL21	Sus scrofa chemokine (C-C motif) ligand 21 (CCL21), mRNA. [Source:RefSeq mRNA;Acc:NM_001005151]	4.38573	up
GO:0051209	release of sequestered calcium ion into cytosol	biological_process	14	0.0223645	ENSSSCT00000036539	CCL21	Sus scrofa chemokine (C-C motif) ligand 21 (CCL21), mRNA. [Source:RefSeq mRNA;Acc:NM_001005151]	4.60418	up
GO:0040011	locomotion	biological_process	3	0.0233443	ENSSSCT00000003797	DRAXIN	dorsal inhibitory axon guidance protein [Source:HGNC Symbol;Acc:HGNC:25054]	-1.72654	down
GO:0040011	locomotion	biological_process	3	0.0233443	ENSSSCT00000003798	DRAXIN	dorsal inhibitory axon guidance protein [Source:HGNC Symbol;Acc:HGNC:25054]	-1.7055	down
GO:0040011	locomotion	biological_process	3	0.0233443	ENSSSCT00000010899	CMLKR1	Sus scrofa chemokine-like receptor 1 (CMKLR1), mRNA. [Source:RefSeq mRNA;Acc:NM_001123100]	1.29499	up
GO:0040011	locomotion	biological_process	3	0.0233443	ENSSSCT00000015634	CXCL14	Sus scrofa chemokine (C-X-C motif) ligand 14 (CXCL14), mRNA. [Source:RefSeq mRNA;Acc:NM_001244128]	-2.07162	down
GO:0040011	locomotion	biological_process	3	0.0233443	ENSSSCT00000023118	KIF5A	kinesin family member 5C [Source:HGNC Symbol;Acc:HGNC:6325]	-1.10609	down
GO:0040011	locomotion	biological_process	3	0.0233443	ENSSSCT00000032483	CX3CR1	chemokine (C-X3-C motif) receptor 1 [Source:HGNC Symbol;Acc:HGNC:2558]	1.43668	up
GO:0005030	neurotrophin receptor activity	molecular_function	5	0.0237879	ENSSSCT00000007081	NTRK1	neurotrophic tyrosine kinase, receptor, type 1 [Source:HGNC Symbol;Acc:HGNC:8031]	-2.74173	down
GO:2001212	regulation of vasculogenesis	biological_process	8	0.0237879	ENSSSCT00000004668	HEY2	Sus scrofa hairy/enhancer-of-split related with YRPW motif 2 (HEY2), mRNA. [Source:RefSeq mRNA;Acc:NM_001243329]	-1.81659	down
GO:0032696	negative regulation of interleukin-13 production	biological_process	8	0.0237879	ENSSSCT00000010018	LEF1	Sus scrofa lymphoid enhancer-binding factor 1 (LEF1), mRNA. [Source:RefSeq mRNA;Acc:NM_001129967]	-1.38367	down
GO:2001256	regulation of store-operated calcium entry	biological_process	11	0.0237879	ENSSSCT00000018493	STC2	Sus scrofa stanniocalcin 2 (STC2), mRNA. [Source:RefSeq mRNA;Acc:NM_001110173]	1.67627	up
GO:0001591	dopamine neurotransmitter receptor activity, coupled via Gi/Go	molecular_function	8	0.0237879	ENSSSCT00000016414	DRD2	Sus scrofa dopamine receptor D2 (DRD2), mRNA. [Source:RefSeq mRNA;Acc:NM_001244253]	-1.59473	down
GO:0034776	response to histamine	biological_process	6	0.0237879	ENSSSCT00000016414	DRD2	Sus scrofa dopamine receptor D2 (DRD2), mRNA. [Source:RefSeq mRNA;Acc:NM_001244253]	-1.59473	down
GO:0042103	positive regulation of T cell homeostatic proliferation	biological_process	8	0.0237879	ENSSSCT00000036499	CD24	CD24 molecule [Source:HGNC Symbol;Acc:HGNC:1645]	-1.02399	down
GO:0021873	forebrain neuroblast division	biological_process	10	0.0237879	ENSSSCT00000010018	LEF1	Sus scrofa lymphoid enhancer-binding factor 1 (LEF1), mRNA. [Source:RefSeq mRNA;Acc:NM_001129967]	-1.38367	down
GO:0015791	polyol transport	biological_process	6	0.0237879	ENSSSCT00000005078	AQP9	Sus scrofa aquaporin 9 (AQP9), mRNA. [Source:RefSeq mRNA;Acc:NM_001112684]	2.76688	up
GO:0072144	glomerular mesangial cell development	biological_process	10	0.0237879	ENSSSCT00000011432	ACTA2	Sus scrofa actin, alpha 2, smooth muscle, aorta (ACTA2), mRNA. [Source:RefSeq mRNA;Acc:NM_001164650]	1.2241	up
GO:0044338	canonical Wnt signaling pathway involved in mesenchymal stem cell differentiation	biological_process	10	0.0237879	ENSSSCT00000018853	WNT3	wingless-type MMTV integration site family, member 3 [Source:HGNC Symbol;Acc:HGNC:12782]	-1.89132	down
GO:0002842	positive regulation of T cell mediated immune response to tumor cell	biological_process	10	0.0237879	ENSSSCT00000036499	CD24	CD24 molecule [Source:HGNC Symbol;Acc:HGNC:1645]	-1.02399	down
GO:0016716	oxidoreductase activity, acting on paired donors, with incorporation or reduction of molecular oxygen, another compound as one donor, and incorporation of one atom of oxygen	molecular_function	6	0.0237879	ENSSSCT00000005725	TYRP1	Sus scrofa tyrosinase-related protein 1 (TYRP1), mRNA. [Source:RefSeq mRNA;Acc:NM_001025226]	-7.71117	down
GO:2001108	positive regulation of Rho guanyl-nucleotide exchange factor activity	biological_process	6	0.0237879	ENSSSCT00000017672	EPHA4	Sus scrofa EPH receptor A4 (EPHA4), mRNA. [Source:RefSeq mRNA;Acc:NM_001134967]	-1.09856	down
GO:0047184	1-acylglycerophosphocholine O-acyltransferase activity	molecular_function	8	0.0237879	ENSSSCT00000003129	LPCAT2	lysophosphatidylcholine acyltransferase 2 [Source:HGNC Symbol;Acc:HGNC:26032]	1.0443	up
GO:0003184	pulmonary valve morphogenesis	biological_process	11	0.0237879	ENSSSCT00000004668	HEY2	Sus scrofa hairy/enhancer-of-split related with YRPW motif 2 (HEY2), mRNA. [Source:RefSeq mRNA;Acc:NM_001243329]	-1.81659	down
GO:0002282	microglial cell activation involved in immune response	biological_process	9	0.0237879	ENSSSCT00000032483	CX3CR1	chemokine (C-X3-C motif) receptor 1 [Source:HGNC Symbol;Acc:HGNC:2558]	1.43668	up
GO:0071877	regulation of adrenergic receptor signaling pathway	biological_process	10	0.0237879	ENSSSCT00000011822	RGS2	Sus scrofa regulator of G-protein signaling 2, 24kDa (RGS2), mRNA. [Source:RefSeq mRNA;Acc:NM_001044600]	1.00492	up
GO:0046923	ER retention sequence binding	molecular_function	7	0.0237879	ENSSSCT00000031493	KDELR2	KDEL (Lys-Asp-Glu-Leu) endoplasmic reticulum protein retention receptor 2 [Source:HGNC Symbol;Acc:HGNC:6305]	1.04756	up
GO:0072163	mesonephric epithelium development	biological_process	11	0.0237879	ENSSSCT00000028925	FGF1	Fibroblast growth factor 1 [Source:UniProtKB/Swiss-Prot;Acc:P20002]	1.9886	up
GO:0003300	cardiac muscle hypertrophy	biological_process	9	0.0237879	ENSSSCT00000004668	HEY2	Sus scrofa hairy/enhancer-of-split related with YRPW motif 2 (HEY2), mRNA. [Source:RefSeq mRNA;Acc:NM_001243329]	-1.81659	down
GO:0015884	folic acid transport	biological_process	10	0.0237879	ENSSSCT00000016163	FOLR3	Sus scrofa folate receptor 2 (fetal) (FOLR2), mRNA. [Source:RefSeq mRNA;Acc:NM_213853]	1.08827	up
GO:0061181	regulation of chondrocyte development	biological_process	9	0.0237879	ENSSSCT00000018794	AXIN2	axin 2 [Source:HGNC Symbol;Acc:HGNC:904]	-1.03083	down
GO:0003150	muscular septum morphogenesis	biological_process	13	0.0237879	ENSSSCT00000004668	HEY2	Sus scrofa hairy/enhancer-of-split related with YRPW motif 2 (HEY2), mRNA. [Source:RefSeq mRNA;Acc:NM_001243329]	-1.81659	down
GO:0034119	negative regulation of erythrocyte aggregation	biological_process	8	0.0237879	ENSSSCT00000036499	CD24	CD24 molecule [Source:HGNC Symbol;Acc:HGNC:1645]	-1.02399	down
GO:0001959	regulation of cytokine-mediated signaling pathway	biological_process	9	0.0237879	ENSSSCT00000036499	CD24	CD24 molecule [Source:HGNC Symbol;Acc:HGNC:1645]	-1.02399	down
GO:0070166	enamel mineralization	biological_process	12	0.0237879	ENSSSCT00000018787	FAM20A	family with sequence similarity 20, member A [Source:HGNC Symbol;Acc:HGNC:23015]	2.64045	up
GO:2001016	positive regulation of skeletal muscle cell differentiation	biological_process	9	0.0237879	ENSSSCT00000017819	GPC1	glypican 1 [Source:HGNC Symbol;Acc:HGNC:4449]	1.18701	up
GO:0045607	regulation of auditory receptor cell differentiation	biological_process	12	0.0237879	ENSSSCT00000004668	HEY2	Sus scrofa hairy/enhancer-of-split related with YRPW motif 2 (HEY2), mRNA. [Source:RefSeq mRNA;Acc:NM_001243329]	-1.81659	down
GO:0046899	nucleoside triphosphate adenylate kinase activity	molecular_function	8	0.0237879	ENSSSCT00000004214	AK4	Sus scrofa adenylate kinase 3-like 1 (AK3L1), mRNA. [Source:RefSeq mRNA;Acc:NM_001044597]	1.10657	up
GO:0034107	negative regulation of erythrocyte clearance	biological_process	8	0.0237879	ENSSSCT00000036499	CD24	CD24 molecule [Source:HGNC Symbol;Acc:HGNC:1645]	-1.02399	down
GO:0006567	threonine catabolic process	biological_process	10	0.0237879	ENSSSCT00000022297	TDH	Sus scrofa L-threonine 3-dehydrogenase (TDH), mRNA. [Source:RefSeq mRNA;Acc:NM_214004]	-1.37757	down
GO:0048710	regulation of astrocyte differentiation	biological_process	9	0.0237879	ENSSSCT00000017672	EPHA4	Sus scrofa EPH receptor A4 (EPHA4), mRNA. [Source:RefSeq mRNA;Acc:NM_001134967]	-1.09856	down
GO:0003195	tricuspid valve formation	biological_process	13	0.0237879	ENSSSCT00000004668	HEY2	Sus scrofa hairy/enhancer-of-split related with YRPW motif 2 (HEY2), mRNA. [Source:RefSeq mRNA;Acc:NM_001243329]	-1.81659	down
GO:0090403	oxidative stress-induced premature senescence	biological_process	8	0.0237879	ENSSSCT00000018091	WNT16	wingless-type MMTV integration site family, member 16 [Source:HGNC Symbol;Acc:HGNC:16267]	-1.43357	down
GO:0030669	clathrin-coated endocytic vesicle membrane	cellular_component	14	0.0237879	ENSSSCT00000005725	TYRP1	Sus scrofa tyrosinase-related protein 1 (TYRP1), mRNA. [Source:RefSeq mRNA;Acc:NM_001025226]	-7.71117	down
GO:0060312	regulation of blood vessel remodeling	biological_process	7	0.0237879	ENSSSCT00000015300	FLT4	fms-related tyrosine kinase 4 [Source:HGNC Symbol;Acc:HGNC:3767]	1.05398	up
GO:0036363	transforming growth factor beta activation	biological_process	7	0.0237879	ENSSSCT00000014195	LTBP3	latent transforming growth factor beta binding protein 3 [Source:HGNC Symbol;Acc:HGNC:6716]	1.22335	up
GO:0033632	regulation of cell-cell adhesion mediated by integrin	biological_process	7	0.0237879	ENSSSCT00000036499	CD24	CD24 molecule [Source:HGNC Symbol;Acc:HGNC:1645]	-1.02399	down
GO:0032600	chemokine receptor transport out of membrane raft	biological_process	8	0.0237879	ENSSSCT00000036499	CD24	CD24 molecule [Source:HGNC Symbol;Acc:HGNC:1645]	-1.02399	down
GO:0060075	regulation of resting membrane potential	biological_process	6	0.0237879	ENSSSCT00000025283	KCNK6	potassium channel, two pore domain subfamily K, member 6 [Source:HGNC Symbol;Acc:HGNC:6281]	1.98283	up
GO:0032929	negative regulation of superoxide anion generation	biological_process	9	0.0237879	ENSSSCT00000014867	ACP5	tartrate-resistant acid phosphatase type 5 precursor [Source:RefSeq peptide;Acc:NP_999374]	4.54352	up
GO:0015855	pyrimidine nucleobase transport	biological_process	6	0.0237879	ENSSSCT00000005078	AQP9	Sus scrofa aquaporin 9 (AQP9), mRNA. [Source:RefSeq mRNA;Acc:NM_001112684]	2.76688	up
GO:0015837	amine transport	biological_process	5	0.0237879	ENSSSCT00000005078	AQP9	Sus scrofa aquaporin 9 (AQP9), mRNA. [Source:RefSeq mRNA;Acc:NM_001112684]	2.76688	up
GO:0003186	tricuspid valve morphogenesis	biological_process	12	0.0237879	ENSSSCT00000004668	HEY2	Sus scrofa hairy/enhancer-of-split related with YRPW motif 2 (HEY2), mRNA. [Source:RefSeq mRNA;Acc:NM_001243329]	-1.81659	down
GO:0051586	positive regulation of dopamine uptake involved in synaptic transmission	biological_process	12	0.0237879	ENSSSCT00000016414	DRD2	Sus scrofa dopamine receptor D2 (DRD2), mRNA. [Source:RefSeq mRNA;Acc:NM_001244253]	-1.59473	down
GO:0071864	positive regulation of cell proliferation in bone marrow	biological_process	6	0.0237879	ENSSSCT00000010018	LEF1	Sus scrofa lymphoid enhancer-binding factor 1 (LEF1), mRNA. [Source:RefSeq mRNA;Acc:NM_001129967]	-1.38367	down
GO:0045776	negative regulation of blood pressure	biological_process	9	0.0237879	ENSSSCT00000016414	DRD2	Sus scrofa dopamine receptor D2 (DRD2), mRNA. [Source:RefSeq mRNA;Acc:NM_001244253]	-1.59473	down
GO:0060681	branch elongation involved in ureteric bud branching	biological_process	9	0.0237879	ENSSSCT00000028925	FGF1	Fibroblast growth factor 1 [Source:UniProtKB/Swiss-Prot;Acc:P20002]	1.9886	up
GO:0047493	ceramide cholinephosphotransferase activity	molecular_function	7	0.0237879	ENSSSCT00000010022	SGMS2	sphingomyelin synthase 2 [Source:HGNC Symbol;Acc:HGNC:28395]	3.44859	up
GO:0016495	C-X3-C chemokine receptor activity	molecular_function	9	0.0237879	ENSSSCT00000032483	CX3CR1	chemokine (C-X3-C motif) receptor 1 [Source:HGNC Symbol;Acc:HGNC:2558]	1.43668	up
GO:0001976	neurological system process involved in regulation of systemic arterial blood pressure	biological_process	10	0.0237879	ENSSSCT00000016414	DRD2	Sus scrofa dopamine receptor D2 (DRD2), mRNA. [Source:RefSeq mRNA;Acc:NM_001244253]	-1.59473	down
GO:0048681	negative regulation of axon regeneration	biological_process	10	0.0237879	ENSSSCT00000017672	EPHA4	Sus scrofa EPH receptor A4 (EPHA4), mRNA. [Source:RefSeq mRNA;Acc:NM_001134967]	-1.09856	down
GO:0034144	negative regulation of toll-like receptor 4 signaling pathway	biological_process	11	0.0237879	ENSSSCT00000007945	BPIFB1	Sus scrofa BPI fold containing family B, member 1 (BPIFB1), mRNA. [Source:RefSeq mRNA;Acc:NM_001101032]	4.7941	up
GO:0046464	acylglycerol catabolic process	biological_process	8	0.0237879	ENSSSCT00000030864	MGLL	Sus scrofa monoglyceride lipase (MGLL), mRNA. [Source:RefSeq mRNA;Acc:NM_001143718]	1.55961	up
GO:0046885	regulation of hormone biosynthetic process	biological_process	6	0.0237879	ENSSSCT00000018493	STC2	Sus scrofa stanniocalcin 2 (STC2), mRNA. [Source:RefSeq mRNA;Acc:NM_001110173]	1.67627	up
GO:0010573	vascular endothelial growth factor production	biological_process	6	0.0237879	ENSSSCT00000009800	ADAMTS3	ADAM metallopeptidase with thrombospondin type 1 motif, 3 [Source:HGNC Symbol;Acc:HGNC:219]	1.12461	up
GO:0097161	DH domain binding	molecular_function	6	0.0237879	ENSSSCT00000017672	EPHA4	Sus scrofa EPH receptor A4 (EPHA4), mRNA. [Source:RefSeq mRNA;Acc:NM_001134967]	-1.09856	down
GO:0019518	L-threonine catabolic process to glycine	biological_process	11	0.0237879	ENSSSCT00000022297	TDH	Sus scrofa L-threonine 3-dehydrogenase (TDH), mRNA. [Source:RefSeq mRNA;Acc:NM_214004]	-1.37757	down
GO:0008050	female courtship behavior	biological_process	8	0.0237879	ENSSSCT00000012277	THRB	thyroid hormone receptor, beta [Source:HGNC Symbol;Acc:HGNC:11799]	1.35841	up
GO:0006621	protein retention in ER lumen	biological_process	9	0.0237879	ENSSSCT00000031493	KDELR2	KDEL (Lys-Asp-Glu-Leu) endoplasmic reticulum protein retention receptor 2 [Source:HGNC Symbol;Acc:HGNC:6305]	1.04756	up
GO:0045112	integrin biosynthetic process	biological_process	7	0.0237879	ENSSSCT00000006323	COL5A1	Sus scrofa collagen, type V, alpha 1 (COL5A1), mRNA. [Source:RefSeq mRNA;Acc:NM_001014971]	1.37724	up
GO:0003171	atrioventricular valve development	biological_process	10	0.0237879	ENSSSCT00000004668	HEY2	Sus scrofa hairy/enhancer-of-split related with YRPW motif 2 (HEY2), mRNA. [Source:RefSeq mRNA;Acc:NM_001243329]	-1.81659	down
GO:0036304	umbilical cord morphogenesis	biological_process	5	0.0237879	ENSSSCT00000004668	HEY2	Sus scrofa hairy/enhancer-of-split related with YRPW motif 2 (HEY2), mRNA. [Source:RefSeq mRNA;Acc:NM_001243329]	-1.81659	down
GO:0072676	lymphocyte migration	biological_process	5	0.0237879	ENSSSCT00000019456	SPNS2	spinster homolog 2 (Drosophila) [Source:HGNC Symbol;Acc:HGNC:26992]	1.68814	up
GO:0032423	regulation of mismatch repair	biological_process	11	0.0237879	ENSSSCT00000018794	AXIN2	axin 2 [Source:HGNC Symbol;Acc:HGNC:904]	-1.03083	down
GO:0044339	canonical Wnt signaling pathway involved in osteoblast differentiation	biological_process	10	0.0237879	ENSSSCT00000018853	WNT3	wingless-type MMTV integration site family, member 3 [Source:HGNC Symbol;Acc:HGNC:12782]	-1.89132	down
GO:0048073	regulation of eye pigmentation	biological_process	7	0.0237879	ENSSSCT00000019456	SPNS2	spinster homolog 2 (Drosophila) [Source:HGNC Symbol;Acc:HGNC:26992]	1.68814	up
GO:0008478	pyridoxal kinase activity	molecular_function	7	0.0237879	ENSSSCT00000022943	PDXK	pyridoxal kinase [Source:RefSeq peptide;Acc:NP_999108]	1.01117	up
GO:0010189	vitamin E biosynthetic process	biological_process	8	0.0237879	ENSSSCT00000008138	PLTP	Sus scrofa phospholipid transfer protein (PLTP), mRNA. [Source:RefSeq mRNA;Acc:NM_214283]	1.56067	up
GO:0030297	transmembrane receptor protein tyrosine kinase activator activity	molecular_function	8	0.0237879	ENSSSCT00000007877	ANGPT4	angiopoietin 4 [Source:HGNC Symbol;Acc:HGNC:487]	1.71309	up
GO:0048672	positive regulation of collateral sprouting	biological_process	9	0.0237879	ENSSSCT00000004158	LPAR3	Sus scrofa lysophosphatidic acid receptor 3 (LPAR3), mRNA. [Source:RefSeq mRNA;Acc:NM_001162402]	2.98005	up
GO:0033625	positive regulation of integrin activation	biological_process	8	0.0237879	ENSSSCT00000036499	CD24	CD24 molecule [Source:HGNC Symbol;Acc:HGNC:1645]	-1.02399	down
GO:0043438	acetoacetic acid metabolic process	biological_process	11	0.0237879	ENSSSCT00000005725	TYRP1	Sus scrofa tyrosinase-related protein 1 (TYRP1), mRNA. [Source:RefSeq mRNA;Acc:NM_001025226]	-7.71117	down
GO:0060414	aorta smooth muscle tissue morphogenesis	biological_process	12	0.0237879	ENSSSCT00000017459	COL3A1	Sus scrofa collagen, type III, alpha 1 (COL3A1), mRNA. [Source:RefSeq mRNA;Acc:NM_001243297]	1.29781	up
GO:0060452	positive regulation of cardiac muscle contraction	biological_process	11	0.0237879	ENSSSCT00000011822	RGS2	Sus scrofa regulator of G-protein signaling 2, 24kDa (RGS2), mRNA. [Source:RefSeq mRNA;Acc:NM_001044600]	1.00492	up
GO:0045577	regulation of B cell differentiation	biological_process	10	0.0237879	ENSSSCT00000036499	CD24	CD24 molecule [Source:HGNC Symbol;Acc:HGNC:1645]	-1.02399	down
GO:0006583	melanin biosynthetic process from tyrosine	biological_process	9	0.0237879	ENSSSCT00000010405	DCT	L-dopachrome tautomerase [Source:UniProtKB/Swiss-Prot;Acc:Q4R1H1]	-1.40042	down
GO:0046624	sphingolipid transporter activity	molecular_function	6	0.0237879	ENSSSCT00000019456	SPNS2	spinster homolog 2 (Drosophila) [Source:HGNC Symbol;Acc:HGNC:26992]	1.68814	up
GO:0060977	coronary vasculature morphogenesis	biological_process	10	0.0237879	ENSSSCT00000004668	HEY2	Sus scrofa hairy/enhancer-of-split related with YRPW motif 2 (HEY2), mRNA. [Source:RefSeq mRNA;Acc:NM_001243329]	-1.81659	down
GO:0005586	collagen type III trimer	cellular_component	7	0.0237879	ENSSSCT00000017459	COL3A1	Sus scrofa collagen, type III, alpha 1 (COL3A1), mRNA. [Source:RefSeq mRNA;Acc:NM_001243297]	1.29781	up
GO:0031748	D1 dopamine receptor binding	molecular_function	8	0.0237879	ENSSSCT00000018113	CAV2	Sus scrofa caveolin 2 (CAV2), mRNA. [Source:RefSeq mRNA;Acc:NM_001123091]	1.03171	up
GO:0001946	lymphangiogenesis	biological_process	10	0.0237879	ENSSSCT00000015300	FLT4	fms-related tyrosine kinase 4 [Source:HGNC Symbol;Acc:HGNC:3767]	1.05398	up
GO:0005345	purine nucleobase transmembrane transporter activity	molecular_function	8	0.0237879	ENSSSCT00000005078	AQP9	Sus scrofa aquaporin 9 (AQP9), mRNA. [Source:RefSeq mRNA;Acc:NM_001112684]	2.76688	up
GO:0045217	cell-cell junction maintenance	biological_process	7	0.0237879	ENSSSCT00000015787	CSF1R	colony stimulating factor 1 receptor [Source:HGNC Symbol;Acc:HGNC:2433]	1.28538	up
GO:0018027	peptidyl-lysine dimethylation	biological_process	8	0.0237879	ENSSSCT00000023019	SETD7	Uncharacterized protein {ECO:0000313|Ensembl:ENSSSCP00000023714} [Source:UniProtKB/TrEMBL;Acc:I3LI15]	1.18106	up
GO:0030262	apoptotic nuclear changes	biological_process	10	0.0237879	ENSSSCT00000036499	CD24	CD24 molecule [Source:HGNC Symbol;Acc:HGNC:1645]	-1.02399	down
GO:0047192	1-alkylglycerophosphocholine O-acetyltransferase activity	molecular_function	9	0.0237879	ENSSSCT00000003129	LPCAT2	lysophosphatidylcholine acyltransferase 2 [Source:HGNC Symbol;Acc:HGNC:26032]	1.0443	up
GO:0044691	tooth eruption	biological_process	10	0.0237879	ENSSSCT00000018787	FAM20A	family with sequence similarity 20, member A [Source:HGNC Symbol;Acc:HGNC:23015]	2.64045	up
GO:0009443	pyridoxal 5'-phosphate salvage	biological_process	9	0.0237879	ENSSSCT00000022943	PDXK	pyridoxal kinase [Source:RefSeq peptide;Acc:NP_999108]	1.01117	up
GO:0014829	vascular smooth muscle contraction	biological_process	9	0.0237879	ENSSSCT00000011432	ACTA2	Sus scrofa actin, alpha 2, smooth muscle, aorta (ACTA2), mRNA. [Source:RefSeq mRNA;Acc:NM_001164650]	1.2241	up
GO:0003413	chondrocyte differentiation involved in endochondral bone morphogenesis	biological_process	8	0.0237879	ENSSSCT00000018794	AXIN2	axin 2 [Source:HGNC Symbol;Acc:HGNC:904]	-1.03083	down
GO:0060292	long term synaptic depression	biological_process	10	0.0237879	ENSSSCT00000030864	MGLL	Sus scrofa monoglyceride lipase (MGLL), mRNA. [Source:RefSeq mRNA;Acc:NM_001143718]	1.55961	up
GO:0007621	negative regulation of female receptivity	biological_process	9	0.0237879	ENSSSCT00000012277	THRB	thyroid hormone receptor, beta [Source:HGNC Symbol;Acc:HGNC:11799]	1.35841	up
GO:0035240	dopamine binding	molecular_function	7	0.0237879	ENSSSCT00000016414	DRD2	Sus scrofa dopamine receptor D2 (DRD2), mRNA. [Source:RefSeq mRNA;Acc:NM_001244253]	-1.59473	down
GO:0061041	regulation of wound healing	biological_process	7	0.0237879	ENSSSCT00000026802	TNFRSF12A	Sus scrofa tumor necrosis factor receptor superfamily, member 12A (TNFRSF12A), mRNA. [Source:RefSeq mRNA;Acc:NM_001142839]	2.3593	up
GO:0015368	calcium:cation antiporter activity	molecular_function	10	0.0237879	ENSSSCT00000002577	SLC8A3	solute carrier family 8 (sodium/calcium exchanger), member 3 [Source:HGNC Symbol;Acc:HGNC:11070]	1.93522	up
GO:0042043	neurexin family protein binding	molecular_function	5	0.0237879	ENSSSCT00000009694	CPE	carboxypeptidase E precursor [Source:RefSeq peptide;Acc:NP_001090908]	1.16187	up
GO:0021847	ventricular zone neuroblast division	biological_process	11	0.0237879	ENSSSCT00000010405	DCT	L-dopachrome tautomerase [Source:UniProtKB/Swiss-Prot;Acc:Q4R1H1]	-1.40042	down
GO:0032902	nerve growth factor production	biological_process	6	0.0237879	ENSSSCT00000027710	PCSK6	proprotein convertase subtilisin/kexin type 6 [Source:HGNC Symbol;Acc:HGNC:8569]	2.2337	up
GO:0060842	arterial endothelial cell differentiation	biological_process	10	0.0237879	ENSSSCT00000004668	HEY2	Sus scrofa hairy/enhancer-of-split related with YRPW motif 2 (HEY2), mRNA. [Source:RefSeq mRNA;Acc:NM_001243329]	-1.81659	down
GO:0048133	male germ-line stem cell asymmetric division	biological_process	8	0.0237879	ENSSSCT00000031984	ZBTB16	zinc finger and BTB domain containing 16 [Source:HGNC Symbol;Acc:HGNC:12930]	3.19055	up
GO:0043249	erythrocyte maturation	biological_process	8	0.0237879	ENSSSCT00000008738	HBZ	hemoglobin, zeta [Source:HGNC Symbol;Acc:HGNC:4835]	-7.28938	down
GO:0071866	negative regulation of apoptotic process in bone marrow	biological_process	11	0.0237879	ENSSSCT00000010018	LEF1	Sus scrofa lymphoid enhancer-binding factor 1 (LEF1), mRNA. [Source:RefSeq mRNA;Acc:NM_001129967]	-1.38367	down
GO:0002329	pre-B cell differentiation	biological_process	11	0.0237879	ENSSSCT00000036499	CD24	CD24 molecule [Source:HGNC Symbol;Acc:HGNC:1645]	-1.02399	down
GO:0046689	response to mercury ion	biological_process	7	0.0237879	ENSSSCT00000005078	AQP9	Sus scrofa aquaporin 9 (AQP9), mRNA. [Source:RefSeq mRNA;Acc:NM_001112684]	2.76688	up
GO:0036151	phosphatidylcholine acyl-chain remodeling	biological_process	10	0.0237879	ENSSSCT00000003129	LPCAT2	lysophosphatidylcholine acyltransferase 2 [Source:HGNC Symbol;Acc:HGNC:26032]	1.0443	up
GO:0002863	positive regulation of inflammatory response to antigenic stimulus	biological_process	7	0.0237879	ENSSSCT00000036499	CD24	CD24 molecule [Source:HGNC Symbol;Acc:HGNC:1645]	-1.02399	down
GO:0010519	negative regulation of phospholipase activity	biological_process	8	0.0237879	ENSSSCT00000011822	RGS2	Sus scrofa regulator of G-protein signaling 2, 24kDa (RGS2), mRNA. [Source:RefSeq mRNA;Acc:NM_001044600]	1.00492	up
GO:0060064	Spemann organizer formation at the anterior end of the primitive streak	biological_process	10	0.0237879	ENSSSCT00000018853	WNT3	wingless-type MMTV integration site family, member 3 [Source:HGNC Symbol;Acc:HGNC:12782]	-1.89132	down
GO:0006863	purine nucleobase transport	biological_process	6	0.0237879	ENSSSCT00000005078	AQP9	Sus scrofa aquaporin 9 (AQP9), mRNA. [Source:RefSeq mRNA;Acc:NM_001112684]	2.76688	up
GO:0060948	cardiac vascular smooth muscle cell development	biological_process	9	0.0237879	ENSSSCT00000004668	HEY2	Sus scrofa hairy/enhancer-of-split related with YRPW motif 2 (HEY2), mRNA. [Source:RefSeq mRNA;Acc:NM_001243329]	-1.81659	down
GO:0005011	macrophage colony-stimulating factor receptor activity	molecular_function	10	0.0237879	ENSSSCT00000015787	CSF1R	colony stimulating factor 1 receptor [Source:HGNC Symbol;Acc:HGNC:2433]	1.28538	up
GO:0002503	peptide antigen assembly with MHC class II protein complex	biological_process	7	0.0237879	ENSSSCT00000001609	HLA-DRA	Sus scrofa MHC class II DR-alpha (SLA-DRA), mRNA. [Source:RefSeq mRNA;Acc:NM_001113706]	4.40206	up
GO:0050994	regulation of lipid catabolic process	biological_process	7	0.0237879	ENSSSCT00000030143	RARRES2	retinoic acid receptor responder protein 2 precursor [Source:RefSeq peptide;Acc:NP_001116658]	1.48108	up
GO:0022865	transmembrane electron transfer carrier	molecular_function	5	0.0237879	ENSSSCT00000018831	CYB561	cytochrome b561 [Source:HGNC Symbol;Acc:HGNC:2571]	1.03963	up
GO:0097156	fasciculation of motor neuron axon	biological_process	8	0.0237879	ENSSSCT00000017672	EPHA4	Sus scrofa EPH receptor A4 (EPHA4), mRNA. [Source:RefSeq mRNA;Acc:NM_001134967]	-1.09856	down
GO:0035414	negative regulation of catenin import into nucleus	biological_process	7	0.0237879	ENSSSCT00000018794	AXIN2	axin 2 [Source:HGNC Symbol;Acc:HGNC:904]	-1.03083	down
GO:0030070	insulin processing	biological_process	9	0.0237879	ENSSSCT00000009694	CPE	carboxypeptidase E precursor [Source:RefSeq peptide;Acc:NP_001090908]	1.16187	up
GO:0007354	zygotic determination of anterior/posterior axis, embryo	biological_process	10	0.0237879	ENSSSCT00000027710	PCSK6	proprotein convertase subtilisin/kexin type 6 [Source:HGNC Symbol;Acc:HGNC:8569]	2.2337	up
GO:2000124	regulation of endocannabinoid signaling pathway	biological_process	11	0.0237879	ENSSSCT00000030864	MGLL	Sus scrofa monoglyceride lipase (MGLL), mRNA. [Source:RefSeq mRNA;Acc:NM_001143718]	1.55961	up
GO:0030200	heparan sulfate proteoglycan catabolic process	biological_process	9	0.0237879	ENSSSCT00000017819	GPC1	glypican 1 [Source:HGNC Symbol;Acc:HGNC:4449]	1.18701	up
GO:0048697	positive regulation of collateral sprouting in absence of injury	biological_process	10	0.0237879	ENSSSCT00000018853	WNT3	wingless-type MMTV integration site family, member 3 [Source:HGNC Symbol;Acc:HGNC:12782]	-1.89132	down
GO:0008517	folic acid transporter activity	molecular_function	5	0.0237879	ENSSSCT00000016163	FOLR3	Sus scrofa folate receptor 2 (fetal) (FOLR2), mRNA. [Source:RefSeq mRNA;Acc:NM_213853]	1.08827	up
GO:0043415	positive regulation of skeletal muscle tissue regeneration	biological_process	8	0.0237879	ENSSSCT00000009741	HOPX	Sus scrofa HOP homeobox (HOPX), mRNA. [Source:RefSeq mRNA;Acc:NM_213792]	1.87923	up
GO:0071421	manganese ion transmembrane transport	biological_process	7	0.0237879	ENSSSCT00000025886	TRPM2	transient receptor potential cation channel, subfamily M, member 2 [Source:HGNC Symbol;Acc:HGNC:12339]	1.73652	up
GO:1902462	positive regulation of mesenchymal stem cell proliferation	biological_process	7	0.0237879	ENSSSCT00000014195	LTBP3	latent transforming growth factor beta binding protein 3 [Source:HGNC Symbol;Acc:HGNC:6716]	1.22335	up
GO:0033162	melanosome membrane	cellular_component	12	0.0237879	ENSSSCT00000005725	TYRP1	Sus scrofa tyrosinase-related protein 1 (TYRP1), mRNA. [Source:RefSeq mRNA;Acc:NM_001025226]	-7.71117	down
GO:2000741	positive regulation of mesenchymal stem cell differentiation	biological_process	10	0.0237879	ENSSSCT00000014195	LTBP3	latent transforming growth factor beta binding protein 3 [Source:HGNC Symbol;Acc:HGNC:6716]	1.22335	up
GO:0002523	leukocyte migration involved in inflammatory response	biological_process	5	0.0237879	ENSSSCT00000036499	CD24	CD24 molecule [Source:HGNC Symbol;Acc:HGNC:1645]	-1.02399	down
GO:0006931	substrate-dependent cell migration, cell attachment to substrate	biological_process	9	0.0237879	ENSSSCT00000026802	TNFRSF12A	Sus scrofa tumor necrosis factor receptor superfamily, member 12A (TNFRSF12A), mRNA. [Source:RefSeq mRNA;Acc:NM_001142839]	2.3593	up
GO:0008743	L-threonine 3-dehydrogenase activity	molecular_function	7	0.0237879	ENSSSCT00000022297	TDH	Sus scrofa L-threonine 3-dehydrogenase (TDH), mRNA. [Source:RefSeq mRNA;Acc:NM_214004]	-1.37757	down
GO:0046039	GTP metabolic process	biological_process	12	0.0237879	ENSSSCT00000004214	AK4	Sus scrofa adenylate kinase 3-like 1 (AK3L1), mRNA. [Source:RefSeq mRNA;Acc:NM_001044597]	1.10657	up
GO:0071899	negative regulation of estrogen receptor binding	biological_process	6	0.0237879	ENSSSCT00000010018	LEF1	Sus scrofa lymphoid enhancer-binding factor 1 (LEF1), mRNA. [Source:RefSeq mRNA;Acc:NM_001129967]	-1.38367	down
GO:0046014	negative regulation of T cell homeostatic proliferation	biological_process	9	0.0237879	ENSSSCT00000036499	CD24	CD24 molecule [Source:HGNC Symbol;Acc:HGNC:1645]	-1.02399	down
GO:0072531	pyrimidine-containing compound transmembrane transport	biological_process	6	0.0237879	ENSSSCT00000005078	AQP9	Sus scrofa aquaporin 9 (AQP9), mRNA. [Source:RefSeq mRNA;Acc:NM_001112684]	2.76688	up
GO:0005350	pyrimidine nucleobase transmembrane transporter activity	molecular_function	8	0.0237879	ENSSSCT00000005078	AQP9	Sus scrofa aquaporin 9 (AQP9), mRNA. [Source:RefSeq mRNA;Acc:NM_001112684]	2.76688	up
GO:0042823	pyridoxal phosphate biosynthetic process	biological_process	8	0.0237879	ENSSSCT00000022943	PDXK	pyridoxal kinase [Source:RefSeq peptide;Acc:NP_999108]	1.01117	up
GO:0002506	polysaccharide assembly with MHC class II protein complex	biological_process	7	0.0237879	ENSSSCT00000001609	HLA-DRA	Sus scrofa MHC class II DR-alpha (SLA-DRA), mRNA. [Source:RefSeq mRNA;Acc:NM_001113706]	4.40206	up
GO:0038145	macrophage colony-stimulating factor signaling pathway	biological_process	9	0.0237879	ENSSSCT00000015787	CSF1R	colony stimulating factor 1 receptor [Source:HGNC Symbol;Acc:HGNC:2433]	1.28538	up
GO:0005384	manganese ion transmembrane transporter activity	molecular_function	11	0.0237879	ENSSSCT00000025886	TRPM2	transient receptor potential cation channel, subfamily M, member 2 [Source:HGNC Symbol;Acc:HGNC:12339]	1.73652	up
GO:0043588	skin development	biological_process	8	0.0255451	ENSSSCT00000006323	COL5A1	Sus scrofa collagen, type V, alpha 1 (COL5A1), mRNA. [Source:RefSeq mRNA;Acc:NM_001014971]	1.37724	up
GO:0043588	skin development	biological_process	8	0.0255451	ENSSSCT00000017459	COL3A1	Sus scrofa collagen, type III, alpha 1 (COL3A1), mRNA. [Source:RefSeq mRNA;Acc:NM_001243297]	1.29781	up
GO:0043588	skin development	biological_process	8	0.0255451	ENSSSCT00000017460	COL5A2	Sus scrofa collagen, type V, alpha 2 (COL5A2), mRNA. [Source:RefSeq mRNA;Acc:NM_001105289]	1.19651	up
GO:0007160	cell-matrix adhesion	biological_process	6	0.0267343	ENSSSCT00000016893	TNN	tenascin N [Source:HGNC Symbol;Acc:HGNC:22942]	2.72199	up
GO:0007160	cell-matrix adhesion	biological_process	6	0.0267343	ENSSSCT00000017406	HOXD3	homeobox D3 [Source:HGNC Symbol;Acc:HGNC:5137]	-2.60836	down
GO:0007160	cell-matrix adhesion	biological_process	6	0.0267343	ENSSSCT00000017459	COL3A1	Sus scrofa collagen, type III, alpha 1 (COL3A1), mRNA. [Source:RefSeq mRNA;Acc:NM_001243297]	1.29781	up
GO:0007160	cell-matrix adhesion	biological_process	6	0.0267343	ENSSSCT00000018389	ITGA1	integrin, alpha 1 [Source:HGNC Symbol;Acc:HGNC:6134]	1.08696	up
GO:0007160	cell-matrix adhesion	biological_process	6	0.0267343	ENSSSCT00000034458	ITGA1	integrin, alpha 1 [Source:HGNC Symbol;Acc:HGNC:6134]	1.31703	up
GO:0045178	basal part of cell	cellular_component	5	0.0269109	ENSSSCT00000018389	ITGA1	integrin, alpha 1 [Source:HGNC Symbol;Acc:HGNC:6134]	1.08696	up
GO:0045178	basal part of cell	cellular_component	5	0.0269109	ENSSSCT00000034458	ITGA1	integrin, alpha 1 [Source:HGNC Symbol;Acc:HGNC:6134]	1.31703	up
GO:0005833	hemoglobin complex	cellular_component	11	0.0269109	ENSSSCT00000008738	-	hemoglobin, zeta [Source:HGNC Symbol;Acc:HGNC:4835]	-7.28938	down
GO:0005833	hemoglobin complex	cellular_component	11	0.0269109	ENSSSCT00000016077	-	Sus scrofa hemoglobin, epsilon 1 (HBE1), mRNA. [Source:RefSeq mRNA;Acc:NM_214447]	-5.93143	down
GO:0035909	aorta morphogenesis	biological_process	11	0.0269109	ENSSSCT00000027203	LRP1	low density lipoprotein receptor-related protein 1 [Source:HGNC Symbol;Acc:HGNC:6692]	1.0681	up
GO:0035909	aorta morphogenesis	biological_process	11	0.0269109	ENSSSCT00000034126	LRP1	low density lipoprotein receptor-related protein 1 [Source:HGNC Symbol;Acc:HGNC:6692]	1.03861	up
GO:0002052	positive regulation of neuroblast proliferation	biological_process	10	0.0269109	ENSSSCT00000010405	DCT	L-dopachrome tautomerase [Source:UniProtKB/Swiss-Prot;Acc:Q4R1H1]	-1.40042	down
GO:0002052	positive regulation of neuroblast proliferation	biological_process	10	0.0269109	ENSSSCT00000016414	DRD2	Sus scrofa dopamine receptor D2 (DRD2), mRNA. [Source:RefSeq mRNA;Acc:NM_001244253]	-1.59473	down
GO:0004950	chemokine receptor activity	molecular_function	8	0.0317937	ENSSSCT00000010899	CMLKR1	Sus scrofa chemokine-like receptor 1 (CMKLR1), mRNA. [Source:RefSeq mRNA;Acc:NM_001123100]	1.29499	up
GO:0004950	chemokine receptor activity	molecular_function	8	0.0317937	ENSSSCT00000032483	CX3CR1	chemokine (C-X3-C motif) receptor 1 [Source:HGNC Symbol;Acc:HGNC:2558]	1.43668	up
GO:0010875	positive regulation of cholesterol efflux	biological_process	10	0.0317937	ENSSSCT00000027203	LRP1	low density lipoprotein receptor-related protein 1 [Source:HGNC Symbol;Acc:HGNC:6692]	1.0681	up
GO:0010875	positive regulation of cholesterol efflux	biological_process	10	0.0317937	ENSSSCT00000034126	LRP1	low density lipoprotein receptor-related protein 1 [Source:HGNC Symbol;Acc:HGNC:6692]	1.03861	up
GO:0043277	apoptotic cell clearance	biological_process	6	0.0317937	ENSSSCT00000027203	LRP1	low density lipoprotein receptor-related protein 1 [Source:HGNC Symbol;Acc:HGNC:6692]	1.0681	up
GO:0043277	apoptotic cell clearance	biological_process	6	0.0317937	ENSSSCT00000034126	LRP1	low density lipoprotein receptor-related protein 1 [Source:HGNC Symbol;Acc:HGNC:6692]	1.03861	up
GO:0071345	cellular response to cytokine stimulus	biological_process	7	0.0317937	ENSSSCT00000010018	LEF1	Sus scrofa lymphoid enhancer-binding factor 1 (LEF1), mRNA. [Source:RefSeq mRNA;Acc:NM_001129967]	-1.38367	down
GO:0071345	cellular response to cytokine stimulus	biological_process	7	0.0317937	ENSSSCT00000015787	CSF1R	colony stimulating factor 1 receptor [Source:HGNC Symbol;Acc:HGNC:2433]	1.28538	up
GO:0032516	positive regulation of phosphoprotein phosphatase activity	biological_process	11	0.0317937	ENSSSCT00000018389	ITGA1	integrin, alpha 1 [Source:HGNC Symbol;Acc:HGNC:6134]	1.08696	up
GO:0032516	positive regulation of phosphoprotein phosphatase activity	biological_process	11	0.0317937	ENSSSCT00000034458	ITGA1	integrin, alpha 1 [Source:HGNC Symbol;Acc:HGNC:6134]	1.31703	up
GO:0001228	RNA polymerase II transcription regulatory region sequence-specific DNA binding transcription factor activity involved in positive regulation of transcription	molecular_function	6	0.0336676	ENSSSCT00000002175	PAX9	paired box 9 [Source:HGNC Symbol;Acc:HGNC:8623]	1.21039	up
GO:0001228	RNA polymerase II transcription regulatory region sequence-specific DNA binding transcription factor activity involved in positive regulation of transcription	molecular_function	6	0.0336676	ENSSSCT00000004258	GLIS1	GLIS family zinc finger 1 [Source:HGNC Symbol;Acc:HGNC:29525]	-1.60025	down
GO:0001228	RNA polymerase II transcription regulatory region sequence-specific DNA binding transcription factor activity involved in positive regulation of transcription	molecular_function	6	0.0336676	ENSSSCT00000010018	LEF1	Sus scrofa lymphoid enhancer-binding factor 1 (LEF1), mRNA. [Source:RefSeq mRNA;Acc:NM_001129967]	-1.38367	down
GO:0035725	sodium ion transmembrane transport	biological_process	7	0.0336676	ENSSSCT00000002577	SLC8A3	solute carrier family 8 (sodium/calcium exchanger), member 3 [Source:HGNC Symbol;Acc:HGNC:11070]	1.93522	up
GO:0035725	sodium ion transmembrane transport	biological_process	7	0.0336676	ENSSSCT00000008930	SLC9A2	Sus scrofa solute carrier family 9, subfamily A (NHE2, cation proton antiporter 2), member 2 (SLC9A2), mRNA. [Source:RefSeq mRNA;Acc:NM_001100189]	5.11488	up
GO:0035725	sodium ion transmembrane transport	biological_process	7	0.0336676	ENSSSCT00000017325	SCN3A	sodium channel, voltage gated, type III alpha subunit [Source:HGNC Symbol;Acc:HGNC:10590]	1.7447	up
GO:0043473	pigmentation	biological_process	4	0.0336676	ENSSSCT00000005725	TYRP1	Sus scrofa tyrosinase-related protein 1 (TYRP1), mRNA. [Source:RefSeq mRNA;Acc:NM_001025226]	-7.71117	down
GO:0043473	pigmentation	biological_process	4	0.0336676	ENSSSCT00000010405	DCT	L-dopachrome tautomerase [Source:UniProtKB/Swiss-Prot;Acc:Q4R1H1]	-1.40042	down
GO:0043473	pigmentation	biological_process	4	0.0336676	ENSSSCT00000016414	DRD2	Sus scrofa dopamine receptor D2 (DRD2), mRNA. [Source:RefSeq mRNA;Acc:NM_001244253]	-1.59473	down
GO:0043235	receptor complex	cellular_component	5	0.0345204	ENSSSCT00000007081	NTRK1	neurotrophic tyrosine kinase, receptor, type 1 [Source:HGNC Symbol;Acc:HGNC:8031]	-2.74173	down
GO:0043235	receptor complex	cellular_component	5	0.0345204	ENSSSCT00000015300	FLT4	fms-related tyrosine kinase 4 [Source:HGNC Symbol;Acc:HGNC:3767]	1.05398	up
GO:0043235	receptor complex	cellular_component	5	0.0345204	ENSSSCT00000015787	CSF1R	colony stimulating factor 1 receptor [Source:HGNC Symbol;Acc:HGNC:2433]	1.28538	up
GO:0043235	receptor complex	cellular_component	5	0.0345204	ENSSSCT00000027203	LRP1	low density lipoprotein receptor-related protein 1 [Source:HGNC Symbol;Acc:HGNC:6692]	1.0681	up
GO:0043235	receptor complex	cellular_component	5	0.0345204	ENSSSCT00000034126	LRP1	low density lipoprotein receptor-related protein 1 [Source:HGNC Symbol;Acc:HGNC:6692]	1.03861	up
GO:0004714	transmembrane receptor protein tyrosine kinase activity	molecular_function	9	0.0366384	ENSSSCT00000007081	NTRK1	neurotrophic tyrosine kinase, receptor, type 1 [Source:HGNC Symbol;Acc:HGNC:8031]	-2.74173	down
GO:0004714	transmembrane receptor protein tyrosine kinase activity	molecular_function	9	0.0366384	ENSSSCT00000015300	FLT4	fms-related tyrosine kinase 4 [Source:HGNC Symbol;Acc:HGNC:3767]	1.05398	up
GO:0004714	transmembrane receptor protein tyrosine kinase activity	molecular_function	9	0.0366384	ENSSSCT00000015787	CSF1R	colony stimulating factor 1 receptor [Source:HGNC Symbol;Acc:HGNC:2433]	1.28538	up
GO:0007229	integrin-mediated signaling pathway	biological_process	8	0.03691	ENSSSCT00000014803	VAV1	Sus scrofa vav 1 guanine nucleotide exchange factor (VAV1), mRNA. [Source:RefSeq mRNA;Acc:NM_001267833]	1.67233	up
GO:0007229	integrin-mediated signaling pathway	biological_process	8	0.03691	ENSSSCT00000017459	COL3A1	Sus scrofa collagen, type III, alpha 1 (COL3A1), mRNA. [Source:RefSeq mRNA;Acc:NM_001243297]	1.29781	up
GO:0007229	integrin-mediated signaling pathway	biological_process	8	0.03691	ENSSSCT00000018389	ITGA1	integrin, alpha 1 [Source:HGNC Symbol;Acc:HGNC:6134]	1.08696	up
GO:0007229	integrin-mediated signaling pathway	biological_process	8	0.03691	ENSSSCT00000034458	ITGA1	integrin, alpha 1 [Source:HGNC Symbol;Acc:HGNC:6134]	1.31703	up
GO:0016705	oxidoreductase activity, acting on paired donors, with incorporation or reduction of molecular oxygen	molecular_function	5	0.03691	ENSSSCT00000000742	P3H3	prolyl 3-hydroxylase 3 [Source:HGNC Symbol;Acc:HGNC:19318]	1.32374	up
GO:0016705	oxidoreductase activity, acting on paired donors, with incorporation or reduction of molecular oxygen	molecular_function	5	0.03691	ENSSSCT00000002196	EGLN3	egl-9 family hypoxia-inducible factor 3 [Source:HGNC Symbol;Acc:HGNC:14661]	1.99257	up
GO:0016705	oxidoreductase activity, acting on paired donors, with incorporation or reduction of molecular oxygen	molecular_function	5	0.03691	ENSSSCT00000004233	CYP2J2	Uncharacterized protein {ECO:0000313|Ensembl:ENSSSCP00000004138} [Source:UniProtKB/TrEMBL;Acc:F1S7Z0]	3.49241	up
GO:0016705	oxidoreductase activity, acting on paired donors, with incorporation or reduction of molecular oxygen	molecular_function	5	0.03691	ENSSSCT00000025559	P3H1	prolyl 3-hydroxylase 1 [Source:HGNC Symbol;Acc:HGNC:19316]	1.15663	up
GO:0042379	chemokine receptor binding	molecular_function	7	0.0369945	ENSSSCT00000012002	CCL21	Sus scrofa chemokine (C-C motif) ligand 21 (CCL21), mRNA. [Source:RefSeq mRNA;Acc:NM_001005151]	4.38573	up
GO:0042379	chemokine receptor binding	molecular_function	7	0.0369945	ENSSSCT00000036539	CCL21	Sus scrofa chemokine (C-C motif) ligand 21 (CCL21), mRNA. [Source:RefSeq mRNA;Acc:NM_001005151]	4.60418	up
GO:0010718	positive regulation of epithelial to mesenchymal transition	biological_process	12	0.0369945	ENSSSCT00000010018	LEF1	Sus scrofa lymphoid enhancer-binding factor 1 (LEF1), mRNA. [Source:RefSeq mRNA;Acc:NM_001129967]	-1.38367	down
GO:0010718	positive regulation of epithelial to mesenchymal transition	biological_process	12	0.0369945	ENSSSCT00000018794	AXIN2	axin 2 [Source:HGNC Symbol;Acc:HGNC:904]	-1.03083	down
GO:0071346	cellular response to interferon-gamma	biological_process	7	0.0369945	ENSSSCT00000012082	MRC1	mannose receptor, C type 1 [Source:HGNC Symbol;Acc:HGNC:7228]	2.26339	up
GO:0071346	cellular response to interferon-gamma	biological_process	7	0.0369945	ENSSSCT00000035897	MRC1	mannose receptor, C type 1 [Source:HGNC Symbol;Acc:HGNC:7228]	2.18282	up
GO:0030517	negative regulation of axon extension	biological_process	10	0.0369945	ENSSSCT00000003797	DRAXIN	dorsal inhibitory axon guidance protein [Source:HGNC Symbol;Acc:HGNC:25054]	-1.72654	down
GO:0030517	negative regulation of axon extension	biological_process	10	0.0369945	ENSSSCT00000003798	DRAXIN	dorsal inhibitory axon guidance protein [Source:HGNC Symbol;Acc:HGNC:25054]	-1.7055	down
GO:0055074	calcium ion homeostasis	biological_process	10	0.0369945	ENSSSCT00000018493	STC2	Sus scrofa stanniocalcin 2 (STC2), mRNA. [Source:RefSeq mRNA;Acc:NM_001110173]	1.67627	up
GO:0055074	calcium ion homeostasis	biological_process	10	0.0369945	ENSSSCT00000018787	FAM20A	family with sequence similarity 20, member A [Source:HGNC Symbol;Acc:HGNC:23015]	2.64045	up
GO:0044548	S100 protein binding	molecular_function	5	0.0369945	ENSSSCT00000028925	FGF1	Fibroblast growth factor 1 [Source:UniProtKB/Swiss-Prot;Acc:P20002]	1.9886	up
GO:0044548	S100 protein binding	molecular_function	5	0.0369945	ENSSSCT00000030184	S100A6	S100 calcium binding protein A6 [Source:HGNC Symbol;Acc:HGNC:10496]	2.13797	up
GO:0001954	positive regulation of cell-matrix adhesion	biological_process	7	0.0369945	ENSSSCT00000012002	CCL21	Sus scrofa chemokine (C-C motif) ligand 21 (CCL21), mRNA. [Source:RefSeq mRNA;Acc:NM_001005151]	4.38573	up
GO:0001954	positive regulation of cell-matrix adhesion	biological_process	7	0.0369945	ENSSSCT00000036539	CCL21	Sus scrofa chemokine (C-C motif) ligand 21 (CCL21), mRNA. [Source:RefSeq mRNA;Acc:NM_001005151]	4.60418	up
GO:0000902	cell morphogenesis	biological_process	7	0.0398008	ENSSSCT00000003797	DRAXIN	dorsal inhibitory axon guidance protein [Source:HGNC Symbol;Acc:HGNC:25054]	-1.72654	down
GO:0000902	cell morphogenesis	biological_process	7	0.0398008	ENSSSCT00000003798	DRAXIN	dorsal inhibitory axon guidance protein [Source:HGNC Symbol;Acc:HGNC:25054]	-1.7055	down
GO:0000902	cell morphogenesis	biological_process	7	0.0398008	ENSSSCT00000005206	EPB42	erythrocyte membrane protein band 4.2 [Source:HGNC Symbol;Acc:HGNC:3381]	-3.26977	down
GO:0000902	cell morphogenesis	biological_process	7	0.0398008	ENSSSCT00000018853	WNT3	wingless-type MMTV integration site family, member 3 [Source:HGNC Symbol;Acc:HGNC:12782]	-1.89132	down
GO:0000902	cell morphogenesis	biological_process	7	0.0398008	ENSSSCT00000023118	KIF5A	kinesin family member 5C [Source:HGNC Symbol;Acc:HGNC:6325]	-1.10609	down
GO:0005198	structural molecule activity	molecular_function	3	0.0405833	ENSSSCT00000006323	COL5A1	Sus scrofa collagen, type V, alpha 1 (COL5A1), mRNA. [Source:RefSeq mRNA;Acc:NM_001014971]	1.37724	up
GO:0005198	structural molecule activity	molecular_function	3	0.0405833	ENSSSCT00000013746	COL4A6	collagen, type IV, alpha 6 [Source:HGNC Symbol;Acc:HGNC:2208]	2.02799	up
GO:0005198	structural molecule activity	molecular_function	3	0.0405833	ENSSSCT00000016699	COL1A2	Sus scrofa collagen, type I, alpha 2 (COL1A2), mRNA. [Source:RefSeq mRNA;Acc:NM_001243655]	1.86461	up
GO:0005198	structural molecule activity	molecular_function	3	0.0405833	ENSSSCT00000017459	COL3A1	Sus scrofa collagen, type III, alpha 1 (COL3A1), mRNA. [Source:RefSeq mRNA;Acc:NM_001243297]	1.29781	up
GO:0005198	structural molecule activity	molecular_function	3	0.0405833	ENSSSCT00000017460	COL5A2	Sus scrofa collagen, type V, alpha 2 (COL5A2), mRNA. [Source:RefSeq mRNA;Acc:NM_001105289]	1.19651	up
GO:0005198	structural molecule activity	molecular_function	3	0.0405833	ENSSSCT00000019010	KRT27	Sus scrofa keratin 27 (KRT27), mRNA. [Source:RefSeq mRNA;Acc:NM_001244622]	1.7819	up
GO:0005198	structural molecule activity	molecular_function	3	0.0405833	ENSSSCT00000019012	KRT25	keratin 25 [Source:HGNC Symbol;Acc:HGNC:30839]	1.86619	up
GO:0005198	structural molecule activity	molecular_function	3	0.0405833	ENSSSCT00000024528	COL1A2	Uncharacterized protein {ECO:0000313|Ensembl:ENSSSCP00000019885} [Source:UniProtKB/TrEMBL;Acc:I3L781]	1.99314	up
GO:0005198	structural molecule activity	molecular_function	3	0.0405833	ENSSSCT00000026995	NA	Uncharacterized protein {ECO:0000313|Ensembl:ENSSSCP00000026140} [Source:UniProtKB/TrEMBL;Acc:I3LPW3]	2.62318	up
GO:0005198	structural molecule activity	molecular_function	3	0.0405833	ENSSSCT00000027066	RPL15	Ribosomal protein L15 {ECO:0000256|RuleBase:RU000663} [Source:UniProtKB/TrEMBL;Acc:I3L623]	-2.2127	down
GO:0030512	negative regulation of transforming growth factor beta receptor signaling pathway	biological_process	12	0.0424956	ENSSSCT00000009543	HTRA3	Sus scrofa HtrA serine peptidase 3 (HTRA3), mRNA. [Source:RefSeq mRNA;Acc:NM_001195343]	3.19828	up
GO:0030512	negative regulation of transforming growth factor beta receptor signaling pathway	biological_process	12	0.0424956	ENSSSCT00000018113	CAV2	Sus scrofa caveolin 2 (CAV2), mRNA. [Source:RefSeq mRNA;Acc:NM_001123091]	1.03171	up
GO:0035116	embryonic hindlimb morphogenesis	biological_process	10	0.0424956	ENSSSCT00000018853	WNT3	wingless-type MMTV integration site family, member 3 [Source:HGNC Symbol;Acc:HGNC:12782]	-1.89132	down
GO:0035116	embryonic hindlimb morphogenesis	biological_process	10	0.0424956	ENSSSCT00000031984	ZBTB16	zinc finger and BTB domain containing 16 [Source:HGNC Symbol;Acc:HGNC:12930]	3.19055	up
GO:0032956	regulation of actin cytoskeleton organization	biological_process	7	0.0424956	ENSSSCT00000027203	LRP1	low density lipoprotein receptor-related protein 1 [Source:HGNC Symbol;Acc:HGNC:6692]	1.0681	up
GO:0032956	regulation of actin cytoskeleton organization	biological_process	7	0.0424956	ENSSSCT00000034126	LRP1	low density lipoprotein receptor-related protein 1 [Source:HGNC Symbol;Acc:HGNC:6692]	1.03861	up
GO:0019228	neuronal action potential	biological_process	7	0.0424956	ENSSSCT00000017325	SCN3A	sodium channel, voltage gated, type III alpha subunit [Source:HGNC Symbol;Acc:HGNC:10590]	1.7447	up
GO:0019228	neuronal action potential	biological_process	7	0.0424956	ENSSSCT00000017884	DPP6	dipeptidyl-peptidase 6 [Source:HGNC Symbol;Acc:HGNC:3010]	-1.06447	down
GO:0006821	chloride transport	biological_process	8	0.0463256	ENSSSCT00000001911	CLIC5	chloride intracellular channel 5 [Source:HGNC Symbol;Acc:HGNC:13517]	1.12046	up
GO:0006821	chloride transport	biological_process	8	0.0463256	ENSSSCT00000014572	ANO5	anoctamin 5 [Source:HGNC Symbol;Acc:HGNC:27337]	3.01776	up
GO:0006821	chloride transport	biological_process	8	0.0463256	ENSSSCT00000028769	ANO5	anoctamin 5 [Source:HGNC Symbol;Acc:HGNC:27337]	3.03678	up
GO:0002090	regulation of receptor internalization	biological_process	8	0.0470121	ENSSSCT00000005707	SH3GL2	SH3-domain GRB2-like 2 [Source:HGNC Symbol;Acc:HGNC:10831]	-1.37296	down
GO:0010460	positive regulation of heart rate	biological_process	11	0.0470121	ENSSSCT00000004668	HEY2	Sus scrofa hairy/enhancer-of-split related with YRPW motif 2 (HEY2), mRNA. [Source:RefSeq mRNA;Acc:NM_001243329]	-1.81659	down
GO:0000983	RNA polymerase II core promoter sequence-specific DNA binding transcription factor activity	molecular_function	6	0.0470121	ENSSSCT00000004668	HEY2	Sus scrofa hairy/enhancer-of-split related with YRPW motif 2 (HEY2), mRNA. [Source:RefSeq mRNA;Acc:NM_001243329]	-1.81659	down
GO:1902533	positive regulation of intracellular signal transduction	biological_process	9	0.0470121	ENSSSCT00000028925	FGF1	Fibroblast growth factor 1 [Source:UniProtKB/Swiss-Prot;Acc:P20002]	1.9886	up
GO:2000544	regulation of endothelial cell chemotaxis to fibroblast growth factor	biological_process	7	0.0470121	ENSSSCT00000028925	FGF1	Fibroblast growth factor 1 [Source:UniProtKB/Swiss-Prot;Acc:P20002]	1.9886	up
GO:0033194	response to hydroperoxide	biological_process	6	0.0470121	ENSSSCT00000025886	TRPM2	transient receptor potential cation channel, subfamily M, member 2 [Source:HGNC Symbol;Acc:HGNC:12339]	1.73652	up
GO:0004167	dopachrome isomerase activity	molecular_function	7	0.0470121	ENSSSCT00000010405	DCT	L-dopachrome tautomerase [Source:UniProtKB/Swiss-Prot;Acc:Q4R1H1]	-1.40042	down
GO:0042731	PH domain binding	molecular_function	6	0.0470121	ENSSSCT00000017672	EPHA4	Sus scrofa EPH receptor A4 (EPHA4), mRNA. [Source:RefSeq mRNA;Acc:NM_001134967]	-1.09856	down
GO:0031403	lithium ion binding	molecular_function	8	0.0470121	ENSSSCT00000022943	PDXK	pyridoxal kinase [Source:RefSeq peptide;Acc:NP_999108]	1.01117	up
GO:0003199	endocardial cushion to mesenchymal transition involved in heart valve formation	biological_process	13	0.0470121	ENSSSCT00000004668	HEY2	Sus scrofa hairy/enhancer-of-split related with YRPW motif 2 (HEY2), mRNA. [Source:RefSeq mRNA;Acc:NM_001243329]	-1.81659	down
GO:0003416	endochondral bone growth	biological_process	11	0.0470121	ENSSSCT00000012927	OSTN	osteocrin [Source:HGNC Symbol;Acc:HGNC:29961]	4.56446	up
GO:2000576	positive regulation of microtubule motor activity	biological_process	7	0.0470121	ENSSSCT00000004082	MTCL1	microtubule crosslinking factor 1 [Source:HGNC Symbol;Acc:HGNC:29121]	1.57992	up
GO:1901874	negative regulation of post-translational protein modification	biological_process	10	0.0470121	ENSSSCT00000025559	P3H1	prolyl 3-hydroxylase 1 [Source:HGNC Symbol;Acc:HGNC:19316]	1.15663	up
GO:0018026	peptidyl-lysine monomethylation	biological_process	8	0.0470121	ENSSSCT00000023019	SETD7	Uncharacterized protein {ECO:0000313|Ensembl:ENSSSCP00000023714} [Source:UniProtKB/TrEMBL;Acc:I3LI15]	1.18106	up
GO:1900748	positive regulation of vascular endothelial growth factor signaling pathway	biological_process	12	0.0470121	ENSSSCT00000009800	ADAMTS3	ADAM metallopeptidase with thrombospondin type 1 motif, 3 [Source:HGNC Symbol;Acc:HGNC:219]	1.12461	up
GO:0070602	regulation of centromeric sister chromatid cohesion	biological_process	8	0.0470121	ENSSSCT00000018794	AXIN2	axin 2 [Source:HGNC Symbol;Acc:HGNC:904]	-1.03083	down
GO:0032691	negative regulation of interleukin-1 beta production	biological_process	9	0.0470121	ENSSSCT00000014867	ACP5	tartrate-resistant acid phosphatase type 5 precursor [Source:RefSeq peptide;Acc:NP_999374]	4.54352	up
GO:0006172	ADP biosynthetic process	biological_process	11	0.0470121	ENSSSCT00000004214	AK4	Sus scrofa adenylate kinase 3-like 1 (AK3L1), mRNA. [Source:RefSeq mRNA;Acc:NM_001044597]	1.10657	up
GO:0061153	trachea gland development	biological_process	10	0.0470121	ENSSSCT00000010018	LEF1	Sus scrofa lymphoid enhancer-binding factor 1 (LEF1), mRNA. [Source:RefSeq mRNA;Acc:NM_001129967]	-1.38367	down
GO:0048755	branching morphogenesis of a nerve	biological_process	6	0.0470121	ENSSSCT00000016414	DRD2	Sus scrofa dopamine receptor D2 (DRD2), mRNA. [Source:RefSeq mRNA;Acc:NM_001244253]	-1.59473	down
GO:1902262	apoptotic process involved in patterning of blood vessels	biological_process	10	0.0470121	ENSSSCT00000010018	LEF1	Sus scrofa lymphoid enhancer-binding factor 1 (LEF1), mRNA. [Source:RefSeq mRNA;Acc:NM_001129967]	-1.38367	down
GO:0035989	tendon development	biological_process	7	0.0470121	ENSSSCT00000006323	COL5A1	Sus scrofa collagen, type V, alpha 1 (COL5A1), mRNA. [Source:RefSeq mRNA;Acc:NM_001014971]	1.37724	up
GO:0043586	tongue development	biological_process	9	0.0470121	ENSSSCT00000010018	LEF1	Sus scrofa lymphoid enhancer-binding factor 1 (LEF1), mRNA. [Source:RefSeq mRNA;Acc:NM_001129967]	-1.38367	down
GO:0030223	neutrophil differentiation	biological_process	10	0.0470121	ENSSSCT00000010018	LEF1	Sus scrofa lymphoid enhancer-binding factor 1 (LEF1), mRNA. [Source:RefSeq mRNA;Acc:NM_001129967]	-1.38367	down
GO:1902004	positive regulation of beta-amyloid formation	biological_process	11	0.0470121	ENSSSCT00000011198	LRRTM3	leucine rich repeat transmembrane neuronal 3 [Source:HGNC Symbol;Acc:HGNC:19410]	-1.30239	down
GO:0097155	fasciculation of sensory neuron axon	biological_process	8	0.0470121	ENSSSCT00000017672	EPHA4	Sus scrofa EPH receptor A4 (EPHA4), mRNA. [Source:RefSeq mRNA;Acc:NM_001134967]	-1.09856	down
GO:0016279	protein-lysine N-methyltransferase activity	molecular_function	9	0.0470121	ENSSSCT00000023019	SETD7	Uncharacterized protein {ECO:0000313|Ensembl:ENSSSCP00000023714} [Source:UniProtKB/TrEMBL;Acc:I3LI15]	1.18106	up
GO:0021891	olfactory bulb interneuron development	biological_process	12	0.0470121	ENSSSCT00000005364	SALL3	spalt-like transcription factor 3 [Source:HGNC Symbol;Acc:HGNC:10527]	1.50393	up
GO:0001523	retinoid metabolic process	biological_process	9	0.0470121	ENSSSCT00000030143	RARRES2	retinoic acid receptor responder protein 2 precursor [Source:RefSeq peptide;Acc:NP_001116658]	1.48108	up
GO:0004720	protein-lysine 6-oxidase activity	molecular_function	7	0.0470121	ENSSSCT00000015550	LOX	lysyl oxidase precursor [Source:RefSeq peptide;Acc:NP_001193332]	1.60297	up
GO:0021861	forebrain radial glial cell differentiation	biological_process	9	0.0470121	ENSSSCT00000010018	LEF1	Sus scrofa lymphoid enhancer-binding factor 1 (LEF1), mRNA. [Source:RefSeq mRNA;Acc:NM_001129967]	-1.38367	down
GO:0035939	microsatellite binding	molecular_function	9	0.0470121	ENSSSCT00000004668	HEY2	Sus scrofa hairy/enhancer-of-split related with YRPW motif 2 (HEY2), mRNA. [Source:RefSeq mRNA;Acc:NM_001243329]	-1.81659	down
GO:0070915	lysophosphatidic acid receptor activity	molecular_function	8	0.0470121	ENSSSCT00000004158	LPAR3	Sus scrofa lysophosphatidic acid receptor 3 (LPAR3), mRNA. [Source:RefSeq mRNA;Acc:NM_001162402]	2.98005	up
GO:0065004	protein-DNA complex assembly	biological_process	8	0.0470121	ENSSSCT00000004668	HEY2	Sus scrofa hairy/enhancer-of-split related with YRPW motif 2 (HEY2), mRNA. [Source:RefSeq mRNA;Acc:NM_001243329]	-1.81659	down
GO:0005587	collagen type IV trimer	cellular_component	7	0.0470121	ENSSSCT00000013746	COL4A6	collagen, type IV, alpha 6 [Source:HGNC Symbol;Acc:HGNC:2208]	2.02799	up
GO:0036006	cellular response to macrophage colony-stimulating factor stimulus	biological_process	8	0.0470121	ENSSSCT00000015787	CSF1R	colony stimulating factor 1 receptor [Source:HGNC Symbol;Acc:HGNC:2433]	1.28538	up
GO:0010465	nerve growth factor receptor activity	molecular_function	6	0.0470121	ENSSSCT00000007081	NTRK1	neurotrophic tyrosine kinase, receptor, type 1 [Source:HGNC Symbol;Acc:HGNC:8031]	-2.74173	down
GO:0060161	positive regulation of dopamine receptor signaling pathway	biological_process	11	0.0470121	ENSSSCT00000018113	CAV2	Sus scrofa caveolin 2 (CAV2), mRNA. [Source:RefSeq mRNA;Acc:NM_001123091]	1.03171	up
GO:2001275	positive regulation of glucose import in response to insulin stimulus	biological_process	7	0.0470121	ENSSSCT00000030143	RARRES2	retinoic acid receptor responder protein 2 precursor [Source:RefSeq peptide;Acc:NP_001116658]	1.48108	up
GO:0018401	peptidyl-proline hydroxylation to 4-hydroxy-L-proline	biological_process	9	0.0470121	ENSSSCT00000002196	EGLN3	egl-9 family hypoxia-inducible factor 3 [Source:HGNC Symbol;Acc:HGNC:14661]	1.99257	up
GO:0005432	calcium:sodium antiporter activity	molecular_function	11	0.0470121	ENSSSCT00000002577	SLC8A3	solute carrier family 8 (sodium/calcium exchanger), member 3 [Source:HGNC Symbol;Acc:HGNC:11070]	1.93522	up
GO:0002904	positive regulation of B cell apoptotic process	biological_process	13	0.0470121	ENSSSCT00000036499	CD24	CD24 molecule [Source:HGNC Symbol;Acc:HGNC:1645]	-1.02399	down
GO:0042490	mechanoreceptor differentiation	biological_process	10	0.0470121	ENSSSCT00000007081	NTRK1	neurotrophic tyrosine kinase, receptor, type 1 [Source:HGNC Symbol;Acc:HGNC:8031]	-2.74173	down
GO:0060160	negative regulation of dopamine receptor signaling pathway	biological_process	11	0.0470121	ENSSSCT00000016414	DRD2	Sus scrofa dopamine receptor D2 (DRD2), mRNA. [Source:RefSeq mRNA;Acc:NM_001244253]	-1.59473	down
GO:0030215	semaphorin receptor binding	molecular_function	6	0.0470121	ENSSSCT00000031885	SEMA3C	sema domain, immunoglobulin domain (Ig), short basic domain, secreted, (semaphorin) 3C [Source:HGNC Symbol;Acc:HGNC:10725]	1.06732	up
GO:0032317	regulation of Rap GTPase activity	biological_process	16	0.0470121	ENSSSCT00000017672	EPHA4	Sus scrofa EPH receptor A4 (EPHA4), mRNA. [Source:RefSeq mRNA;Acc:NM_001134967]	-1.09856	down
GO:0043570	maintenance of DNA repeat elements	biological_process	9	0.0470121	ENSSSCT00000018794	AXIN2	axin 2 [Source:HGNC Symbol;Acc:HGNC:904]	-1.03083	down
GO:0035910	ascending aorta morphogenesis	biological_process	12	0.0470121	ENSSSCT00000004668	HEY2	Sus scrofa hairy/enhancer-of-split related with YRPW motif 2 (HEY2), mRNA. [Source:RefSeq mRNA;Acc:NM_001243329]	-1.81659	down
GO:0003350	pulmonary myocardium development	biological_process	10	0.0470121	ENSSSCT00000031885	SEMA3C	sema domain, immunoglobulin domain (Ig), short basic domain, secreted, (semaphorin) 3C [Source:HGNC Symbol;Acc:HGNC:10725]	1.06732	up
GO:0097108	hedgehog family protein binding	molecular_function	5	0.0470121	ENSSSCT00000009905	HIP	hedgehog interacting protein [Source:HGNC Symbol;Acc:HGNC:14866]	1.35363	up
GO:2000820	negative regulation of transcription from RNA polymerase II promoter involved in smooth muscle cell differentiation	biological_process	13	0.0470121	ENSSSCT00000004668	HEY2	Sus scrofa hairy/enhancer-of-split related with YRPW motif 2 (HEY2), mRNA. [Source:RefSeq mRNA;Acc:NM_001243329]	-1.81659	down
GO:0048278	vesicle docking	biological_process	6	0.0470121	ENSSSCT00000018113	CAV2	Sus scrofa caveolin 2 (CAV2), mRNA. [Source:RefSeq mRNA;Acc:NM_001123091]	1.03171	up
GO:0033153	T cell receptor V(D)J recombination	biological_process	7	0.0470121	ENSSSCT00000010018	LEF1	Sus scrofa lymphoid enhancer-binding factor 1 (LEF1), mRNA. [Source:RefSeq mRNA;Acc:NM_001129967]	-1.38367	down
GO:0051584	regulation of dopamine uptake involved in synaptic transmission	biological_process	11	0.0470121	ENSSSCT00000016414	DRD2	Sus scrofa dopamine receptor D2 (DRD2), mRNA. [Source:RefSeq mRNA;Acc:NM_001244253]	-1.59473	down
GO:0002920	regulation of humoral immune response	biological_process	6	0.0470121	ENSSSCT00000019456	SPNS2	spinster homolog 2 (Drosophila) [Source:HGNC Symbol;Acc:HGNC:26992]	1.68814	up
GO:0006686	sphingomyelin biosynthetic process	biological_process	8	0.0470121	ENSSSCT00000010022	SGMS2	sphingomyelin synthase 2 [Source:HGNC Symbol;Acc:HGNC:28395]	3.44859	up
GO:0090068	positive regulation of cell cycle process	biological_process	8	0.0470121	ENSSSCT00000010018	LEF1	Sus scrofa lymphoid enhancer-binding factor 1 (LEF1), mRNA. [Source:RefSeq mRNA;Acc:NM_001129967]	-1.38367	down
GO:0048341	paraxial mesoderm formation	biological_process	11	0.0470121	ENSSSCT00000010018	LEF1	Sus scrofa lymphoid enhancer-binding factor 1 (LEF1), mRNA. [Source:RefSeq mRNA;Acc:NM_001129967]	-1.38367	down
GO:0060633	negative regulation of transcription initiation from RNA polymerase II promoter	biological_process	12	0.0470121	ENSSSCT00000004668	HEY2	Sus scrofa hairy/enhancer-of-split related with YRPW motif 2 (HEY2), mRNA. [Source:RefSeq mRNA;Acc:NM_001243329]	-1.81659	down
GO:0007195	adenylate cyclase-inhibiting dopamine receptor signaling pathway	biological_process	12	0.0470121	ENSSSCT00000016414	DRD2	Sus scrofa dopamine receptor D2 (DRD2), mRNA. [Source:RefSeq mRNA;Acc:NM_001244253]	-1.59473	down
GO:0000293	ferric-chelate reductase activity	molecular_function	7	0.0470121	ENSSSCT00000018831	CYB561	cytochrome b561 [Source:HGNC Symbol;Acc:HGNC:2571]	1.03963	up
GO:0046033	AMP metabolic process	biological_process	12	0.0470121	ENSSSCT00000004214	AK4	Sus scrofa adenylate kinase 3-like 1 (AK3L1), mRNA. [Source:RefSeq mRNA;Acc:NM_001044597]	1.10657	up
GO:0005005	transmembrane-ephrin receptor activity	molecular_function	11	0.0470121	ENSSSCT00000017672	EPHA4	Sus scrofa EPH receptor A4 (EPHA4), mRNA. [Source:RefSeq mRNA;Acc:NM_001134967]	-1.09856	down
GO:0017151	DEAD/H-box RNA helicase binding	molecular_function	6	0.0470121	ENSSSCT00000000288	SP7	Sp7 transcription factor [Source:HGNC Symbol;Acc:HGNC:17321]	1.66176	up
GO:0043196	varicosity	cellular_component	9	0.0470121	ENSSSCT00000030864	MGLL	Sus scrofa monoglyceride lipase (MGLL), mRNA. [Source:RefSeq mRNA;Acc:NM_001143718]	1.55961	up
GO:0016901	oxidoreductase activity, acting on the CH-OH group of donors, quinone or similar compound as acceptor	molecular_function	6	0.0470121	ENSSSCT00000009905	HHIP	hedgehog interacting protein [Source:HGNC Symbol;Acc:HGNC:14866]	1.35363	up
GO:0005542	folic acid binding	molecular_function	5	0.0470121	ENSSSCT00000016163	FOLR3	Sus scrofa folate receptor 2 (fetal) (FOLR2), mRNA. [Source:RefSeq mRNA;Acc:NM_213853]	1.08827	up
GO:0047372	acylglycerol lipase activity	molecular_function	7	0.0470121	ENSSSCT00000030864	MGLL	Sus scrofa monoglyceride lipase (MGLL), mRNA. [Source:RefSeq mRNA;Acc:NM_001143718]	1.55961	up
GO:0006663	platelet activating factor biosynthetic process	biological_process	10	0.0470121	ENSSSCT00000003129	LPCAT2	lysophosphatidylcholine acyltransferase 2 [Source:HGNC Symbol;Acc:HGNC:26032]	1.0443	up
GO:0035815	positive regulation of renal sodium excretion	biological_process	9	0.0470121	ENSSSCT00000016414	DRD2	Sus scrofa dopamine receptor D2 (DRD2), mRNA. [Source:RefSeq mRNA;Acc:NM_001244253]	-1.59473	down
GO:0070828	heterochromatin organization	biological_process	7	0.0470121	ENSSSCT00000023019	SETD7	Uncharacterized protein {ECO:0000313|Ensembl:ENSSSCP00000023714} [Source:UniProtKB/TrEMBL;Acc:I3LI15]	1.18106	up
GO:0030424	axon	cellular_component	7	0.0475666	ENSSSCT00000004158	LPAR3	Sus scrofa lysophosphatidic acid receptor 3 (LPAR3), mRNA. [Source:RefSeq mRNA;Acc:NM_001162402]	2.98005	up
GO:0030424	axon	cellular_component	7	0.0475666	ENSSSCT00000007081	NTRK1	neurotrophic tyrosine kinase, receptor, type 1 [Source:HGNC Symbol;Acc:HGNC:8031]	-2.74173	down
GO:0030424	axon	cellular_component	7	0.0475666	ENSSSCT00000016414	DRD2	Sus scrofa dopamine receptor D2 (DRD2), mRNA. [Source:RefSeq mRNA;Acc:NM_001244253]	-1.59473	down
GO:0030424	axon	cellular_component	7	0.0475666	ENSSSCT00000017672	EPHA4	Sus scrofa EPH receptor A4 (EPHA4), mRNA. [Source:RefSeq mRNA;Acc:NM_001134967]	-1.09856	down
GO:0030424	axon	cellular_component	7	0.0475666	ENSSSCT00000030864	MGLL	Sus scrofa monoglyceride lipase (MGLL), mRNA. [Source:RefSeq mRNA;Acc:NM_001143718]	1.55961	up
GO:0045879	negative regulation of smoothened signaling pathway	biological_process	10	0.0482798	ENSSSCT00000005364	SALL3	spalt-like transcription factor 3 [Source:HGNC Symbol;Acc:HGNC:10527]	1.50393	up
GO:0045879	negative regulation of smoothened signaling pathway	biological_process	10	0.0482798	ENSSSCT00000009905	HIP	hedgehog interacting protein [Source:HGNC Symbol;Acc:HGNC:14866]	1.35363	up
GO:0042476	odontogenesis	biological_process	9	0.0482798	ENSSSCT00000002175	PAX9	paired box 9 [Source:HGNC Symbol;Acc:HGNC:8623]	1.21039	up
GO:0042476	odontogenesis	biological_process	9	0.0482798	ENSSSCT00000018794	AXIN2	axin 2 [Source:HGNC Symbol;Acc:HGNC:904]	-1.03083	down
GO:0098639	collagen binding involved in cell-matrix adhesion	molecular_function	7	0.0482798	ENSSSCT00000018389	ITGA1	integrin, alpha 1 [Source:HGNC Symbol;Acc:HGNC:6134]	1.08696	up
GO:0098639	collagen binding involved in cell-matrix adhesion	molecular_function	7	0.0482798	ENSSSCT00000034458	ITGA1	integrin, alpha 1 [Source:HGNC Symbol;Acc:HGNC:6134]	1.31703	up
GO:0050873	brown fat cell differentiation	biological_process	8	0.0482798	ENSSSCT00000011822	RGS2	Sus scrofa regulator of G-protein signaling 2, 24kDa (RGS2), mRNA. [Source:RefSeq mRNA;Acc:NM_001044600]	1.00492	up
GO:0050873	brown fat cell differentiation	biological_process	8	0.0482798	ENSSSCT00000030143	RARRES2	retinoic acid receptor responder protein 2 precursor [Source:RefSeq peptide;Acc:NP_001116658]	1.48108	up
GO:0030111	regulation of Wnt signaling pathway	biological_process	9	0.0482798	ENSSSCT00000010018	LEF1	Sus scrofa lymphoid enhancer-binding factor 1 (LEF1), mRNA. [Source:RefSeq mRNA;Acc:NM_001129967]	-1.38367	down
GO:0030111	regulation of Wnt signaling pathway	biological_process	9	0.0482798	ENSSSCT00000018794	AXIN2	axin 2 [Source:HGNC Symbol;Acc:HGNC:904]	-1.03083	down
GO:0009103	lipopolysaccharide biosynthetic process	biological_process	8	0.0482798	ENSSSCT00000010107	MAPK10	mitogen-activated protein kinase 10 [Source:HGNC Symbol;Acc:HGNC:6872]	-1.56266	down
GO:0009103	lipopolysaccharide biosynthetic process	biological_process	8	0.0482798	ENSSSCT00000036195	MAPK10	mitogen-activated protein kinase 10 [Source:HGNC Symbol;Acc:HGNC:6872]	-1.91535	down
GO:0043552	positive regulation of phosphatidylinositol 3-kinase activity	biological_process	10	0.0482798	ENSSSCT00000012002	CCL21	Sus scrofa chemokine (C-C motif) ligand 21 (CCL21), mRNA. [Source:RefSeq mRNA;Acc:NM_001005151]	4.38573	up
GO:0043552	positive regulation of phosphatidylinositol 3-kinase activity	biological_process	10	0.0482798	ENSSSCT00000036539	CCL21	Sus scrofa chemokine (C-C motif) ligand 21 (CCL21), mRNA. [Source:RefSeq mRNA;Acc:NM_001005151]	4.60418	up
GO:0060349	bone morphogenesis	biological_process	9	0.0482798	ENSSSCT00000014195	LTBP3	latent transforming growth factor beta binding protein 3 [Source:HGNC Symbol;Acc:HGNC:6716]	1.22335	up
GO:0060349	bone morphogenesis	biological_process	9	0.0482798	ENSSSCT00000014867	ACP5	tartrate-resistant acid phosphatase type 5 precursor [Source:RefSeq peptide;Acc:NP_999374]	4.54352	up

## Sheet: DEGs of GO in E40VSE35
Additional file 4: The genes involving the significant GO groups （p≤0.05) on E40 versus E35
GO_ID	GO_Term	GO_function	GO_class	pvalue	Accession	Gene Symbol	annotation	log2fold_change	regulation
GO:0001228	RNA polymerase II transcription regulatory region sequence-specific DNA binding transcription factor activity involved in positive regulation of transcription	molecular_function	6	0.000950969	ENSSSCT00000001082	FOXF2	forkhead box F2 [Source:HGNC Symbol;Acc:HGNC:3810]	-1.32116	down
GO:0001228	RNA polymerase II transcription regulatory region sequence-specific DNA binding transcription factor activity involved in positive regulation of transcription	molecular_function	6	0.000950969	ENSSSCT00000002175	PAX9	paired box 9 [Source:HGNC Symbol;Acc:HGNC:8623]	-1.14087	down
GO:0050220	prostaglandin-E synthase activity	molecular_function	6	0.00154349	ENSSSCT00000006255	PTGES	Sus scrofa prostaglandin E synthase (PTGES), mRNA. [Source:RefSeq mRNA;Acc:NM_001038631]	-1.20163	down
GO:0002503	peptide antigen assembly with MHC class II protein complex	biological_process	7	0.00154349	ENSSSCT00000001609	HLA-DRA	Sus scrofa MHC class II DR-alpha (SLA-DRA), mRNA. [Source:RefSeq mRNA;Acc:NM_001113706]	2.18135	up
GO:0042249	establishment of planar polarity of embryonic epithelium	biological_process	7	0.00154349	ENSSSCT00000001082	FOXF2	forkhead box F2 [Source:HGNC Symbol;Acc:HGNC:3810]	-1.32116	down
GO:0071421	manganese ion transmembrane transport	biological_process	7	0.00154349	ENSSSCT00000025886	TRPM2	transient receptor potential cation channel, subfamily M, member 2 [Source:HGNC Symbol;Acc:HGNC:12339]	-2.09151	down
GO:2001037	positive regulation of tongue muscle cell differentiation	biological_process	11	0.00154349	ENSSSCT00000009102	CYP26B1	cytochrome P450, family 26, subfamily B, polypeptide 1 [Source:HGNC Symbol;Acc:HGNC:20581]	-1.84806	down
GO:0002506	polysaccharide assembly with MHC class II protein complex	biological_process	7	0.00154349	ENSSSCT00000001609	HLA-DRA	Sus scrofa MHC class II DR-alpha (SLA-DRA), mRNA. [Source:RefSeq mRNA;Acc:NM_001113706]	2.18135	up
GO:0005384	manganese ion transmembrane transporter activity	molecular_function	11	0.00154349	ENSSSCT00000025886	TRPM2	transient receptor potential cation channel, subfamily M, member 2 [Source:HGNC Symbol;Acc:HGNC:12339]	-2.09151	down
GO:0000977	RNA polymerase II regulatory region sequence-specific DNA binding	molecular_function	10	0.00273474	ENSSSCT00000001082	FOXF2	forkhead box F2 [Source:HGNC Symbol;Acc:HGNC:3810]	-1.32116	down
GO:0000977	RNA polymerase II regulatory region sequence-specific DNA binding	molecular_function	10	0.00273474	ENSSSCT00000002175	PAX9	paired box 9 [Source:HGNC Symbol;Acc:HGNC:8623]	-1.14087	down
GO:0004497	monooxygenase activity	molecular_function	5	0.00295031	ENSSSCT00000004233	LOC110261221	Uncharacterized protein {ECO:0000313|Ensembl:ENSSSCP00000004138} [Source:UniProtKB/TrEMBL;Acc:F1S7Z0]	-1.81901	down
GO:0004497	monooxygenase activity	molecular_function	5	0.00295031	ENSSSCT00000009102	CYP26B1	cytochrome P450, family 26, subfamily B, polypeptide 1 [Source:HGNC Symbol;Acc:HGNC:20581]	-1.84806	down
GO:0016705	oxidoreductase activity, acting on paired donors, with incorporation or reduction of molecular oxygen	molecular_function	5	0.00295031	ENSSSCT00000004233	LOC110261221	Uncharacterized protein {ECO:0000313|Ensembl:ENSSSCP00000004138} [Source:UniProtKB/TrEMBL;Acc:F1S7Z0]	-1.81901	down
GO:0016705	oxidoreductase activity, acting on paired donors, with incorporation or reduction of molecular oxygen	molecular_function	5	0.00295031	ENSSSCT00000009102	CYP26B1	cytochrome P450, family 26, subfamily B, polypeptide 1 [Source:HGNC Symbol;Acc:HGNC:20581]	-1.84806	down
GO:0033194	response to hydroperoxide	biological_process	6	0.00308474	ENSSSCT00000025886	TRPM2	transient receptor potential cation channel, subfamily M, member 2 [Source:HGNC Symbol;Acc:HGNC:12339]	-2.09151	down
GO:0008401	retinoic acid 4-hydroxylase activity	molecular_function	6	0.00308474	ENSSSCT00000009102	CYP26B1	cytochrome P450, family 26, subfamily B, polypeptide 1 [Source:HGNC Symbol;Acc:HGNC:20581]	-1.84806	down
GO:0034653	retinoic acid catabolic process	biological_process	8	0.00308474	ENSSSCT00000009102	CYP26B1	cytochrome P450, family 26, subfamily B, polypeptide 1 [Source:HGNC Symbol;Acc:HGNC:20581]	-1.84806	down
GO:0070268	cornification	biological_process	7	0.00308474	ENSSSCT00000009102	CYP26B1	cytochrome P450, family 26, subfamily B, polypeptide 1 [Source:HGNC Symbol;Acc:HGNC:20581]	-1.84806	down
GO:0043587	tongue morphogenesis	biological_process	10	0.00308474	ENSSSCT00000009102	CYP26B1	cytochrome P450, family 26, subfamily B, polypeptide 1 [Source:HGNC Symbol;Acc:HGNC:20581]	-1.84806	down
GO:0050733	RS domain binding	molecular_function	6	0.00462375	ENSSSCT00000002574	SRSF5	serine/arginine-rich splicing factor 5 [Source:HGNC Symbol;Acc:HGNC:10787]	1.0903	up
GO:0048387	negative regulation of retinoic acid receptor signaling pathway	biological_process	10	0.00462375	ENSSSCT00000009102	CYP26B1	cytochrome P450, family 26, subfamily B, polypeptide 1 [Source:HGNC Symbol;Acc:HGNC:20581]	-1.84806	down
GO:0042481	regulation of odontogenesis	biological_process	10	0.00462375	ENSSSCT00000002175	PAX9	paired box 9 [Source:HGNC Symbol;Acc:HGNC:8623]	-1.14087	down
GO:0006828	manganese ion transport	biological_process	9	0.00462375	ENSSSCT00000025886	TRPM2	transient receptor potential cation channel, subfamily M, member 2 [Source:HGNC Symbol;Acc:HGNC:12339]	-2.09151	down
GO:0047631	ADP-ribose diphosphatase activity	molecular_function	8	0.00462375	ENSSSCT00000025886	TRPM2	transient receptor potential cation channel, subfamily M, member 2 [Source:HGNC Symbol;Acc:HGNC:12339]	-2.09151	down
GO:0001972	retinoic acid binding	molecular_function	7	0.00462375	ENSSSCT00000009102	CYP26B1	cytochrome P450, family 26, subfamily B, polypeptide 1 [Source:HGNC Symbol;Acc:HGNC:20581]	-1.84806	down
GO:0008499	UDP-galactose:beta-N-acetylglucosamine beta-1,3-galactosyltransferase activity	molecular_function	8	0.00462375	ENSSSCT00000011816	B3GALT2	UDP-Gal:betaGlcNAc beta 1,3-galactosyltransferase, polypeptide 2 [Source:HGNC Symbol;Acc:HGNC:917]	1.73413	up
GO:0005550	pheromone binding	molecular_function	5	0.00462375	ENSSSCT00000006020	SAL1	Sus scrofa salivary lipocalin (SAL1), mRNA. [Source:RefSeq mRNA;Acc:NM_213814]	2.09875	up
GO:0016853	isomerase activity	molecular_function	4	0.00582407	ENSSSCT00000006255	PTGES	Sus scrofa prostaglandin E synthase (PTGES), mRNA. [Source:RefSeq mRNA;Acc:NM_001038631]	-1.20163	down
GO:0016853	isomerase activity	molecular_function	4	0.00582407	ENSSSCT00000009598	PGM2	Uncharacterized protein {ECO:0000313|Ensembl:ENSSSCP00000009351} [Source:UniProtKB/TrEMBL;Acc:F1S4K7]	1.02753	up
GO:0019388	galactose catabolic process	biological_process	9	0.00616052	ENSSSCT00000009598	PGM2	Uncharacterized protein {ECO:0000313|Ensembl:ENSSSCP00000009351} [Source:UniProtKB/TrEMBL;Acc:F1S4K7]	1.02753	up
GO:0002504	antigen processing and presentation of peptide or polysaccharide antigen via MHC class II	biological_process	5	0.00616052	ENSSSCT00000001609	HLA-DRA	Sus scrofa MHC class II DR-alpha (SLA-DRA), mRNA. [Source:RefSeq mRNA;Acc:NM_001113706]	2.18135	up
GO:0042613	MHC class II protein complex	cellular_component	8	0.00616052	ENSSSCT00000001609	HLA-DRA	Sus scrofa MHC class II DR-alpha (SLA-DRA), mRNA. [Source:RefSeq mRNA;Acc:NM_001113706]	2.18135	up
GO:0048806	genitalia development	biological_process	6	0.00616052	ENSSSCT00000001082	FOXF2	forkhead box F2 [Source:HGNC Symbol;Acc:HGNC:3810]	-1.32116	down
GO:0004614	phosphoglucomutase activity	molecular_function	7	0.00616052	ENSSSCT00000009598	PGM2	Uncharacterized protein {ECO:0000313|Ensembl:ENSSSCP00000009351} [Source:UniProtKB/TrEMBL;Acc:F1S4K7]	1.02753	up
GO:0005978	glycogen biosynthetic process	biological_process	9	0.00769506	ENSSSCT00000009598	PGM2	Uncharacterized protein {ECO:0000313|Ensembl:ENSSSCP00000009351} [Source:UniProtKB/TrEMBL;Acc:F1S4K7]	1.02753	up
GO:0001709	cell fate determination	biological_process	6	0.00769506	ENSSSCT00000009102	CYP26B1	cytochrome P450, family 26, subfamily B, polypeptide 1 [Source:HGNC Symbol;Acc:HGNC:20581]	-1.84806	down
GO:2000311	regulation of alpha-amino-3-hydroxy-5-methyl-4-isoxazole propionate selective glutamate receptor activity	biological_process	10	0.00769506	ENSSSCT00000027767	CNIH3	cornichon family AMPA receptor auxiliary protein 3 [Source:HGNC Symbol;Acc:HGNC:26802]	-1.41952	down
GO:0023026	MHC class II protein complex binding	molecular_function	6	0.00769506	ENSSSCT00000001609	HLA-DRA	Sus scrofa MHC class II DR-alpha (SLA-DRA), mRNA. [Source:RefSeq mRNA;Acc:NM_001113706]	2.18135	up
GO:0009312	oligosaccharide biosynthetic process	biological_process	7	0.00769506	ENSSSCT00000011816	B3GALT2	UDP-Gal:betaGlcNAc beta 1,3-galactosyltransferase, polypeptide 2 [Source:HGNC Symbol;Acc:HGNC:917]	1.73413	up
GO:0016868	intramolecular transferase activity, phosphotransferases	molecular_function	6	0.00922737	ENSSSCT00000009598	PGM2	Uncharacterized protein {ECO:0000313|Ensembl:ENSSSCP00000009351} [Source:UniProtKB/TrEMBL;Acc:F1S4K7]	1.02753	up
GO:0020037	heme binding	molecular_function	6	0.0105498	ENSSSCT00000004233	LOC110261221	Uncharacterized protein {ECO:0000313|Ensembl:ENSSSCP00000004138} [Source:UniProtKB/TrEMBL;Acc:F1S7Z0]	-1.81901	down
GO:0020037	heme binding	molecular_function	6	0.0105498	ENSSSCT00000009102	CYP26B1	cytochrome P450, family 26, subfamily B, polypeptide 1 [Source:HGNC Symbol;Acc:HGNC:20581]	-1.84806	down
GO:0048596	embryonic camera-type eye morphogenesis	biological_process	9	0.0122853	ENSSSCT00000001082	FOXF2	forkhead box F2 [Source:HGNC Symbol;Acc:HGNC:3810]	-1.32116	down
GO:0005506	iron ion binding	molecular_function	8	0.0126165	ENSSSCT00000004233	CYP2J2	Uncharacterized protein {ECO:0000313|Ensembl:ENSSSCP00000004138} [Source:UniProtKB/TrEMBL;Acc:F1S7Z0]	-1.81901	down
GO:0005506	iron ion binding	molecular_function	8	0.0126165	ENSSSCT00000009102	CYP26B1	cytochrome P450, family 26, subfamily B, polypeptide 1 [Source:HGNC Symbol;Acc:HGNC:20581]	-1.84806	down
GO:0061436	establishment of skin barrier	biological_process	9	0.0138109	ENSSSCT00000009102	CYP26B1	cytochrome P450, family 26, subfamily B, polypeptide 1 [Source:HGNC Symbol;Acc:HGNC:20581]	-1.84806	down
GO:0009954	proximal/distal pattern formation	biological_process	8	0.0138109	ENSSSCT00000009102	CYP26B1	cytochrome P450, family 26, subfamily B, polypeptide 1 [Source:HGNC Symbol;Acc:HGNC:20581]	-1.84806	down
GO:0007140	male meiosis	biological_process	6	0.0153344	ENSSSCT00000009102	CYP26B1	cytochrome P450, family 26, subfamily B, polypeptide 1 [Source:HGNC Symbol;Acc:HGNC:20581]	-1.84806	down
GO:0048566	embryonic digestive tract development	biological_process	8	0.0153344	ENSSSCT00000001082	FOXF2	forkhead box F2 [Source:HGNC Symbol;Acc:HGNC:3810]	-1.32116	down
GO:0008378	galactosyltransferase activity	molecular_function	7	0.0153344	ENSSSCT00000011816	B3GALT2	UDP-Gal:betaGlcNAc beta 1,3-galactosyltransferase, polypeptide 2 [Source:HGNC Symbol;Acc:HGNC:917]	1.73413	up
GO:0009611	response to wounding	biological_process	5	0.0168556	ENSSSCT00000002574	SRSF5	serine/arginine-rich splicing factor 5 [Source:HGNC Symbol;Acc:HGNC:10787]	1.0903	up
GO:0017017	MAP kinase tyrosine/serine/threonine phosphatase activity	molecular_function	10	0.0168556	ENSSSCT00000012510	DUSP7	dual specificity phosphatase 7 [Source:HGNC Symbol;Acc:HGNC:3073]	-1.10099	down
GO:0036094	small molecule binding	molecular_function	4	0.0183746	ENSSSCT00000006020	SAL1	Sus scrofa salivary lipocalin (SAL1), mRNA. [Source:RefSeq mRNA;Acc:NM_213814]	2.09875	up
GO:0048384	retinoic acid receptor signaling pathway	biological_process	8	0.0183746	ENSSSCT00000009102	CYP26B1	cytochrome P450, family 26, subfamily B, polypeptide 1 [Source:HGNC Symbol;Acc:HGNC:20581]	-1.84806	down
GO:0007492	endoderm development	biological_process	6	0.0198913	ENSSSCT00000002175	PAX9	paired box 9 [Source:HGNC Symbol;Acc:HGNC:8623]	-1.14087	down
GO:0071363	cellular response to growth factor stimulus	biological_process	7	0.0198913	ENSSSCT00000002175	PAX9	paired box 9 [Source:HGNC Symbol;Acc:HGNC:8623]	-1.14087	down
GO:0042605	peptide antigen binding	molecular_function	5	0.0214059	ENSSSCT00000001609	HLA-DRA	Sus scrofa MHC class II DR-alpha (SLA-DRA), mRNA. [Source:RefSeq mRNA;Acc:NM_001113706]	2.18135	up
GO:0000188	inactivation of MAPK activity	biological_process	14	0.0214059	ENSSSCT00000012510	DUSP7	dual specificity phosphatase 7 [Source:HGNC Symbol;Acc:HGNC:3073]	-1.10099	down
GO:0042476	odontogenesis	biological_process	9	0.0229183	ENSSSCT00000002175	PAX9	paired box 9 [Source:HGNC Symbol;Acc:HGNC:8623]	-1.14087	down
GO:0016712	oxidoreductase activity, acting on paired donors, with incorporation or reduction of molecular oxygen, reduced flavin or flavoprotein as one donor, and incorporation of one atom of oxygen	molecular_function	6	0.0229183	ENSSSCT00000004233	LOC110261221	Uncharacterized protein {ECO:0000313|Ensembl:ENSSSCP00000004138} [Source:UniProtKB/TrEMBL;Acc:F1S7Z0]	-1.81901	down
GO:0060349	bone morphogenesis	biological_process	9	0.0229183	ENSSSCT00000009102	CYP26B1	cytochrome P450, family 26, subfamily B, polypeptide 1 [Source:HGNC Symbol;Acc:HGNC:20581]	-1.84806	down
GO:0050890	cognition	biological_process	7	0.0229183	ENSSSCT00000001609	HLA-DRA	Sus scrofa MHC class II DR-alpha (SLA-DRA), mRNA. [Source:RefSeq mRNA;Acc:NM_001113706]	2.18135	up
GO:0006006	glucose metabolic process	biological_process	9	0.0274422	ENSSSCT00000009598	PGM2	Uncharacterized protein {ECO:0000313|Ensembl:ENSSSCP00000009351} [Source:UniProtKB/TrEMBL;Acc:F1S4K7]	1.02753	up
GO:0005261	cation channel activity	molecular_function	9	0.0289458	ENSSSCT00000025886	TRPM2	transient receptor potential cation channel, subfamily M, member 2 [Source:HGNC Symbol;Acc:HGNC:12339]	-2.09151	down
GO:0045071	negative regulation of viral genome replication	biological_process	9	0.0304472	ENSSSCT00000014366	FAM111A	family with sequence similarity 111, member A [Source:HGNC Symbol;Acc:HGNC:24725]	2.05748	up
GO:0060325	face morphogenesis	biological_process	7	0.0319464	ENSSSCT00000002175	PAX9	paired box 9 [Source:HGNC Symbol;Acc:HGNC:8623]	-1.14087	down
GO:0071300	cellular response to retinoic acid	biological_process	7	0.0319464	ENSSSCT00000009102	CYP26B1	cytochrome P450, family 26, subfamily B, polypeptide 1 [Source:HGNC Symbol;Acc:HGNC:20581]	-1.84806	down
GO:0045892	negative regulation of transcription, DNA-templated	biological_process	12	0.0329894	ENSSSCT00000001082	FOXF2	forkhead box F2 [Source:HGNC Symbol;Acc:HGNC:3810]	-1.32116	down
GO:0045892	negative regulation of transcription, DNA-templated	biological_process	12	0.0329894	ENSSSCT00000002175	PAX9	paired box 9 [Source:HGNC Symbol;Acc:HGNC:8623]	-1.14087	down
GO:0043407	negative regulation of MAP kinase activity	biological_process	13	0.0349383	ENSSSCT00000012510	DUSP7	dual specificity phosphatase 7 [Source:HGNC Symbol;Acc:HGNC:3073]	-1.10099	down
GO:0030326	embryonic limb morphogenesis	biological_process	9	0.0394098	ENSSSCT00000009102	CYP26B1	cytochrome P450, family 26, subfamily B, polypeptide 1 [Source:HGNC Symbol;Acc:HGNC:20581]	-1.84806	down
GO:0031902	late endosome membrane	cellular_component	11	0.0394098	ENSSSCT00000001609	HLA-DRA	Sus scrofa MHC class II DR-alpha (SLA-DRA), mRNA. [Source:RefSeq mRNA;Acc:NM_001113706]	2.18135	up
GO:0008138	protein tyrosine/serine/threonine phosphatase activity	molecular_function	9	0.0453415	ENSSSCT00000012510	DUSP7	dual specificity phosphatase 7 [Source:HGNC Symbol;Acc:HGNC:3073]	-1.10099	down
GO:0004721	phosphoprotein phosphatase activity	molecular_function	8	0.0468191	ENSSSCT00000012510	DUSP7	dual specificity phosphatase 7 [Source:HGNC Symbol;Acc:HGNC:3073]	-1.10099	down
GO:0019882	antigen processing and presentation	biological_process	4	0.0482945	ENSSSCT00000001609	HLA-DRA	Sus scrofa MHC class II DR-alpha (SLA-DRA), mRNA. [Source:RefSeq mRNA;Acc:NM_001113706]	2.18135	up

## Sheet: DEGs of GO in E45VSE40
Additional file 4: The genes involving the significant GO groups （p≤0.05) on E45 versus E40
GO_ID	GO_Term	GO_function	GO_class	pvalue	Accession	Gene Symbol	annotation	log2fold_change	regulation
GO:1900229	negative regulation of single-species biofilm formation in or on host organism	biological_process	9	3.1456e-10	ENSSSCT00000007944	BPIFA1	BPI fold containing family A, member 1 [Source:HGNC Symbol;Acc:HGNC:15749]	1.52861	up
GO:1900229	negative regulation of single-species biofilm formation in or on host organism	biological_process	9	3.1456e-10	ENSSSCT00000033126	BPIFA1	BPI fold containing family A, member 1 [Source:HGNC Symbol;Acc:HGNC:15749]	1.52861	up
GO:1900229	negative regulation of single-species biofilm formation in or on host organism	biological_process	9	3.1456e-10	ENSSSCT00000033599	BPIFA1	BPI fold containing family A, member 1 [Source:HGNC Symbol;Acc:HGNC:15749]	1.52185	up
GO:1900229	negative regulation of single-species biofilm formation in or on host organism	biological_process	9	3.1456e-10	ENSSSCT00000034130	BPIFA1	BPI fold containing family A, member 1 [Source:HGNC Symbol;Acc:HGNC:15749]	1.52861	up
GO:1900229	negative regulation of single-species biofilm formation in or on host organism	biological_process	9	3.1456e-10	ENSSSCT00000034505	BPIFA1	BPI fold containing family A, member 1 [Source:HGNC Symbol;Acc:HGNC:15749]	1.69898	up
GO:1900229	negative regulation of single-species biofilm formation in or on host organism	biological_process	9	3.1456e-10	ENSSSCT00000036650	BPIFA1	BPI fold containing family A, member 1 [Source:HGNC Symbol;Acc:HGNC:15749]	1.65273	up
GO:0050828	regulation of liquid surface tension	biological_process	6	3.1456e-10	ENSSSCT00000007944	BPIFA1	BPI fold containing family A, member 1 [Source:HGNC Symbol;Acc:HGNC:15749]	1.52861	up
GO:0050828	regulation of liquid surface tension	biological_process	6	3.1456e-10	ENSSSCT00000033126	BPIFA1	BPI fold containing family A, member 1 [Source:HGNC Symbol;Acc:HGNC:15749]	1.52861	up
GO:0050828	regulation of liquid surface tension	biological_process	6	3.1456e-10	ENSSSCT00000033599	BPIFA1	BPI fold containing family A, member 1 [Source:HGNC Symbol;Acc:HGNC:15749]	1.52185	up
GO:0050828	regulation of liquid surface tension	biological_process	6	3.1456e-10	ENSSSCT00000034130	BPIFA1	BPI fold containing family A, member 1 [Source:HGNC Symbol;Acc:HGNC:15749]	1.52861	up
GO:0050828	regulation of liquid surface tension	biological_process	6	3.1456e-10	ENSSSCT00000034505	BPIFA1	BPI fold containing family A, member 1 [Source:HGNC Symbol;Acc:HGNC:15749]	1.69898	up
GO:0050828	regulation of liquid surface tension	biological_process	6	3.1456e-10	ENSSSCT00000036650	BPIFA1	BPI fold containing family A, member 1 [Source:HGNC Symbol;Acc:HGNC:15749]	1.65273	up
GO:1902305	regulation of sodium ion transmembrane transport	biological_process	8	9.3178e-10	ENSSSCT00000007944	BPIFA1	BPI fold containing family A, member 1 [Source:HGNC Symbol;Acc:HGNC:15749]	1.52861	up
GO:1902305	regulation of sodium ion transmembrane transport	biological_process	8	9.3178e-10	ENSSSCT00000033126	BPIFA1	BPI fold containing family A, member 1 [Source:HGNC Symbol;Acc:HGNC:15749]	1.52861	up
GO:1902305	regulation of sodium ion transmembrane transport	biological_process	8	9.3178e-10	ENSSSCT00000033599	BPIFA1	BPI fold containing family A, member 1 [Source:HGNC Symbol;Acc:HGNC:15749]	1.52185	up
GO:1902305	regulation of sodium ion transmembrane transport	biological_process	8	9.3178e-10	ENSSSCT00000034130	BPIFA1	BPI fold containing family A, member 1 [Source:HGNC Symbol;Acc:HGNC:15749]	1.52861	up
GO:1902305	regulation of sodium ion transmembrane transport	biological_process	8	9.3178e-10	ENSSSCT00000034505	BPIFA1	BPI fold containing family A, member 1 [Source:HGNC Symbol;Acc:HGNC:15749]	1.69898	up
GO:1902305	regulation of sodium ion transmembrane transport	biological_process	8	9.3178e-10	ENSSSCT00000036650	BPIFA1	BPI fold containing family A, member 1 [Source:HGNC Symbol;Acc:HGNC:15749]	1.65273	up
GO:0050891	multicellular organismal water homeostasis	biological_process	6	2.30008e-09	ENSSSCT00000007944	BPIFA1	BPI fold containing family A, member 1 [Source:HGNC Symbol;Acc:HGNC:15749]	1.52861	up
GO:0050891	multicellular organismal water homeostasis	biological_process	6	2.30008e-09	ENSSSCT00000033126	BPIFA1	BPI fold containing family A, member 1 [Source:HGNC Symbol;Acc:HGNC:15749]	1.52861	up
GO:0050891	multicellular organismal water homeostasis	biological_process	6	2.30008e-09	ENSSSCT00000033599	BPIFA1	BPI fold containing family A, member 1 [Source:HGNC Symbol;Acc:HGNC:15749]	1.52185	up
GO:0050891	multicellular organismal water homeostasis	biological_process	6	2.30008e-09	ENSSSCT00000034130	BPIFA1	BPI fold containing family A, member 1 [Source:HGNC Symbol;Acc:HGNC:15749]	1.52861	up
GO:0050891	multicellular organismal water homeostasis	biological_process	6	2.30008e-09	ENSSSCT00000034505	BPIFA1	BPI fold containing family A, member 1 [Source:HGNC Symbol;Acc:HGNC:15749]	1.69898	up
GO:0050891	multicellular organismal water homeostasis	biological_process	6	2.30008e-09	ENSSSCT00000036650	BPIFA1	BPI fold containing family A, member 1 [Source:HGNC Symbol;Acc:HGNC:15749]	1.65273	up
GO:0019731	antibacterial humoral response	biological_process	7	2.30008e-09	ENSSSCT00000007944	BPIFA1	BPI fold containing family A, member 1 [Source:HGNC Symbol;Acc:HGNC:15749]	1.52861	up
GO:0019731	antibacterial humoral response	biological_process	7	2.30008e-09	ENSSSCT00000033126	BPIFA1	BPI fold containing family A, member 1 [Source:HGNC Symbol;Acc:HGNC:15749]	1.52861	up
GO:0019731	antibacterial humoral response	biological_process	7	2.30008e-09	ENSSSCT00000033599	BPIFA1	BPI fold containing family A, member 1 [Source:HGNC Symbol;Acc:HGNC:15749]	1.52185	up
GO:0019731	antibacterial humoral response	biological_process	7	2.30008e-09	ENSSSCT00000034130	BPIFA1	BPI fold containing family A, member 1 [Source:HGNC Symbol;Acc:HGNC:15749]	1.52861	up
GO:0019731	antibacterial humoral response	biological_process	7	2.30008e-09	ENSSSCT00000034505	BPIFA1	BPI fold containing family A, member 1 [Source:HGNC Symbol;Acc:HGNC:15749]	1.69898	up
GO:0019731	antibacterial humoral response	biological_process	7	2.30008e-09	ENSSSCT00000036650	BPIFA1	BPI fold containing family A, member 1 [Source:HGNC Symbol;Acc:HGNC:15749]	1.65273	up
GO:0005523	tropomyosin binding	molecular_function	6	9.33132e-08	ENSSSCT00000018078	LMOD2	leiomodin 2 (cardiac) [Source:HGNC Symbol;Acc:HGNC:6648]	-3.58888	down
GO:0005523	tropomyosin binding	molecular_function	6	9.33132e-08	ENSSSCT00000023274	TNNT1	Sus scrofa troponin T type 1 (skeletal, slow) (TNNT1), mRNA. [Source:RefSeq mRNA;Acc:NM_213748]	-3.84385	down
GO:0005523	tropomyosin binding	molecular_function	6	9.33132e-08	ENSSSCT00000026600	TNNT2	Sus scrofa troponin T type 2 (cardiac) (TNNT2), mRNA. [Source:RefSeq mRNA;Acc:NM_001257353]	-2.73322	down
GO:0005523	tropomyosin binding	molecular_function	6	9.33132e-08	ENSSSCT00000026662	TNNT1	Sus scrofa troponin T type 1 (skeletal, slow) (TNNT1), mRNA. [Source:RefSeq mRNA;Acc:NM_213748]	-3.76067	down
GO:0005523	tropomyosin binding	molecular_function	6	9.33132e-08	ENSSSCT00000030184	S100A6	S100 calcium binding protein A6 [Source:HGNC Symbol;Acc:HGNC:10496]	1.21982	up
GO:0000015	phosphopyruvate hydratase complex	cellular_component	11	2.5813e-07	ENSSSCT00000011664	ENO4	enolase family member 4 [Source:HGNC Symbol;Acc:HGNC:31670]	2.76367	up
GO:0000015	phosphopyruvate hydratase complex	cellular_component	11	2.5813e-07	ENSSSCT00000011665	ENO4	enolase family member 4 [Source:HGNC Symbol;Acc:HGNC:31670]	2.59852	up
GO:0000015	phosphopyruvate hydratase complex	cellular_component	11	2.5813e-07	ENSSSCT00000019484	ENO3	enolase 3 (beta, muscle) [Source:HGNC Symbol;Acc:HGNC:3354]	-1.67056	down
GO:0000015	phosphopyruvate hydratase complex	cellular_component	11	2.5813e-07	ENSSSCT00000022490	ENO4	enolase family member 4 [Source:HGNC Symbol;Acc:HGNC:31670]	2.83263	up
GO:0004634	phosphopyruvate hydratase activity	molecular_function	7	2.5813e-07	ENSSSCT00000011664	ENO4	enolase family member 4 [Source:HGNC Symbol;Acc:HGNC:31670]	2.76367	up
GO:0004634	phosphopyruvate hydratase activity	molecular_function	7	2.5813e-07	ENSSSCT00000011665	ENO4	enolase family member 4 [Source:HGNC Symbol;Acc:HGNC:31670]	2.59852	up
GO:0004634	phosphopyruvate hydratase activity	molecular_function	7	2.5813e-07	ENSSSCT00000019484	ENO3	enolase 3 (beta, muscle) [Source:HGNC Symbol;Acc:HGNC:3354]	-1.67056	down
GO:0004634	phosphopyruvate hydratase activity	molecular_function	7	2.5813e-07	ENSSSCT00000022490	ENO4	enolase family member 4 [Source:HGNC Symbol;Acc:HGNC:31670]	2.83263	up
GO:0005861	troponin complex	cellular_component	13	7.65165e-07	ENSSSCT00000008127	TNNC2	Sus scrofa troponin C type 2 (fast) (TNNC2), mRNA. [Source:RefSeq mRNA;Acc:NM_001001862]	-3.37601	down
GO:0005861	troponin complex	cellular_component	13	7.65165e-07	ENSSSCT00000023274	TNNT1	Sus scrofa troponin T type 1 (skeletal, slow) (TNNT1), mRNA. [Source:RefSeq mRNA;Acc:NM_213748]	-3.84385	down
GO:0005861	troponin complex	cellular_component	13	7.65165e-07	ENSSSCT00000026600	TNNT2	Sus scrofa troponin T type 2 (cardiac) (TNNT2), mRNA. [Source:RefSeq mRNA;Acc:NM_001257353]	-2.73322	down
GO:0005861	troponin complex	cellular_component	13	7.65165e-07	ENSSSCT00000026662	TNNT1	Sus scrofa troponin T type 1 (skeletal, slow) (TNNT1), mRNA. [Source:RefSeq mRNA;Acc:NM_213748]	-3.76067	down
GO:0038064	collagen receptor activity	molecular_function	6	1.76413e-06	ENSSSCT00000018391	ITGA2	Sus scrofa integrin, alpha 2 (CD49B, alpha 2 subunit of VLA-2 receptor) (ITGA2), mRNA. [Source:RefSeq mRNA;Acc:NM_001244272]	1.438	up
GO:0038064	collagen receptor activity	molecular_function	6	1.76413e-06	ENSSSCT00000032880	ITGA2	Sus scrofa integrin, alpha 2 (CD49B, alpha 2 subunit of VLA-2 receptor) (ITGA2), mRNA. [Source:RefSeq mRNA;Acc:NM_001244272]	1.40027	up
GO:0038064	collagen receptor activity	molecular_function	6	1.76413e-06	ENSSSCT00000032891	ITGA2	Sus scrofa integrin, alpha 2 (CD49B, alpha 2 subunit of VLA-2 receptor) (ITGA2), mRNA. [Source:RefSeq mRNA;Acc:NM_001244272]	1.19734	up
GO:0038064	collagen receptor activity	molecular_function	6	1.76413e-06	ENSSSCT00000034283	ITGA2	Sus scrofa integrin, alpha 2 (CD49B, alpha 2 subunit of VLA-2 receptor) (ITGA2), mRNA. [Source:RefSeq mRNA;Acc:NM_001244272]	1.34239	up
GO:0038065	collagen-activated signaling pathway	biological_process	8	1.76413e-06	ENSSSCT00000018391	ITGA2	Sus scrofa integrin, alpha 2 (CD49B, alpha 2 subunit of VLA-2 receptor) (ITGA2), mRNA. [Source:RefSeq mRNA;Acc:NM_001244272]	1.438	up
GO:0038065	collagen-activated signaling pathway	biological_process	8	1.76413e-06	ENSSSCT00000032880	ITGA2	Sus scrofa integrin, alpha 2 (CD49B, alpha 2 subunit of VLA-2 receptor) (ITGA2), mRNA. [Source:RefSeq mRNA;Acc:NM_001244272]	1.40027	up
GO:0038065	collagen-activated signaling pathway	biological_process	8	1.76413e-06	ENSSSCT00000032891	ITGA2	Sus scrofa integrin, alpha 2 (CD49B, alpha 2 subunit of VLA-2 receptor) (ITGA2), mRNA. [Source:RefSeq mRNA;Acc:NM_001244272]	1.19734	up
GO:0038065	collagen-activated signaling pathway	biological_process	8	1.76413e-06	ENSSSCT00000034283	ITGA2	Sus scrofa integrin, alpha 2 (CD49B, alpha 2 subunit of VLA-2 receptor) (ITGA2), mRNA. [Source:RefSeq mRNA;Acc:NM_001244272]	1.34239	up
GO:0033627	cell adhesion mediated by integrin	biological_process	5	1.76413e-06	ENSSSCT00000018391	ITGA2	Sus scrofa integrin, alpha 2 (CD49B, alpha 2 subunit of VLA-2 receptor) (ITGA2), mRNA. [Source:RefSeq mRNA;Acc:NM_001244272]	1.438	up
GO:0033627	cell adhesion mediated by integrin	biological_process	5	1.76413e-06	ENSSSCT00000032880	ITGA2	Sus scrofa integrin, alpha 2 (CD49B, alpha 2 subunit of VLA-2 receptor) (ITGA2), mRNA. [Source:RefSeq mRNA;Acc:NM_001244272]	1.40027	up
GO:0033627	cell adhesion mediated by integrin	biological_process	5	1.76413e-06	ENSSSCT00000032891	ITGA2	Sus scrofa integrin, alpha 2 (CD49B, alpha 2 subunit of VLA-2 receptor) (ITGA2), mRNA. [Source:RefSeq mRNA;Acc:NM_001244272]	1.19734	up
GO:0033627	cell adhesion mediated by integrin	biological_process	5	1.76413e-06	ENSSSCT00000034283	ITGA2	Sus scrofa integrin, alpha 2 (CD49B, alpha 2 subunit of VLA-2 receptor) (ITGA2), mRNA. [Source:RefSeq mRNA;Acc:NM_001244272]	1.34239	up
GO:0003009	skeletal muscle contraction	biological_process	9	3.48672e-06	ENSSSCT00000008127	TNNC2	Sus scrofa troponin C type 2 (fast) (TNNC2), mRNA. [Source:RefSeq mRNA;Acc:NM_001001862]	-3.37601	down
GO:0003009	skeletal muscle contraction	biological_process	9	3.48672e-06	ENSSSCT00000023274	TNNT1	Sus scrofa troponin T type 1 (skeletal, slow) (TNNT1), mRNA. [Source:RefSeq mRNA;Acc:NM_213748]	-3.84385	down
GO:0003009	skeletal muscle contraction	biological_process	9	3.48672e-06	ENSSSCT00000026662	TNNT1	Sus scrofa troponin T type 1 (skeletal, slow) (TNNT1), mRNA. [Source:RefSeq mRNA;Acc:NM_213748]	-3.76067	down
GO:0034666	integrin alpha2-beta1 complex	cellular_component	9	6.20062e-06	ENSSSCT00000018391	ITGA2	Sus scrofa integrin, alpha 2 (CD49B, alpha 2 subunit of VLA-2 receptor) (ITGA2), mRNA. [Source:RefSeq mRNA;Acc:NM_001244272]	1.438	up
GO:0034666	integrin alpha2-beta1 complex	cellular_component	9	6.20062e-06	ENSSSCT00000032880	ITGA2	Sus scrofa integrin, alpha 2 (CD49B, alpha 2 subunit of VLA-2 receptor) (ITGA2), mRNA. [Source:RefSeq mRNA;Acc:NM_001244272]	1.40027	up
GO:0034666	integrin alpha2-beta1 complex	cellular_component	9	6.20062e-06	ENSSSCT00000032891	ITGA2	Sus scrofa integrin, alpha 2 (CD49B, alpha 2 subunit of VLA-2 receptor) (ITGA2), mRNA. [Source:RefSeq mRNA;Acc:NM_001244272]	1.19734	up
GO:0034666	integrin alpha2-beta1 complex	cellular_component	9	6.20062e-06	ENSSSCT00000034283	ITGA2	Sus scrofa integrin, alpha 2 (CD49B, alpha 2 subunit of VLA-2 receptor) (ITGA2), mRNA. [Source:RefSeq mRNA;Acc:NM_001244272]	1.34239	up
GO:0006929	substrate-dependent cell migration	biological_process	8	1.02115e-05	ENSSSCT00000018391	ITGA2	Sus scrofa integrin, alpha 2 (CD49B, alpha 2 subunit of VLA-2 receptor) (ITGA2), mRNA. [Source:RefSeq mRNA;Acc:NM_001244272]	1.438	up
GO:0006929	substrate-dependent cell migration	biological_process	8	1.02115e-05	ENSSSCT00000032880	ITGA2	Sus scrofa integrin, alpha 2 (CD49B, alpha 2 subunit of VLA-2 receptor) (ITGA2), mRNA. [Source:RefSeq mRNA;Acc:NM_001244272]	1.40027	up
GO:0006929	substrate-dependent cell migration	biological_process	8	1.02115e-05	ENSSSCT00000032891	ITGA2	Sus scrofa integrin, alpha 2 (CD49B, alpha 2 subunit of VLA-2 receptor) (ITGA2), mRNA. [Source:RefSeq mRNA;Acc:NM_001244272]	1.19734	up
GO:0006929	substrate-dependent cell migration	biological_process	8	1.02115e-05	ENSSSCT00000034283	ITGA2	Sus scrofa integrin, alpha 2 (CD49B, alpha 2 subunit of VLA-2 receptor) (ITGA2), mRNA. [Source:RefSeq mRNA;Acc:NM_001244272]	1.34239	up
GO:0005615	extracellular space	cellular_component	5	1.50261e-05	ENSSSCT00000001103	SERPINB1	Leukocyte elastase inhibitor {ECO:0000313|Ensembl:ENSSSCP00000001081}; Serpin peptidase inhibitor, clade B (Ovalbumin), member 1 tv1 {ECO:0000313|EMBL:JAA74111.1} [Source:UniProtKB/TrEMBL;Acc:F2Z5B1]	1.83997	up
GO:0005615	extracellular space	cellular_component	5	1.50261e-05	ENSSSCT00000004241	TACSTD2	tumor-associated calcium signal transducer 2 [Source:HGNC Symbol;Acc:HGNC:11530]	1.26209	up
GO:0005615	extracellular space	cellular_component	5	1.50261e-05	ENSSSCT00000005394	SERPINB8	serpin peptidase inhibitor, clade B (ovalbumin), member 8 [Source:HGNC Symbol;Acc:HGNC:8952]	1.2476	up
GO:0005615	extracellular space	cellular_component	5	1.50261e-05	ENSSSCT00000005400	SERPINB5	serpin peptidase inhibitor, clade B (ovalbumin), member 5 [Source:HGNC Symbol;Acc:HGNC:8949]	2.15343	up
GO:0005615	extracellular space	cellular_component	5	1.50261e-05	ENSSSCT00000007944	BPIFA1	BPI fold containing family A, member 1 [Source:HGNC Symbol;Acc:HGNC:15749]	1.52861	up
GO:0005615	extracellular space	cellular_component	5	1.50261e-05	ENSSSCT00000007945	BPIFB1	Sus scrofa BPI fold containing family B, member 1 (BPIFB1), mRNA. [Source:RefSeq mRNA;Acc:NM_001101032]	3.54151	up
GO:0005615	extracellular space	cellular_component	5	1.50261e-05	ENSSSCT00000011610	CFAP58	cilia and flagella associated protein 58 [Source:HGNC Symbol;Acc:HGNC:26676]	3.61038	up
GO:0005615	extracellular space	cellular_component	5	1.50261e-05	ENSSSCT00000012628	LMCD1	Sus scrofa LIM and cysteine-rich domains 1 (LMCD1), mRNA. [Source:RefSeq mRNA;Acc:NM_001008692]	-1.18691	down
GO:0005615	extracellular space	cellular_component	5	1.50261e-05	ENSSSCT00000014800	C3	complement component 3 [Source:HGNC Symbol;Acc:HGNC:1318]	1.03552	up
GO:0005615	extracellular space	cellular_component	5	1.50261e-05	ENSSSCT00000018493	STC2	Sus scrofa stanniocalcin 2 (STC2), mRNA. [Source:RefSeq mRNA;Acc:NM_001110173]	-1.11791	down
GO:0005615	extracellular space	cellular_component	5	1.50261e-05	ENSSSCT00000019484	ENO3	enolase 3 (beta, muscle) [Source:HGNC Symbol;Acc:HGNC:3354]	-1.67056	down
GO:0005615	extracellular space	cellular_component	5	1.50261e-05	ENSSSCT00000022400	NA	Uncharacterized protein {ECO:0000313|Ensembl:ENSSSCP00000021174} [Source:UniProtKB/TrEMBL;Acc:I3LAV6]	2.05305	up
GO:0005615	extracellular space	cellular_component	5	1.50261e-05	ENSSSCT00000024838	MTCL1	microtubule crosslinking factor 1 [Source:HGNC Symbol;Acc:HGNC:29121]	1.15487	up
GO:0005615	extracellular space	cellular_component	5	1.50261e-05	ENSSSCT00000025158	ACHE	acetylcholinesterase (Yt blood group) [Source:HGNC Symbol;Acc:HGNC:108]	-3.20876	down
GO:0005615	extracellular space	cellular_component	5	1.50261e-05	ENSSSCT00000030652	NA	Uncharacterized protein {ECO:0000313|Ensembl:ENSSSCP00000022623} [Source:UniProtKB/TrEMBL;Acc:I3LEY4]	2.4158	up
GO:0005615	extracellular space	cellular_component	5	1.50261e-05	ENSSSCT00000033126	BPIFA1	BPI fold containing family A, member 1 [Source:HGNC Symbol;Acc:HGNC:15749]	1.52861	up
GO:0005615	extracellular space	cellular_component	5	1.50261e-05	ENSSSCT00000033599	BPIFA1	BPI fold containing family A, member 1 [Source:HGNC Symbol;Acc:HGNC:15749]	1.52185	up
GO:0005615	extracellular space	cellular_component	5	1.50261e-05	ENSSSCT00000034130	BPIFA1	BPI fold containing family A, member 1 [Source:HGNC Symbol;Acc:HGNC:15749]	1.52861	up
GO:0005615	extracellular space	cellular_component	5	1.50261e-05	ENSSSCT00000034505	BPIFA1	BPI fold containing family A, member 1 [Source:HGNC Symbol;Acc:HGNC:15749]	1.69898	up
GO:0005615	extracellular space	cellular_component	5	1.50261e-05	ENSSSCT00000036650	BPIFA1	BPI fold containing family A, member 1 [Source:HGNC Symbol;Acc:HGNC:15749]	1.65273	up
GO:0045178	basal part of cell	cellular_component	5	1.58559e-05	ENSSSCT00000018391	ITGA2	Sus scrofa integrin, alpha 2 (CD49B, alpha 2 subunit of VLA-2 receptor) (ITGA2), mRNA. [Source:RefSeq mRNA;Acc:NM_001244272]	1.438	up
GO:0045178	basal part of cell	cellular_component	5	1.58559e-05	ENSSSCT00000032880	ITGA2	Sus scrofa integrin, alpha 2 (CD49B, alpha 2 subunit of VLA-2 receptor) (ITGA2), mRNA. [Source:RefSeq mRNA;Acc:NM_001244272]	1.40027	up
GO:0045178	basal part of cell	cellular_component	5	1.58559e-05	ENSSSCT00000032891	ITGA2	Sus scrofa integrin, alpha 2 (CD49B, alpha 2 subunit of VLA-2 receptor) (ITGA2), mRNA. [Source:RefSeq mRNA;Acc:NM_001244272]	1.19734	up
GO:0045178	basal part of cell	cellular_component	5	1.58559e-05	ENSSSCT00000034283	ITGA2	Sus scrofa integrin, alpha 2 (CD49B, alpha 2 subunit of VLA-2 receptor) (ITGA2), mRNA. [Source:RefSeq mRNA;Acc:NM_001244272]	1.34239	up
GO:0005509	calcium ion binding	molecular_function	7	2.65075e-05	ENSSSCT00000000419	MYL6B	Uncharacterized protein {ECO:0000313|Ensembl:ENSSSCP00000000413} [Source:UniProtKB/TrEMBL;Acc:F1SLZ3]	-1.16759	down
GO:0005509	calcium ion binding	molecular_function	7	2.65075e-05	ENSSSCT00000004232	C1ORF87	chromosome 1 open reading frame 87 [Source:HGNC Symbol;Acc:HGNC:28547]	5.42022	up
GO:0005509	calcium ion binding	molecular_function	7	2.65075e-05	ENSSSCT00000008127	TNNC2	Sus scrofa troponin C type 2 (fast) (TNNC2), mRNA. [Source:RefSeq mRNA;Acc:NM_001001862]	-3.37601	down
GO:0005509	calcium ion binding	molecular_function	7	2.65075e-05	ENSSSCT00000010774	MLC2V	Sus scrofa myosin light chain 2V (MLC2V), mRNA. [Source:RefSeq mRNA;Acc:NM_213791]	-3.82094	down
GO:0005509	calcium ion binding	molecular_function	7	2.65075e-05	ENSSSCT00000012400	MYL3	Sus scrofa myosin, light chain 3, alkali; ventricular, skeletal, slow (MYL3), mRNA. [Source:RefSeq mRNA;Acc:NM_001278773]	-3.54284	down
GO:0005509	calcium ion binding	molecular_function	7	2.65075e-05	ENSSSCT00000012575	SNTN	sentan, cilia apical structure protein [Source:HGNC Symbol;Acc:HGNC:33706]	5.05873	up
GO:0005509	calcium ion binding	molecular_function	7	2.65075e-05	ENSSSCT00000012683	EFCAB12	EF-hand calcium binding domain 12 [Source:HGNC Symbol;Acc:HGNC:28061]	3.22708	up
GO:0005509	calcium ion binding	molecular_function	7	2.65075e-05	ENSSSCT00000014779	CAPS	calcyphosine [Source:HGNC Symbol;Acc:HGNC:1487]	2.62459	up
GO:0005509	calcium ion binding	molecular_function	7	2.65075e-05	ENSSSCT00000018600	FAT2	FAT atypical cadherin 2 [Source:HGNC Symbol;Acc:HGNC:3596]	1.4749	up
GO:0005509	calcium ion binding	molecular_function	7	2.65075e-05	ENSSSCT00000018843	MYL4	myosin, light chain 4, alkali; atrial, embryonic [Source:HGNC Symbol;Acc:HGNC:7585]	-3.4821	down
GO:0005509	calcium ion binding	molecular_function	7	2.65075e-05	ENSSSCT00000022644	DSG1	Sus scrofa desmoglein 1 (DSG1), mRNA. [Source:RefSeq mRNA;Acc:NM_001035535]	2.39724	up
GO:0005509	calcium ion binding	molecular_function	7	2.65075e-05	ENSSSCT00000022661	DLK1	Sus scrofa delta-like 1 homolog (Drosophila) (DLK1), transcript variant 1, mRNA. [Source:RefSeq mRNA;Acc:NM_001048187]	-1.68414	down
GO:0005509	calcium ion binding	molecular_function	7	2.65075e-05	ENSSSCT00000022913	DSC2	desmocollin 2 [Source:HGNC Symbol;Acc:HGNC:3036]	1.68124	up
GO:0005509	calcium ion binding	molecular_function	7	2.65075e-05	ENSSSCT00000025816	DLK1	Sus scrofa delta-like 1 homolog (Drosophila) (DLK1), transcript variant 1, mRNA. [Source:RefSeq mRNA;Acc:NM_001048187]	-1.68414	down
GO:0005509	calcium ion binding	molecular_function	7	2.65075e-05	ENSSSCT00000026701	DLK1	Sus scrofa delta-like 1 homolog (Drosophila) (DLK1), transcript variant 1, mRNA. [Source:RefSeq mRNA;Acc:NM_001048187]	-1.62463	down
GO:0005509	calcium ion binding	molecular_function	7	2.65075e-05	ENSSSCT00000028738	DLK1	Sus scrofa delta-like 1 homolog (Drosophila) (DLK1), transcript variant 1, mRNA. [Source:RefSeq mRNA;Acc:NM_001048187]	-1.60823	down
GO:0005509	calcium ion binding	molecular_function	7	2.65075e-05	ENSSSCT00000030184	S100A6	S100 calcium binding protein A6 [Source:HGNC Symbol;Acc:HGNC:10496]	1.21982	up
GO:0005509	calcium ion binding	molecular_function	7	2.65075e-05	ENSSSCT00000031225	DLK1	Sus scrofa delta-like 1 homolog (Drosophila) (DLK1), transcript variant 1, mRNA. [Source:RefSeq mRNA;Acc:NM_001048187]	-1.62463	down
GO:0031674	I band	cellular_component	12	3.40881e-05	ENSSSCT00000011447	ANKRD1	Sus scrofa cardiac ankyrin repeat protein (CARP), mRNA. [Source:RefSeq mRNA;Acc:NM_213922]	-2.72588	down
GO:0031674	I band	cellular_component	12	3.40881e-05	ENSSSCT00000012400	MYL3	Sus scrofa myosin, light chain 3, alkali; ventricular, skeletal, slow (MYL3), mRNA. [Source:RefSeq mRNA;Acc:NM_001278773]	-3.54284	down
GO:0031674	I band	cellular_component	12	3.40881e-05	ENSSSCT00000028700	CACNA1S	calcium channel, voltage-dependent, L type, alpha 1S subunit [Source:HGNC Symbol;Acc:HGNC:1397]	-2.23931	down
GO:0005856	cytoskeleton	cellular_component	9	3.64281e-05	ENSSSCT00000000255	KRT75	keratin 75 [Source:HGNC Symbol;Acc:HGNC:24431]	1.88356	up
GO:0005856	cytoskeleton	cellular_component	9	3.64281e-05	ENSSSCT00000001098	TUBB2B	tubulin, beta 2B class IIb [Source:HGNC Symbol;Acc:HGNC:30829]	-1.3699	down
GO:0005856	cytoskeleton	cellular_component	9	3.64281e-05	ENSSSCT00000001118	DSP	desmoplakin [Source:HGNC Symbol;Acc:HGNC:3052]	1.50052	up
GO:0005856	cytoskeleton	cellular_component	9	3.64281e-05	ENSSSCT00000007974	MYH7B	myosin, heavy chain 7B, cardiac muscle, beta [Source:HGNC Symbol;Acc:HGNC:15906]	-1.51369	down
GO:0005856	cytoskeleton	cellular_component	9	3.64281e-05	ENSSSCT00000010774	MLC2V	Sus scrofa myosin light chain 2V (MLC2V), mRNA. [Source:RefSeq mRNA;Acc:NM_213791]	-3.82094	down
GO:0005856	cytoskeleton	cellular_component	9	3.64281e-05	ENSSSCT00000016754	DNAH11	dynein, axonemal, heavy chain 11 [Source:HGNC Symbol;Acc:HGNC:2942]	2.36582	up
GO:0005856	cytoskeleton	cellular_component	9	3.64281e-05	ENSSSCT00000018078	LMOD2	leiomodin 2 (cardiac) [Source:HGNC Symbol;Acc:HGNC:6648]	-3.58888	down
GO:0005856	cytoskeleton	cellular_component	9	3.64281e-05	ENSSSCT00000018717	EVPL	envoplakin [Source:HGNC Symbol;Acc:HGNC:3503]	1.53372	up
GO:0005856	cytoskeleton	cellular_component	9	3.64281e-05	ENSSSCT00000023274	TNNT1	Sus scrofa troponin T type 1 (skeletal, slow) (TNNT1), mRNA. [Source:RefSeq mRNA;Acc:NM_213748]	-3.84385	down
GO:0005856	cytoskeleton	cellular_component	9	3.64281e-05	ENSSSCT00000024838	MTCL1	microtubule crosslinking factor 1 [Source:HGNC Symbol;Acc:HGNC:29121]	1.15487	up
GO:0005856	cytoskeleton	cellular_component	9	3.64281e-05	ENSSSCT00000024920	MAEA	macrophage erythroblast attacher [Source:HGNC Symbol;Acc:HGNC:13731]	-1.08668	down
GO:0005856	cytoskeleton	cellular_component	9	3.64281e-05	ENSSSCT00000026600	TNNT2	Sus scrofa troponin T type 2 (cardiac) (TNNT2), mRNA. [Source:RefSeq mRNA;Acc:NM_001257353]	-2.73322	down
GO:0005856	cytoskeleton	cellular_component	9	3.64281e-05	ENSSSCT00000026662	TNNT1	Sus scrofa troponin T type 1 (skeletal, slow) (TNNT1), mRNA. [Source:RefSeq mRNA;Acc:NM_213748]	-3.76067	down
GO:0005856	cytoskeleton	cellular_component	9	3.64281e-05	ENSSSCT00000030572	NA	Uncharacterized protein {ECO:0000313|Ensembl:ENSSSCP00000021523} [Source:UniProtKB/TrEMBL;Acc:I3LBV1]	-1.01916	down
GO:0005856	cytoskeleton	cellular_component	9	3.64281e-05	ENSSSCT00000035025	SEPT4	septin 4 [Source:HGNC Symbol;Acc:HGNC:9165]	-1.10464	down
GO:0007517	muscle organ development	biological_process	8	4.6403e-05	ENSSSCT00000001024	MYF5	Sus scrofa myogenic factor 5 (MYF5), mRNA. [Source:RefSeq mRNA;Acc:NM_001278775]	-3.60715	down
GO:0007517	muscle organ development	biological_process	8	4.6403e-05	ENSSSCT00000008504	TRIM72	tripartite motif containing 72, E3 ubiquitin protein ligase [Source:HGNC Symbol;Acc:HGNC:32671]	-4.23903	down
GO:0007517	muscle organ development	biological_process	8	4.6403e-05	ENSSSCT00000016858	MYOG	Sus scrofa myogenin (myogenic factor 4) (MYOG), mRNA. [Source:RefSeq mRNA;Acc:NM_001012406]	-3.87644	down
GO:0007517	muscle organ development	biological_process	8	4.6403e-05	ENSSSCT00000035153	TRIM72	tripartite motif containing 72, E3 ubiquitin protein ligase [Source:HGNC Symbol;Acc:HGNC:32671]	-4.16132	down
GO:0006936	muscle contraction	biological_process	7	6.25261e-05	ENSSSCT00000004091	MYOM1	myomesin 1 [Source:HGNC Symbol;Acc:HGNC:7613]	-2.76368	down
GO:0006936	muscle contraction	biological_process	7	6.25261e-05	ENSSSCT00000026600	TNNT2	Sus scrofa troponin T type 2 (cardiac) (TNNT2), mRNA. [Source:RefSeq mRNA;Acc:NM_001257353]	-2.73322	down
GO:0006936	muscle contraction	biological_process	7	6.25261e-05	ENSSSCT00000028416	MYOM1	myomesin 1 [Source:HGNC Symbol;Acc:HGNC:7613]	-2.74379	down
GO:0006936	muscle contraction	biological_process	7	6.25261e-05	ENSSSCT00000028700	CACNA1S	calcium channel, voltage-dependent, L type, alpha 1S subunit [Source:HGNC Symbol;Acc:HGNC:1397]	-2.23931	down
GO:0098639	collagen binding involved in cell-matrix adhesion	molecular_function	7	6.25261e-05	ENSSSCT00000018391	ITGA2	Sus scrofa integrin, alpha 2 (CD49B, alpha 2 subunit of VLA-2 receptor) (ITGA2), mRNA. [Source:RefSeq mRNA;Acc:NM_001244272]	1.438	up
GO:0098639	collagen binding involved in cell-matrix adhesion	molecular_function	7	6.25261e-05	ENSSSCT00000032880	ITGA2	Sus scrofa integrin, alpha 2 (CD49B, alpha 2 subunit of VLA-2 receptor) (ITGA2), mRNA. [Source:RefSeq mRNA;Acc:NM_001244272]	1.40027	up
GO:0098639	collagen binding involved in cell-matrix adhesion	molecular_function	7	6.25261e-05	ENSSSCT00000032891	ITGA2	Sus scrofa integrin, alpha 2 (CD49B, alpha 2 subunit of VLA-2 receptor) (ITGA2), mRNA. [Source:RefSeq mRNA;Acc:NM_001244272]	1.19734	up
GO:0098639	collagen binding involved in cell-matrix adhesion	molecular_function	7	6.25261e-05	ENSSSCT00000034283	ITGA2	Sus scrofa integrin, alpha 2 (CD49B, alpha 2 subunit of VLA-2 receptor) (ITGA2), mRNA. [Source:RefSeq mRNA;Acc:NM_001244272]	1.34239	up
GO:0031589	cell-substrate adhesion	biological_process	5	8.23795e-05	ENSSSCT00000018391	ITGA2	Sus scrofa integrin, alpha 2 (CD49B, alpha 2 subunit of VLA-2 receptor) (ITGA2), mRNA. [Source:RefSeq mRNA;Acc:NM_001244272]	1.438	up
GO:0031589	cell-substrate adhesion	biological_process	5	8.23795e-05	ENSSSCT00000032880	ITGA2	Sus scrofa integrin, alpha 2 (CD49B, alpha 2 subunit of VLA-2 receptor) (ITGA2), mRNA. [Source:RefSeq mRNA;Acc:NM_001244272]	1.40027	up
GO:0031589	cell-substrate adhesion	biological_process	5	8.23795e-05	ENSSSCT00000032891	ITGA2	Sus scrofa integrin, alpha 2 (CD49B, alpha 2 subunit of VLA-2 receptor) (ITGA2), mRNA. [Source:RefSeq mRNA;Acc:NM_001244272]	1.19734	up
GO:0031589	cell-substrate adhesion	biological_process	5	8.23795e-05	ENSSSCT00000034283	ITGA2	Sus scrofa integrin, alpha 2 (CD49B, alpha 2 subunit of VLA-2 receptor) (ITGA2), mRNA. [Source:RefSeq mRNA;Acc:NM_001244272]	1.34239	up
GO:0005518	collagen binding	molecular_function	6	0.000130651	ENSSSCT00000018391	ITGA2	Sus scrofa integrin, alpha 2 (CD49B, alpha 2 subunit of VLA-2 receptor) (ITGA2), mRNA. [Source:RefSeq mRNA;Acc:NM_001244272]	1.438	up
GO:0005518	collagen binding	molecular_function	6	0.000130651	ENSSSCT00000025158	ACHE	acetylcholinesterase (Yt blood group) [Source:HGNC Symbol;Acc:HGNC:108]	-3.20876	down
GO:0005518	collagen binding	molecular_function	6	0.000130651	ENSSSCT00000032880	ITGA2	Sus scrofa integrin, alpha 2 (CD49B, alpha 2 subunit of VLA-2 receptor) (ITGA2), mRNA. [Source:RefSeq mRNA;Acc:NM_001244272]	1.40027	up
GO:0005518	collagen binding	molecular_function	6	0.000130651	ENSSSCT00000032891	ITGA2	Sus scrofa integrin, alpha 2 (CD49B, alpha 2 subunit of VLA-2 receptor) (ITGA2), mRNA. [Source:RefSeq mRNA;Acc:NM_001244272]	1.19734	up
GO:0005518	collagen binding	molecular_function	6	0.000130651	ENSSSCT00000034283	ITGA2	Sus scrofa integrin, alpha 2 (CD49B, alpha 2 subunit of VLA-2 receptor) (ITGA2), mRNA. [Source:RefSeq mRNA;Acc:NM_001244272]	1.34239	up
GO:0048333	mesodermal cell differentiation	biological_process	7	0.000135243	ENSSSCT00000018391	ITGA2	Sus scrofa integrin, alpha 2 (CD49B, alpha 2 subunit of VLA-2 receptor) (ITGA2), mRNA. [Source:RefSeq mRNA;Acc:NM_001244272]	1.438	up
GO:0048333	mesodermal cell differentiation	biological_process	7	0.000135243	ENSSSCT00000032880	ITGA2	Sus scrofa integrin, alpha 2 (CD49B, alpha 2 subunit of VLA-2 receptor) (ITGA2), mRNA. [Source:RefSeq mRNA;Acc:NM_001244272]	1.40027	up
GO:0048333	mesodermal cell differentiation	biological_process	7	0.000135243	ENSSSCT00000032891	ITGA2	Sus scrofa integrin, alpha 2 (CD49B, alpha 2 subunit of VLA-2 receptor) (ITGA2), mRNA. [Source:RefSeq mRNA;Acc:NM_001244272]	1.19734	up
GO:0048333	mesodermal cell differentiation	biological_process	7	0.000135243	ENSSSCT00000034283	ITGA2	Sus scrofa integrin, alpha 2 (CD49B, alpha 2 subunit of VLA-2 receptor) (ITGA2), mRNA. [Source:RefSeq mRNA;Acc:NM_001244272]	1.34239	up
GO:0005576	extracellular region	cellular_component	3	0.000143057	ENSSSCT00000000587	PTHLH	Sus scrofa parathyroid hormone-like hormone (PTHLH), mRNA. [Source:RefSeq mRNA;Acc:NM_213916]	1.45849	up
GO:0005576	extracellular region	cellular_component	3	0.000143057	ENSSSCT00000001103	SERPINB1	Leukocyte elastase inhibitor {ECO:0000313|Ensembl:ENSSSCP00000001081}; Serpin peptidase inhibitor, clade B (Ovalbumin), member 1 tv1 {ECO:0000313|EMBL:JAA74111.1} [Source:UniProtKB/TrEMBL;Acc:F2Z5B1]	1.83997	up
GO:0005576	extracellular region	cellular_component	3	0.000143057	ENSSSCT00000005394	SERPINB8	serpin peptidase inhibitor, clade B (ovalbumin), member 8 [Source:HGNC Symbol;Acc:HGNC:8952]	1.2476	up
GO:0005576	extracellular region	cellular_component	3	0.000143057	ENSSSCT00000005400	SERPINB5	serpin peptidase inhibitor, clade B (ovalbumin), member 5 [Source:HGNC Symbol;Acc:HGNC:8949]	2.15343	up
GO:0005576	extracellular region	cellular_component	3	0.000143057	ENSSSCT00000007944	BPIFA1	BPI fold containing family A, member 1 [Source:HGNC Symbol;Acc:HGNC:15749]	1.52861	up
GO:0005576	extracellular region	cellular_component	3	0.000143057	ENSSSCT00000007945	BPIFB1	Sus scrofa BPI fold containing family B, member 1 (BPIFB1), mRNA. [Source:RefSeq mRNA;Acc:NM_001101032]	3.54151	up
GO:0005576	extracellular region	cellular_component	3	0.000143057	ENSSSCT00000009270	PKDCC	protein kinase domain containing, cytoplasmic [Source:HGNC Symbol;Acc:HGNC:25123]	-1.84436	down
GO:0005576	extracellular region	cellular_component	3	0.000143057	ENSSSCT00000009774	TMPRSS11D	transmembrane protease, serine 11D [Source:HGNC Symbol;Acc:HGNC:24059]	2.39084	up
GO:0005576	extracellular region	cellular_component	3	0.000143057	ENSSSCT00000009775	TMPRSS11A	transmembrane protease, serine 11A [Source:HGNC Symbol;Acc:HGNC:27954]	1.9277	up
GO:0005576	extracellular region	cellular_component	3	0.000143057	ENSSSCT00000014800	C3	complement component 3 [Source:HGNC Symbol;Acc:HGNC:1318]	1.03552	up
GO:0005576	extracellular region	cellular_component	3	0.000143057	ENSSSCT00000018493	STC2	Sus scrofa stanniocalcin 2 (STC2), mRNA. [Source:RefSeq mRNA;Acc:NM_001110173]	-1.11791	down
GO:0005576	extracellular region	cellular_component	3	0.000143057	ENSSSCT00000022400	NA	Uncharacterized protein {ECO:0000313|Ensembl:ENSSSCP00000021174} [Source:UniProtKB/TrEMBL;Acc:I3LAV6]	2.05305	up
GO:0005576	extracellular region	cellular_component	3	0.000143057	ENSSSCT00000023681	C3	Uncharacterized protein {ECO:0000313|Ensembl:ENSSSCP00000027363} [Source:UniProtKB/TrEMBL;Acc:I3LTB8]	1.20956	up
GO:0005576	extracellular region	cellular_component	3	0.000143057	ENSSSCT00000024838	MTCL1	microtubule crosslinking factor 1 [Source:HGNC Symbol;Acc:HGNC:29121]	1.15487	up
GO:0005576	extracellular region	cellular_component	3	0.000143057	ENSSSCT00000030652	NA	Uncharacterized protein {ECO:0000313|Ensembl:ENSSSCP00000022623} [Source:UniProtKB/TrEMBL;Acc:I3LEY4]	2.4158	up
GO:0005576	extracellular region	cellular_component	3	0.000143057	ENSSSCT00000033126	BPIFA1	BPI fold containing family A, member 1 [Source:HGNC Symbol;Acc:HGNC:15749]	1.52861	up
GO:0005576	extracellular region	cellular_component	3	0.000143057	ENSSSCT00000033599	BPIFA1	BPI fold containing family A, member 1 [Source:HGNC Symbol;Acc:HGNC:15749]	1.52185	up
GO:0005576	extracellular region	cellular_component	3	0.000143057	ENSSSCT00000034130	BPIFA1	BPI fold containing family A, member 1 [Source:HGNC Symbol;Acc:HGNC:15749]	1.52861	up
GO:0005576	extracellular region	cellular_component	3	0.000143057	ENSSSCT00000034505	BPIFA1	BPI fold containing family A, member 1 [Source:HGNC Symbol;Acc:HGNC:15749]	1.69898	up
GO:0005576	extracellular region	cellular_component	3	0.000143057	ENSSSCT00000036650	BPIFA1	BPI fold containing family A, member 1 [Source:HGNC Symbol;Acc:HGNC:15749]	1.65273	up
GO:0003785	actin monomer binding	molecular_function	7	0.000184542	ENSSSCT00000010774	MLC2V	Sus scrofa myosin light chain 2V (MLC2V), mRNA. [Source:RefSeq mRNA;Acc:NM_213791]	-3.82094	down
GO:0003785	actin monomer binding	molecular_function	7	0.000184542	ENSSSCT00000012400	MYL3	Sus scrofa myosin, light chain 3, alkali; ventricular, skeletal, slow (MYL3), mRNA. [Source:RefSeq mRNA;Acc:NM_001278773]	-3.54284	down
GO:0003785	actin monomer binding	molecular_function	7	0.000184542	ENSSSCT00000018843	MYL4	myosin, light chain 4, alkali; atrial, embryonic [Source:HGNC Symbol;Acc:HGNC:7585]	-3.4821	down
GO:0030017	sarcomere	cellular_component	11	0.000184542	ENSSSCT00000004091	MYOM1	myomesin 1 [Source:HGNC Symbol;Acc:HGNC:7613]	-2.76368	down
GO:0030017	sarcomere	cellular_component	11	0.000184542	ENSSSCT00000026600	TNNT2	Sus scrofa troponin T type 2 (cardiac) (TNNT2), mRNA. [Source:RefSeq mRNA;Acc:NM_001257353]	-2.73322	down
GO:0030017	sarcomere	cellular_component	11	0.000184542	ENSSSCT00000028416	MYOM1	myomesin 1 [Source:HGNC Symbol;Acc:HGNC:7613]	-2.74379	down
GO:0006937	regulation of muscle contraction	biological_process	8	0.000184542	ENSSSCT00000023274	TNNT1	Sus scrofa troponin T type 1 (skeletal, slow) (TNNT1), mRNA. [Source:RefSeq mRNA;Acc:NM_213748]	-3.84385	down
GO:0006937	regulation of muscle contraction	biological_process	8	0.000184542	ENSSSCT00000026600	TNNT2	Sus scrofa troponin T type 2 (cardiac) (TNNT2), mRNA. [Source:RefSeq mRNA;Acc:NM_001257353]	-2.73322	down
GO:0006937	regulation of muscle contraction	biological_process	8	0.000184542	ENSSSCT00000026662	TNNT1	Sus scrofa troponin T type 1 (skeletal, slow) (TNNT1), mRNA. [Source:RefSeq mRNA;Acc:NM_213748]	-3.76067	down
GO:0097228	sperm principal piece	cellular_component	9	0.000184542	ENSSSCT00000011664	ENO4	enolase family member 4 [Source:HGNC Symbol;Acc:HGNC:31670]	2.76367	up
GO:0097228	sperm principal piece	cellular_component	9	0.000184542	ENSSSCT00000011665	ENO4	enolase family member 4 [Source:HGNC Symbol;Acc:HGNC:31670]	2.59852	up
GO:0097228	sperm principal piece	cellular_component	9	0.000184542	ENSSSCT00000022490	ENO4	enolase family member 4 [Source:HGNC Symbol;Acc:HGNC:31670]	2.83263	up
GO:0001736	establishment of planar polarity	biological_process	6	0.0002313	ENSSSCT00000003931	GRHL3	grainyhead-like 3 (Drosophila) [Source:HGNC Symbol;Acc:HGNC:25839]	1.28787	up
GO:0001736	establishment of planar polarity	biological_process	6	0.0002313	ENSSSCT00000024669	TP63	tumor protein p63 [Source:HGNC Symbol;Acc:HGNC:15979]	1.48826	up
GO:0002934	desmosome organization	biological_process	7	0.0002313	ENSSSCT00000001118	DSP	desmoplakin [Source:HGNC Symbol;Acc:HGNC:3052]	1.50052	up
GO:0002934	desmosome organization	biological_process	7	0.0002313	ENSSSCT00000004591	PERP	Sus scrofa PERP, TP53 apoptosis effector (PERP), mRNA. [Source:RefSeq mRNA;Acc:NM_001244825]	1.77638	up
GO:0045932	negative regulation of muscle contraction	biological_process	9	0.0002313	ENSSSCT00000023274	TNNT1	Sus scrofa troponin T type 1 (skeletal, slow) (TNNT1), mRNA. [Source:RefSeq mRNA;Acc:NM_213748]	-3.84385	down
GO:0045932	negative regulation of muscle contraction	biological_process	9	0.0002313	ENSSSCT00000026662	TNNT1	Sus scrofa troponin T type 1 (skeletal, slow) (TNNT1), mRNA. [Source:RefSeq mRNA;Acc:NM_213748]	-3.76067	down
GO:0044782	cilium organization	biological_process	6	0.000273713	ENSSSCT00000011664	ENO4	enolase family member 4 [Source:HGNC Symbol;Acc:HGNC:31670]	2.76367	up
GO:0044782	cilium organization	biological_process	6	0.000273713	ENSSSCT00000011665	ENO4	enolase family member 4 [Source:HGNC Symbol;Acc:HGNC:31670]	2.59852	up
GO:0044782	cilium organization	biological_process	6	0.000273713	ENSSSCT00000022490	ENO4	enolase family member 4 [Source:HGNC Symbol;Acc:HGNC:31670]	2.83263	up
GO:0030016	myofibril	cellular_component	10	0.000386643	ENSSSCT00000010774	MLC2V	Sus scrofa myosin light chain 2V (MLC2V), mRNA. [Source:RefSeq mRNA;Acc:NM_213791]	-3.82094	down
GO:0030016	myofibril	cellular_component	10	0.000386643	ENSSSCT00000011447	ANKRD1	Sus scrofa cardiac ankyrin repeat protein (CARP), mRNA. [Source:RefSeq mRNA;Acc:NM_213922]	-2.72588	down
GO:0030016	myofibril	cellular_component	10	0.000386643	ENSSSCT00000026600	TNNT2	Sus scrofa troponin T type 2 (cardiac) (TNNT2), mRNA. [Source:RefSeq mRNA;Acc:NM_001257353]	-2.73322	down
GO:0055010	ventricular cardiac muscle tissue morphogenesis	biological_process	12	0.000525688	ENSSSCT00000010774	MLC2V	Sus scrofa myosin light chain 2V (MLC2V), mRNA. [Source:RefSeq mRNA;Acc:NM_213791]	-3.82094	down
GO:0055010	ventricular cardiac muscle tissue morphogenesis	biological_process	12	0.000525688	ENSSSCT00000012400	MYL3	Sus scrofa myosin, light chain 3, alkali; ventricular, skeletal, slow (MYL3), mRNA. [Source:RefSeq mRNA;Acc:NM_001278773]	-3.54284	down
GO:0055010	ventricular cardiac muscle tissue morphogenesis	biological_process	12	0.000525688	ENSSSCT00000026600	TNNT2	Sus scrofa troponin T type 2 (cardiac) (TNNT2), mRNA. [Source:RefSeq mRNA;Acc:NM_001257353]	-2.73322	down
GO:0044458	motile cilium assembly	biological_process	7	0.000686926	ENSSSCT00000002967	DNAAF1	Uncharacterized protein {ECO:0000313|Ensembl:ENSSSCP00000002888} [Source:UniProtKB/TrEMBL;Acc:F1S5U4]	2.80838	up
GO:0044458	motile cilium assembly	biological_process	7	0.000686926	ENSSSCT00000012488	ZMYND10	zinc finger, MYND-type containing 10 [Source:HGNC Symbol;Acc:HGNC:19412]	3.11187	up
GO:0003012	muscle system process	biological_process	6	0.000686926	ENSSSCT00000008504	TRIM72	tripartite motif containing 72, E3 ubiquitin protein ligase [Source:HGNC Symbol;Acc:HGNC:32671]	-4.23903	down
GO:0003012	muscle system process	biological_process	6	0.000686926	ENSSSCT00000035153	TRIM72	tripartite motif containing 72, E3 ubiquitin protein ligase [Source:HGNC Symbol;Acc:HGNC:32671]	-4.16132	down
GO:2001199	negative regulation of dendritic cell differentiation	biological_process	10	0.000686926	ENSSSCT00000017906	TMEM176B	transmembrane protein 176B [Source:HGNC Symbol;Acc:HGNC:29596]	-2.70556	down
GO:2001199	negative regulation of dendritic cell differentiation	biological_process	10	0.000686926	ENSSSCT00000028367	TMEM176B	transmembrane protein 176B [Source:HGNC Symbol;Acc:HGNC:29596]	-2.82094	down
GO:0001228	RNA polymerase II transcription regulatory region sequence-specific DNA binding transcription factor activity involved in positive regulation of transcription	molecular_function	6	0.00105024	ENSSSCT00000001024	MYF5	Sus scrofa myogenic factor 5 (MYF5), mRNA. [Source:RefSeq mRNA;Acc:NM_001278775]	-3.60715	down
GO:0001228	RNA polymerase II transcription regulatory region sequence-specific DNA binding transcription factor activity involved in positive regulation of transcription	molecular_function	6	0.00105024	ENSSSCT00000001129	TFAP2A	transcription factor AP-2 alpha (activating enhancer binding protein 2 alpha) [Source:HGNC Symbol;Acc:HGNC:11742]	1.5683	up
GO:0001228	RNA polymerase II transcription regulatory region sequence-specific DNA binding transcription factor activity involved in positive regulation of transcription	molecular_function	6	0.00105024	ENSSSCT00000002175	PAX9	paired box 9 [Source:HGNC Symbol;Acc:HGNC:8623]	1.36064	up
GO:0001228	RNA polymerase II transcription regulatory region sequence-specific DNA binding transcription factor activity involved in positive regulation of transcription	molecular_function	6	0.00105024	ENSSSCT00000016858	MYOG	Sus scrofa myogenin (myogenic factor 4) (MYOG), mRNA. [Source:RefSeq mRNA;Acc:NM_001012406]	-3.87644	down
GO:0008305	integrin complex	cellular_component	8	0.00134582	ENSSSCT00000018391	ITGA2	Sus scrofa integrin, alpha 2 (CD49B, alpha 2 subunit of VLA-2 receptor) (ITGA2), mRNA. [Source:RefSeq mRNA;Acc:NM_001244272]	1.438	up
GO:0008305	integrin complex	cellular_component	8	0.00134582	ENSSSCT00000032880	ITGA2	Sus scrofa integrin, alpha 2 (CD49B, alpha 2 subunit of VLA-2 receptor) (ITGA2), mRNA. [Source:RefSeq mRNA;Acc:NM_001244272]	1.40027	up
GO:0008305	integrin complex	cellular_component	8	0.00134582	ENSSSCT00000032891	ITGA2	Sus scrofa integrin, alpha 2 (CD49B, alpha 2 subunit of VLA-2 receptor) (ITGA2), mRNA. [Source:RefSeq mRNA;Acc:NM_001244272]	1.19734	up
GO:0008305	integrin complex	cellular_component	8	0.00134582	ENSSSCT00000034283	ITGA2	Sus scrofa integrin, alpha 2 (CD49B, alpha 2 subunit of VLA-2 receptor) (ITGA2), mRNA. [Source:RefSeq mRNA;Acc:NM_001244272]	1.34239	up
GO:0001778	plasma membrane repair	biological_process	6	0.00136006	ENSSSCT00000008504	TRIM72	tripartite motif containing 72, E3 ubiquitin protein ligase [Source:HGNC Symbol;Acc:HGNC:32671]	-4.23903	down
GO:0001778	plasma membrane repair	biological_process	6	0.00136006	ENSSSCT00000035153	TRIM72	tripartite motif containing 72, E3 ubiquitin protein ligase [Source:HGNC Symbol;Acc:HGNC:32671]	-4.16132	down
GO:0031090	organelle membrane	cellular_component	4	0.00136006	ENSSSCT00000007341	FMO5	Dimethylaniline monooxygenase [N-oxide-forming] {ECO:0000256|PIRNR:PIRNR000332} [Source:UniProtKB/TrEMBL;Acc:F1SDB7]	1.13268	up
GO:0031090	organelle membrane	cellular_component	4	0.00136006	ENSSSCT00000028801	FMO3	Dimethylaniline monooxygenase [N-oxide-forming] {ECO:0000256|PIRNR:PIRNR000332} [Source:UniProtKB/TrEMBL;Acc:I3LS94]	3.44241	up
GO:0086069	bundle of His cell to Purkinje myocyte communication	biological_process	7	0.00136006	ENSSSCT00000001118	DSP	desmoplakin [Source:HGNC Symbol;Acc:HGNC:3052]	1.50052	up
GO:0086069	bundle of His cell to Purkinje myocyte communication	biological_process	7	0.00136006	ENSSSCT00000022913	DSC2	desmocollin 2 [Source:HGNC Symbol;Acc:HGNC:3036]	1.68124	up
GO:0008289	lipid binding	molecular_function	4	0.00144598	ENSSSCT00000007944	BPIFA1	BPI fold containing family A, member 1 [Source:HGNC Symbol;Acc:HGNC:15749]	1.52861	up
GO:0008289	lipid binding	molecular_function	4	0.00144598	ENSSSCT00000007945	BPIFB1	Sus scrofa BPI fold containing family B, member 1 (BPIFB1), mRNA. [Source:RefSeq mRNA;Acc:NM_001101032]	3.54151	up
GO:0008289	lipid binding	molecular_function	4	0.00144598	ENSSSCT00000033126	BPIFA1	BPI fold containing family A, member 1 [Source:HGNC Symbol;Acc:HGNC:15749]	1.52861	up
GO:0008289	lipid binding	molecular_function	4	0.00144598	ENSSSCT00000033599	BPIFA1	BPI fold containing family A, member 1 [Source:HGNC Symbol;Acc:HGNC:15749]	1.52185	up
GO:0008289	lipid binding	molecular_function	4	0.00144598	ENSSSCT00000034130	BPIFA1	BPI fold containing family A, member 1 [Source:HGNC Symbol;Acc:HGNC:15749]	1.52861	up
GO:0008289	lipid binding	molecular_function	4	0.00144598	ENSSSCT00000034505	BPIFA1	BPI fold containing family A, member 1 [Source:HGNC Symbol;Acc:HGNC:15749]	1.69898	up
GO:0008289	lipid binding	molecular_function	4	0.00144598	ENSSSCT00000036650	BPIFA1	BPI fold containing family A, member 1 [Source:HGNC Symbol;Acc:HGNC:15749]	1.65273	up
GO:0010951	negative regulation of endopeptidase activity	biological_process	11	0.00146195	ENSSSCT00000001103	SERPINB1	Leukocyte elastase inhibitor {ECO:0000313|Ensembl:ENSSSCP00000001081}; Serpin peptidase inhibitor, clade B (Ovalbumin), member 1 tv1 {ECO:0000313|EMBL:JAA74111.1} [Source:UniProtKB/TrEMBL;Acc:F2Z5B1]	1.83997	up
GO:0010951	negative regulation of endopeptidase activity	biological_process	11	0.00146195	ENSSSCT00000005394	SERPINB8	serpin peptidase inhibitor, clade B (ovalbumin), member 8 [Source:HGNC Symbol;Acc:HGNC:8952]	1.2476	up
GO:0010951	negative regulation of endopeptidase activity	biological_process	11	0.00146195	ENSSSCT00000005400	SERPINB5	serpin peptidase inhibitor, clade B (ovalbumin), member 5 [Source:HGNC Symbol;Acc:HGNC:8949]	2.15343	up
GO:0010951	negative regulation of endopeptidase activity	biological_process	11	0.00146195	ENSSSCT00000014800	C3	complement component 3 [Source:HGNC Symbol;Acc:HGNC:1318]	1.03552	up
GO:0010951	negative regulation of endopeptidase activity	biological_process	11	0.00146195	ENSSSCT00000022400	SERPINB1	Uncharacterized protein {ECO:0000313|Ensembl:ENSSSCP00000021174} [Source:UniProtKB/TrEMBL;Acc:I3LAV6]	2.05305	up
GO:0007519	skeletal muscle tissue development	biological_process	10	0.00168679	ENSSSCT00000001024	MYF5	Sus scrofa myogenic factor 5 (MYF5), mRNA. [Source:RefSeq mRNA;Acc:NM_001278775]	-3.60715	down
GO:0007519	skeletal muscle tissue development	biological_process	10	0.00168679	ENSSSCT00000016858	MYOG	Sus scrofa myogenin (myogenic factor 4) (MYOG), mRNA. [Source:RefSeq mRNA;Acc:NM_001012406]	-3.87644	down
GO:0007519	skeletal muscle tissue development	biological_process	10	0.00168679	ENSSSCT00000028700	CACNA1S	calcium channel, voltage-dependent, L type, alpha 1S subunit [Source:HGNC Symbol;Acc:HGNC:1397]	-2.23931	down
GO:0030317	sperm motility	biological_process	7	0.00168679	ENSSSCT00000011664	ENO4	enolase family member 4 [Source:HGNC Symbol;Acc:HGNC:31670]	2.76367	up
GO:0030317	sperm motility	biological_process	7	0.00168679	ENSSSCT00000011665	ENO4	enolase family member 4 [Source:HGNC Symbol;Acc:HGNC:31670]	2.59852	up
GO:0030317	sperm motility	biological_process	7	0.00168679	ENSSSCT00000022490	ENO4	enolase family member 4 [Source:HGNC Symbol;Acc:HGNC:31670]	2.83263	up
GO:0046983	protein dimerization activity	molecular_function	5	0.00197873	ENSSSCT00000000594	ARNTL2	aryl hydrocarbon receptor nuclear translocator-like 2 [Source:HGNC Symbol;Acc:HGNC:18984]	1.6676	up
GO:0046983	protein dimerization activity	molecular_function	5	0.00197873	ENSSSCT00000001024	MYF5	Sus scrofa myogenic factor 5 (MYF5), mRNA. [Source:RefSeq mRNA;Acc:NM_001278775]	-3.60715	down
GO:0046983	protein dimerization activity	molecular_function	5	0.00197873	ENSSSCT00000001129	TFAP2A	transcription factor AP-2 alpha (activating enhancer binding protein 2 alpha) [Source:HGNC Symbol;Acc:HGNC:11742]	1.5683	up
GO:0046983	protein dimerization activity	molecular_function	5	0.00197873	ENSSSCT00000010587	NA	Uncharacterized protein {ECO:0000313|Ensembl:ENSSSCP00000010311} [Source:UniProtKB/TrEMBL;Acc:F1RJT7]	-2.91756	down
GO:0046983	protein dimerization activity	molecular_function	5	0.00197873	ENSSSCT00000016858	MYOG	Sus scrofa myogenin (myogenic factor 4) (MYOG), mRNA. [Source:RefSeq mRNA;Acc:NM_001012406]	-3.87644	down
GO:0046983	protein dimerization activity	molecular_function	5	0.00197873	ENSSSCT00000022898	LOC100624094	Uncharacterized protein {ECO:0000313|Ensembl:ENSSSCP00000021541} [Source:UniProtKB/TrEMBL;Acc:I3LBW9]	-1.75596	down
GO:0031514	motile cilium	cellular_component	7	0.00202543	ENSSSCT00000008965	TSGA10	testis specific, 10 [Source:HGNC Symbol;Acc:HGNC:14927]	1.46653	up
GO:0031514	motile cilium	cellular_component	7	0.00202543	ENSSSCT00000018081	IQUB	IQ motif and ubiquitin domain containing [Source:HGNC Symbol;Acc:HGNC:21995]	2.36052	up
GO:0031514	motile cilium	cellular_component	7	0.00202543	ENSSSCT00000035025	SEPT4	septin 4 [Source:HGNC Symbol;Acc:HGNC:9165]	-1.10464	down
GO:0006096	glycolytic process	biological_process	7	0.00210267	ENSSSCT00000011664	ENO4	enolase family member 4 [Source:HGNC Symbol;Acc:HGNC:31670]	2.76367	up
GO:0006096	glycolytic process	biological_process	7	0.00210267	ENSSSCT00000011665	ENO4	enolase family member 4 [Source:HGNC Symbol;Acc:HGNC:31670]	2.59852	up
GO:0006096	glycolytic process	biological_process	7	0.00210267	ENSSSCT00000019484	ENO3	enolase 3 (beta, muscle) [Source:HGNC Symbol;Acc:HGNC:3354]	-1.67056	down
GO:0006096	glycolytic process	biological_process	7	0.00210267	ENSSSCT00000022490	ENO4	enolase family member 4 [Source:HGNC Symbol;Acc:HGNC:31670]	2.83263	up
GO:0031430	M band	cellular_component	13	0.00224404	ENSSSCT00000004091	MYOM1	myomesin 1 [Source:HGNC Symbol;Acc:HGNC:7613]	-2.76368	down
GO:0031430	M band	cellular_component	13	0.00224404	ENSSSCT00000028416	MYOM1	myomesin 1 [Source:HGNC Symbol;Acc:HGNC:7613]	-2.74379	down
GO:0050678	regulation of epithelial cell proliferation	biological_process	6	0.00224404	ENSSSCT00000004241	TACSTD2	tumor-associated calcium signal transducer 2 [Source:HGNC Symbol;Acc:HGNC:11530]	1.26209	up
GO:0050678	regulation of epithelial cell proliferation	biological_process	6	0.00224404	ENSSSCT00000005400	SERPINB5	serpin peptidase inhibitor, clade B (ovalbumin), member 5 [Source:HGNC Symbol;Acc:HGNC:8949]	2.15343	up
GO:0031672	A band	cellular_component	12	0.00224404	ENSSSCT00000012400	MYL3	Sus scrofa myosin, light chain 3, alkali; ventricular, skeletal, slow (MYL3), mRNA. [Source:RefSeq mRNA;Acc:NM_001278773]	-3.54284	down
GO:0031672	A band	cellular_component	12	0.00224404	ENSSSCT00000018843	MYL4	myosin, light chain 4, alkali; atrial, embryonic [Source:HGNC Symbol;Acc:HGNC:7585]	-3.4821	down
GO:0060048	cardiac muscle contraction	biological_process	9	0.00240347	ENSSSCT00000010774	MLC2V	Sus scrofa myosin light chain 2V (MLC2V), mRNA. [Source:RefSeq mRNA;Acc:NM_213791]	-3.82094	down
GO:0060048	cardiac muscle contraction	biological_process	9	0.00240347	ENSSSCT00000012400	MYL3	Sus scrofa myosin, light chain 3, alkali; ventricular, skeletal, slow (MYL3), mRNA. [Source:RefSeq mRNA;Acc:NM_001278773]	-3.54284	down
GO:0060048	cardiac muscle contraction	biological_process	9	0.00240347	ENSSSCT00000018843	MYL4	myosin, light chain 4, alkali; atrial, embryonic [Source:HGNC Symbol;Acc:HGNC:7585]	-3.4821	down
GO:0005200	structural constituent of cytoskeleton	molecular_function	4	0.00328355	ENSSSCT00000001098	TUBB2B	tubulin, beta 2B class IIb [Source:HGNC Symbol;Acc:HGNC:30829]	-1.3699	down
GO:0005200	structural constituent of cytoskeleton	molecular_function	4	0.00328355	ENSSSCT00000026600	TNNT2	Sus scrofa troponin T type 2 (cardiac) (TNNT2), mRNA. [Source:RefSeq mRNA;Acc:NM_001257353]	-2.73322	down
GO:0005200	structural constituent of cytoskeleton	molecular_function	4	0.00328355	ENSSSCT00000030572	NA	Uncharacterized protein {ECO:0000313|Ensembl:ENSSSCP00000021523} [Source:UniProtKB/TrEMBL;Acc:I3LBV1]	-1.01916	down
GO:0001533	cornified envelope	cellular_component	6	0.00333236	ENSSSCT00000001118	DSP	desmoplakin [Source:HGNC Symbol;Acc:HGNC:3052]	1.50052	up
GO:0001533	cornified envelope	cellular_component	6	0.00333236	ENSSSCT00000018717	EVPL	envoplakin [Source:HGNC Symbol;Acc:HGNC:3503]	1.53372	up
GO:0004499	N,N-dimethylaniline monooxygenase activity	molecular_function	7	0.00333236	ENSSSCT00000007341	FMO5	Dimethylaniline monooxygenase [N-oxide-forming] {ECO:0000256|PIRNR:PIRNR000332} [Source:UniProtKB/TrEMBL;Acc:F1SDB7]	1.13268	up
GO:0004499	N,N-dimethylaniline monooxygenase activity	molecular_function	7	0.00333236	ENSSSCT00000028801	FMO3	Dimethylaniline monooxygenase [N-oxide-forming] {ECO:0000256|PIRNR:PIRNR000332} [Source:UniProtKB/TrEMBL;Acc:I3LS94]	3.44241	up
GO:0042753	positive regulation of circadian rhythm	biological_process	6	0.00333236	ENSSSCT00000000594	ARNTL2	aryl hydrocarbon receptor nuclear translocator-like 2 [Source:HGNC Symbol;Acc:HGNC:18984]	1.6676	up
GO:0042753	positive regulation of circadian rhythm	biological_process	6	0.00333236	ENSSSCT00000005055	RORA	RAR-related orphan receptor A [Source:HGNC Symbol;Acc:HGNC:10258]	1.01888	up
GO:0000987	core promoter proximal region sequence-specific DNA binding	molecular_function	10	0.00333236	ENSSSCT00000001129	TFAP2A	transcription factor AP-2 alpha (activating enhancer binding protein 2 alpha) [Source:HGNC Symbol;Acc:HGNC:11742]	1.5683	up
GO:0000987	core promoter proximal region sequence-specific DNA binding	molecular_function	10	0.00333236	ENSSSCT00000016858	MYOG	Sus scrofa myogenin (myogenic factor 4) (MYOG), mRNA. [Source:RefSeq mRNA;Acc:NM_001012406]	-3.87644	down
GO:0004867	serine-type endopeptidase inhibitor activity	molecular_function	7	0.00440947	ENSSSCT00000001103	SERPINB1	Leukocyte elastase inhibitor {ECO:0000313|Ensembl:ENSSSCP00000001081}; Serpin peptidase inhibitor, clade B (Ovalbumin), member 1 tv1 {ECO:0000313|EMBL:JAA74111.1} [Source:UniProtKB/TrEMBL;Acc:F2Z5B1]	1.83997	up
GO:0004867	serine-type endopeptidase inhibitor activity	molecular_function	7	0.00440947	ENSSSCT00000005394	SERPINB8	serpin peptidase inhibitor, clade B (ovalbumin), member 8 [Source:HGNC Symbol;Acc:HGNC:8952]	1.2476	up
GO:0004867	serine-type endopeptidase inhibitor activity	molecular_function	7	0.00440947	ENSSSCT00000005400	SERPINB5	serpin peptidase inhibitor, clade B (ovalbumin), member 5 [Source:HGNC Symbol;Acc:HGNC:8949]	2.15343	up
GO:0004867	serine-type endopeptidase inhibitor activity	molecular_function	7	0.00440947	ENSSSCT00000022400	NA	Uncharacterized protein {ECO:0000313|Ensembl:ENSSSCP00000021174} [Source:UniProtKB/TrEMBL;Acc:I3LAV6]	2.05305	up
GO:0061029	eyelid development in camera-type eye	biological_process	11	0.00461864	ENSSSCT00000001129	TFAP2A	transcription factor AP-2 alpha (activating enhancer binding protein 2 alpha) [Source:HGNC Symbol;Acc:HGNC:11742]	1.5683	up
GO:0061029	eyelid development in camera-type eye	biological_process	11	0.00461864	ENSSSCT00000003931	GRHL3	grainyhead-like 3 (Drosophila) [Source:HGNC Symbol;Acc:HGNC:25839]	1.28787	up
GO:0002026	regulation of the force of heart contraction	biological_process	10	0.00461864	ENSSSCT00000012400	MYL3	Sus scrofa myosin, light chain 3, alkali; ventricular, skeletal, slow (MYL3), mRNA. [Source:RefSeq mRNA;Acc:NM_001278773]	-3.54284	down
GO:0002026	regulation of the force of heart contraction	biological_process	10	0.00461864	ENSSSCT00000018843	MYL4	myosin, light chain 4, alkali; atrial, embryonic [Source:HGNC Symbol;Acc:HGNC:7585]	-3.4821	down
GO:0003779	actin binding	molecular_function	6	0.00558565	ENSSSCT00000005854	TPM2	Sus scrofa tropomyosin 2 (beta) (TPM2), mRNA. [Source:RefSeq mRNA;Acc:NM_001129947]	-1.51661	down
GO:0003779	actin binding	molecular_function	6	0.00558565	ENSSSCT00000007974	MYH7B	myosin, heavy chain 7B, cardiac muscle, beta [Source:HGNC Symbol;Acc:HGNC:15906]	-1.51369	down
GO:0003779	actin binding	molecular_function	6	0.00558565	ENSSSCT00000008127	TNNC2	Sus scrofa troponin C type 2 (fast) (TNNC2), mRNA. [Source:RefSeq mRNA;Acc:NM_001001862]	-3.37601	down
GO:0003779	actin binding	molecular_function	6	0.00558565	ENSSSCT00000011447	ANKRD1	Sus scrofa cardiac ankyrin repeat protein (CARP), mRNA. [Source:RefSeq mRNA;Acc:NM_213922]	-2.72588	down
GO:0003779	actin binding	molecular_function	6	0.00558565	ENSSSCT00000018048	FLNC	filamin C, gamma [Source:HGNC Symbol;Acc:HGNC:3756]	-1.07819	down
GO:0003779	actin binding	molecular_function	6	0.00558565	ENSSSCT00000024920	MAEA	macrophage erythroblast attacher [Source:HGNC Symbol;Acc:HGNC:13731]	-1.08668	down
GO:0003779	actin binding	molecular_function	6	0.00558565	ENSSSCT00000026600	TNNT2	Sus scrofa troponin T type 2 (cardiac) (TNNT2), mRNA. [Source:RefSeq mRNA;Acc:NM_001257353]	-2.73322	down
GO:0006091	generation of precursor metabolites and energy	biological_process	5	0.00568465	ENSSSCT00000002069	WDR93	WD repeat domain 93 [Source:HGNC Symbol;Acc:HGNC:26924]	2.74639	up
GO:0006091	generation of precursor metabolites and energy	biological_process	5	0.00568465	ENSSSCT00000011664	ENO4	enolase family member 4 [Source:HGNC Symbol;Acc:HGNC:31670]	2.76367	up
GO:0006091	generation of precursor metabolites and energy	biological_process	5	0.00568465	ENSSSCT00000011665	ENO4	enolase family member 4 [Source:HGNC Symbol;Acc:HGNC:31670]	2.59852	up
GO:0006091	generation of precursor metabolites and energy	biological_process	5	0.00568465	ENSSSCT00000019484	ENO3	enolase 3 (beta, muscle) [Source:HGNC Symbol;Acc:HGNC:3354]	-1.67056	down
GO:0006091	generation of precursor metabolites and energy	biological_process	5	0.00568465	ENSSSCT00000022490	ENO4	enolase family member 4 [Source:HGNC Symbol;Acc:HGNC:31670]	2.83263	up
GO:0070888	E-box binding	molecular_function	9	0.00609668	ENSSSCT00000000594	ARNTL2	aryl hydrocarbon receptor nuclear translocator-like 2 [Source:HGNC Symbol;Acc:HGNC:18984]	1.6676	up
GO:0070888	E-box binding	molecular_function	9	0.00609668	ENSSSCT00000016858	MYOG	Sus scrofa myogenin (myogenic factor 4) (MYOG), mRNA. [Source:RefSeq mRNA;Acc:NM_001012406]	-3.87644	down
GO:0048741	skeletal muscle fiber development	biological_process	11	0.00609668	ENSSSCT00000016858	MYOG	Sus scrofa myogenin (myogenic factor 4) (MYOG), mRNA. [Source:RefSeq mRNA;Acc:NM_001012406]	-3.87644	down
GO:0048741	skeletal muscle fiber development	biological_process	11	0.00609668	ENSSSCT00000028700	CACNA1S	calcium channel, voltage-dependent, L type, alpha 1S subunit [Source:HGNC Symbol;Acc:HGNC:1397]	-2.23931	down
GO:0001501	skeletal system development	biological_process	7	0.00697127	ENSSSCT00000000587	PTHLH	Sus scrofa parathyroid hormone-like hormone (PTHLH), mRNA. [Source:RefSeq mRNA;Acc:NM_213916]	1.45849	up
GO:0001501	skeletal system development	biological_process	7	0.00697127	ENSSSCT00000009270	PKDCC	protein kinase domain containing, cytoplasmic [Source:HGNC Symbol;Acc:HGNC:25123]	-1.84436	down
GO:0001501	skeletal system development	biological_process	7	0.00697127	ENSSSCT00000024669	TP63	tumor protein p63 [Source:HGNC Symbol;Acc:HGNC:15979]	1.48826	up
GO:0001501	skeletal system development	biological_process	7	0.00697127	ENSSSCT00000028700	CACNA1S	calcium channel, voltage-dependent, L type, alpha 1S subunit [Source:HGNC Symbol;Acc:HGNC:1397]	-2.23931	down
GO:0030216	keratinocyte differentiation	biological_process	9	0.00700436	ENSSSCT00000001118	DSP	desmoplakin [Source:HGNC Symbol;Acc:HGNC:3052]	1.50052	up
GO:0030216	keratinocyte differentiation	biological_process	9	0.00700436	ENSSSCT00000018717	EVPL	envoplakin [Source:HGNC Symbol;Acc:HGNC:3503]	1.53372	up
GO:0030216	keratinocyte differentiation	biological_process	9	0.00700436	ENSSSCT00000024669	TP63	tumor protein p63 [Source:HGNC Symbol;Acc:HGNC:15979]	1.48826	up
GO:0005515	protein binding	molecular_function	4	0.00737127	ENSSSCT00000000594	ARNTL2	aryl hydrocarbon receptor nuclear translocator-like 2 [Source:HGNC Symbol;Acc:HGNC:18984]	1.6676	up
GO:0005515	protein binding	molecular_function	4	0.00737127	ENSSSCT00000001024	MYF5	Sus scrofa myogenic factor 5 (MYF5), mRNA. [Source:RefSeq mRNA;Acc:NM_001278775]	-3.60715	down
GO:0005515	protein binding	molecular_function	4	0.00737127	ENSSSCT00000001098	TUBB2B	tubulin, beta 2B class IIb [Source:HGNC Symbol;Acc:HGNC:30829]	-1.3699	down
GO:0005515	protein binding	molecular_function	4	0.00737127	ENSSSCT00000001118	DSP	desmoplakin [Source:HGNC Symbol;Acc:HGNC:3052]	1.50052	up
GO:0005515	protein binding	molecular_function	4	0.00737127	ENSSSCT00000001129	TFAP2A	transcription factor AP-2 alpha (activating enhancer binding protein 2 alpha) [Source:HGNC Symbol;Acc:HGNC:11742]	1.5683	up
GO:0005515	protein binding	molecular_function	4	0.00737127	ENSSSCT00000002069	WDR93	WD repeat domain 93 [Source:HGNC Symbol;Acc:HGNC:26924]	2.74639	up
GO:0005515	protein binding	molecular_function	4	0.00737127	ENSSSCT00000002139	ISLR	Uncharacterized protein {ECO:0000313|Ensembl:ENSSSCP00000002089} [Source:UniProtKB/TrEMBL;Acc:F1SIE1]	-1.52811	down
GO:0005515	protein binding	molecular_function	4	0.00737127	ENSSSCT00000002175	PAX9	paired box 9 [Source:HGNC Symbol;Acc:HGNC:8623]	1.36064	up
GO:0005515	protein binding	molecular_function	4	0.00737127	ENSSSCT00000003931	GRHL3	grainyhead-like 3 (Drosophila) [Source:HGNC Symbol;Acc:HGNC:25839]	1.28787	up
GO:0005515	protein binding	molecular_function	4	0.00737127	ENSSSCT00000004091	MYOM1	myomesin 1 [Source:HGNC Symbol;Acc:HGNC:7613]	-2.76368	down
GO:0005515	protein binding	molecular_function	4	0.00737127	ENSSSCT00000004241	TACSTD2	tumor-associated calcium signal transducer 2 [Source:HGNC Symbol;Acc:HGNC:11530]	1.26209	up
GO:0005515	protein binding	molecular_function	4	0.00737127	ENSSSCT00000004323	TSPAN1	tetraspanin 1 [Source:HGNC Symbol;Acc:HGNC:20657]	2.05415	up
GO:0005515	protein binding	molecular_function	4	0.00737127	ENSSSCT00000004830	PRDM1	Uncharacterized protein {ECO:0000313|Ensembl:ENSSSCP00000004716} [Source:UniProtKB/TrEMBL;Acc:F1RYP9]	1.31345	up
GO:0005515	protein binding	molecular_function	4	0.00737127	ENSSSCT00000005055	RORA	RAR-related orphan receptor A [Source:HGNC Symbol;Acc:HGNC:10258]	1.01888	up
GO:0005515	protein binding	molecular_function	4	0.00737127	ENSSSCT00000005257	RHOV	Sus scrofa ras homolog family member V (RHOV), mRNA. [Source:RefSeq mRNA;Acc:NM_001244417]	1.66532	up
[truncated: 390 more rows]

## Sheet: DEGs of GO in E50VSE45
Additional file 4: The genes involving the significant GO groups （p≤0.05) on E50 versus E45
[truncated: 22 more rows]
