# Supplementary material for: Dynamic mRNA Expression Analysis of the Secondary Palatal Morphogenesis in Miniature Pigs
Source: Int J Mol Sci. 2019 Sep 1;20(17):4284. doi: 10.3390/ijms20174284 (PMC6747431; doi:10.3390/ijms20174284)
Supplement: Supplementary file 1 [file ijms-20-04284-s001.zip › supple/Table S5.xlsx]

## Sheet: Significant pathways E35VSE30
Additional file 5: The genes involving significant pathways（p≤0.05) on E35 versus E30
pathway_id	pathway_name	pvalue	Accession	Gene Symbol	annotation
ko04512	ECM-receptor interaction	1.91069e-13	ENSSSCT00000003904	HSPG2	Uncharacterized protein {ECO:0000313|Ensembl:ENSSSCP00000003814} [Source:UniProtKB/TrEMBL;Acc:F1SU03]
ko04512	ECM-receptor interaction	1.91069e-13	ENSSSCT00000004436	THBS2	thrombospondin 2 [Source:HGNC Symbol;Acc:HGNC:11786]
ko04512	ECM-receptor interaction	1.91069e-13	ENSSSCT00000010091	SPP1	Sus scrofa secreted phosphoprotein 1 (SPP1), mRNA. [Source:RefSeq mRNA;Acc:NM_214023]
ko04512	ECM-receptor interaction	1.91069e-13	ENSSSCT00000010095	IBSP	Bone sialoprotein 2 [Source:UniProtKB/Swiss-Prot;Acc:P31936]
ko04512	ECM-receptor interaction	1.91069e-13	ENSSSCT00000013747	COL4A5	Uncharacterized protein {ECO:0000313|Ensembl:ENSSSCP00000013369} [Source:UniProtKB/TrEMBL;Acc:F1RXI2]
ko04512	ECM-receptor interaction	1.91069e-13	ENSSSCT00000014523	CD44	CD44 molecule (Indian blood group) [Source:HGNC Symbol;Acc:HGNC:1681]
ko04512	ECM-receptor interaction	1.91069e-13	ENSSSCT00000016699	COL1A2	Sus scrofa collagen, type I, alpha 2 (COL1A2), mRNA. [Source:RefSeq mRNA;Acc:NM_001243655]
ko04512	ECM-receptor interaction	1.91069e-13	ENSSSCT00000016780	CD36	Sus scrofa CD36 molecule (thrombospondin receptor) (CD36), mRNA. [Source:RefSeq mRNA;Acc:NM_001044622]
ko04512	ECM-receptor interaction	1.91069e-13	ENSSSCT00000016946	LAMC2	Uncharacterized protein {ECO:0000313|Ensembl:ENSSSCP00000016492} [Source:UniProtKB/TrEMBL;Acc:F1S662]
ko04512	ECM-receptor interaction	1.91069e-13	ENSSSCT00000017298	ITGB6	integrin beta-6 precursor [Source:RefSeq peptide;Acc:NP_001090892]
ko04512	ECM-receptor interaction	1.91069e-13	ENSSSCT00000017460	COL5A2	Sus scrofa collagen, type V, alpha 2 (COL5A2), mRNA. [Source:RefSeq mRNA;Acc:NM_001105289]
ko04512	ECM-receptor interaction	1.91069e-13	ENSSSCT00000018389	ITGA1	integrin, alpha 1 [Source:HGNC Symbol;Acc:HGNC:6134]
ko04512	ECM-receptor interaction	1.91069e-13	ENSSSCT00000033268	CD44	CD44 molecule (Indian blood group) [Source:HGNC Symbol;Acc:HGNC:1681]
ko04512	ECM-receptor interaction	1.91069e-13	ENSSSCT00000033911	CD44	CD44 molecule (Indian blood group) [Source:HGNC Symbol;Acc:HGNC:1681]
ko04512	ECM-receptor interaction	1.91069e-13	ENSSSCT00000034458	ITGA1	integrin, alpha 1 [Source:HGNC Symbol;Acc:HGNC:6134]
ko04512	ECM-receptor interaction	1.91069e-13	ENSSSCT00000034512	IBSP	Bone sialoprotein 2 [Source:UniProtKB/Swiss-Prot;Acc:P31936]
ko04512	ECM-receptor interaction	1.91069e-13	ENSSSCT00000034523	CD44	CD44 molecule (Indian blood group) [Source:HGNC Symbol;Acc:HGNC:1681]
ko04512	ECM-receptor interaction	1.91069e-13	ENSSSCT00000034552	CD36	Sus scrofa CD36 molecule (thrombospondin receptor) (CD36), mRNA. [Source:RefSeq mRNA;Acc:NM_001044622]
ko04512	ECM-receptor interaction	1.91069e-13	ENSSSCT00000034695	CD44	CD44 molecule (Indian blood group) [Source:HGNC Symbol;Acc:HGNC:1681]
ko04512	ECM-receptor interaction	1.91069e-13	ENSSSCT00000035454	CD44	CD44 molecule (Indian blood group) [Source:HGNC Symbol;Acc:HGNC:1681]
ko04512	ECM-receptor interaction	1.91069e-13	ENSSSCT00000035508	CD36	Sus scrofa CD36 molecule (thrombospondin receptor) (CD36), mRNA. [Source:RefSeq mRNA;Acc:NM_001044622]
ko04512	ECM-receptor interaction	1.91069e-13	ENSSSCT00000036240	CD44	CD44 molecule (Indian blood group) [Source:HGNC Symbol;Acc:HGNC:1681]
ko04640	Hematopoietic cell lineage	9.04042e-09	ENSSSCT00000000773	CD9	Uncharacterized protein {ECO:0000313|Ensembl:ENSSSCP00000000757} [Source:UniProtKB/TrEMBL;Acc:F1SL24]
ko04640	Hematopoietic cell lineage	9.04042e-09	ENSSSCT00000012960	TFRC	Sus scrofa transferrin receptor (p90, CD71) (TFRC), mRNA. [Source:RefSeq mRNA;Acc:NM_214001]
ko04640	Hematopoietic cell lineage	9.04042e-09	ENSSSCT00000014523	CD44	CD44 molecule (Indian blood group) [Source:HGNC Symbol;Acc:HGNC:1681]
ko04640	Hematopoietic cell lineage	9.04042e-09	ENSSSCT00000015787	CSF1R	colony stimulating factor 1 receptor [Source:HGNC Symbol;Acc:HGNC:2433]
ko04640	Hematopoietic cell lineage	9.04042e-09	ENSSSCT00000016780	CD36	Sus scrofa CD36 molecule (thrombospondin receptor) (CD36), mRNA. [Source:RefSeq mRNA;Acc:NM_001044622]
ko04640	Hematopoietic cell lineage	9.04042e-09	ENSSSCT00000018389	ITGA1	integrin, alpha 1 [Source:HGNC Symbol;Acc:HGNC:6134]
ko04640	Hematopoietic cell lineage	9.04042e-09	ENSSSCT00000032710	TFRC	Sus scrofa transferrin receptor (p90, CD71) (TFRC), mRNA. [Source:RefSeq mRNA;Acc:NM_214001]
ko04640	Hematopoietic cell lineage	9.04042e-09	ENSSSCT00000033268	CD44	CD44 molecule (Indian blood group) [Source:HGNC Symbol;Acc:HGNC:1681]
ko04640	Hematopoietic cell lineage	9.04042e-09	ENSSSCT00000033911	CD44	CD44 molecule (Indian blood group) [Source:HGNC Symbol;Acc:HGNC:1681]
ko04640	Hematopoietic cell lineage	9.04042e-09	ENSSSCT00000034116	TFRC	Sus scrofa transferrin receptor (p90, CD71) (TFRC), mRNA. [Source:RefSeq mRNA;Acc:NM_214001]
ko04640	Hematopoietic cell lineage	9.04042e-09	ENSSSCT00000034458	ITGA1	integrin, alpha 1 [Source:HGNC Symbol;Acc:HGNC:6134]
ko04640	Hematopoietic cell lineage	9.04042e-09	ENSSSCT00000034523	CD44	CD44 molecule (Indian blood group) [Source:HGNC Symbol;Acc:HGNC:1681]
ko04640	Hematopoietic cell lineage	9.04042e-09	ENSSSCT00000034535	TFRC	Sus scrofa transferrin receptor (p90, CD71) (TFRC), mRNA. [Source:RefSeq mRNA;Acc:NM_214001]
ko04640	Hematopoietic cell lineage	9.04042e-09	ENSSSCT00000034552	CD36	Sus scrofa CD36 molecule (thrombospondin receptor) (CD36), mRNA. [Source:RefSeq mRNA;Acc:NM_001044622]
ko04640	Hematopoietic cell lineage	9.04042e-09	ENSSSCT00000034695	CD44	CD44 molecule (Indian blood group) [Source:HGNC Symbol;Acc:HGNC:1681]
ko04640	Hematopoietic cell lineage	9.04042e-09	ENSSSCT00000035454	CD44	CD44 molecule (Indian blood group) [Source:HGNC Symbol;Acc:HGNC:1681]
ko04640	Hematopoietic cell lineage	9.04042e-09	ENSSSCT00000035508	CD36	Sus scrofa CD36 molecule (thrombospondin receptor) (CD36), mRNA. [Source:RefSeq mRNA;Acc:NM_001044622]
ko04640	Hematopoietic cell lineage	9.04042e-09	ENSSSCT00000036240	CD44	CD44 molecule (Indian blood group) [Source:HGNC Symbol;Acc:HGNC:1681]
ko04974	Protein digestion and absorption	0.000194358	ENSSSCT00000002577	SLC8A3	solute carrier family 8 (sodium/calcium exchanger), member 3 [Source:HGNC Symbol;Acc:HGNC:11070]
ko04974	Protein digestion and absorption	0.000194358	ENSSSCT00000004955	COL12A1	Uncharacterized protein {ECO:0000313|Ensembl:ENSSSCP00000004838} [Source:UniProtKB/TrEMBL;Acc:F1RQI0]
ko04974	Protein digestion and absorption	0.000194358	ENSSSCT00000006580	COL14A1	collagen, type XIV, alpha 1 [Source:HGNC Symbol;Acc:HGNC:2191]
ko04974	Protein digestion and absorption	0.000194358	ENSSSCT00000013747	COL4A5	Uncharacterized protein {ECO:0000313|Ensembl:ENSSSCP00000013369} [Source:UniProtKB/TrEMBL;Acc:F1RXI2]
ko04974	Protein digestion and absorption	0.000194358	ENSSSCT00000016699	COL1A2	Sus scrofa collagen, type I, alpha 2 (COL1A2), mRNA. [Source:RefSeq mRNA;Acc:NM_001243655]
ko04974	Protein digestion and absorption	0.000194358	ENSSSCT00000017460	COL5A2	Sus scrofa collagen, type V, alpha 2 (COL5A2), mRNA. [Source:RefSeq mRNA;Acc:NM_001105289]
ko04974	Protein digestion and absorption	0.000194358	ENSSSCT00000019535	ATP1B2	ATPase, Na+/K+ transporting, beta 2 polypeptide [Source:HGNC Symbol;Acc:HGNC:805]
ko04974	Protein digestion and absorption	0.000194358	ENSSSCT00000035287	COL14A1	collagen, type XIV, alpha 1 [Source:HGNC Symbol;Acc:HGNC:2191]
ko04510	Focal adhesion	0.000733049	ENSSSCT00000004436	THBS2	thrombospondin 2 [Source:HGNC Symbol;Acc:HGNC:11786]
ko04510	Focal adhesion	0.000733049	ENSSSCT00000010091	SPP1	Sus scrofa secreted phosphoprotein 1 (SPP1), mRNA. [Source:RefSeq mRNA;Acc:NM_214023]
ko04510	Focal adhesion	0.000733049	ENSSSCT00000010095	IBSP	Bone sialoprotein 2 [Source:UniProtKB/Swiss-Prot;Acc:P31936]
ko04510	Focal adhesion	0.000733049	ENSSSCT00000010107	MAPK10	mitogen-activated protein kinase 10 [Source:HGNC Symbol;Acc:HGNC:6872]
ko04510	Focal adhesion	0.000733049	ENSSSCT00000013747	COL4A5	Uncharacterized protein {ECO:0000313|Ensembl:ENSSSCP00000013369} [Source:UniProtKB/TrEMBL;Acc:F1RXI2]
ko04510	Focal adhesion	0.000733049	ENSSSCT00000015300	FLT4	fms-related tyrosine kinase 4 [Source:HGNC Symbol;Acc:HGNC:3767]
ko04510	Focal adhesion	0.000733049	ENSSSCT00000016699	COL1A2	Sus scrofa collagen, type I, alpha 2 (COL1A2), mRNA. [Source:RefSeq mRNA;Acc:NM_001243655]
ko04510	Focal adhesion	0.000733049	ENSSSCT00000016946	LAMC2	Uncharacterized protein {ECO:0000313|Ensembl:ENSSSCP00000016492} [Source:UniProtKB/TrEMBL;Acc:F1S662]
ko04510	Focal adhesion	0.000733049	ENSSSCT00000017298	ITGB6	integrin beta-6 precursor [Source:RefSeq peptide;Acc:NP_001090892]
ko04510	Focal adhesion	0.000733049	ENSSSCT00000017460	COL5A2	Sus scrofa collagen, type V, alpha 2 (COL5A2), mRNA. [Source:RefSeq mRNA;Acc:NM_001105289]
ko04510	Focal adhesion	0.000733049	ENSSSCT00000018113	CAV2	Sus scrofa caveolin 2 (CAV2), mRNA. [Source:RefSeq mRNA;Acc:NM_001123091]
ko04510	Focal adhesion	0.000733049	ENSSSCT00000018389	ITGA1	integrin, alpha 1 [Source:HGNC Symbol;Acc:HGNC:6134]
ko04510	Focal adhesion	0.000733049	ENSSSCT00000034458	ITGA1	integrin, alpha 1 [Source:HGNC Symbol;Acc:HGNC:6134]
ko04510	Focal adhesion	0.000733049	ENSSSCT00000034512	IBSP	Bone sialoprotein 2 [Source:UniProtKB/Swiss-Prot;Acc:P31936]
ko04510	Focal adhesion	0.000733049	ENSSSCT00000036195	MAPK10	mitogen-activated protein kinase 10 [Source:HGNC Symbol;Acc:HGNC:6872]
ko04145	Phagosome	0.0028566	ENSSSCT00000001609	HLA-DRA	Sus scrofa MHC class II DR-alpha (SLA-DRA), mRNA. [Source:RefSeq mRNA;Acc:NM_001113706]
ko04145	Phagosome	0.0028566	ENSSSCT00000004436	THBS2	thrombospondin 2 [Source:HGNC Symbol;Acc:HGNC:11786]
ko04145	Phagosome	0.0028566	ENSSSCT00000007284	CTSS	cathepsin S [Source:HGNC Symbol;Acc:HGNC:2545]
ko04145	Phagosome	0.0028566	ENSSSCT00000012082	MRC1	mannose receptor, C type 1 [Source:HGNC Symbol;Acc:HGNC:7228]
ko04145	Phagosome	0.0028566	ENSSSCT00000012960	TFRC	Sus scrofa transferrin receptor (p90, CD71) (TFRC), mRNA. [Source:RefSeq mRNA;Acc:NM_214001]
ko04145	Phagosome	0.0028566	ENSSSCT00000016780	CD36	Sus scrofa CD36 molecule (thrombospondin receptor) (CD36), mRNA. [Source:RefSeq mRNA;Acc:NM_001044622]
ko04145	Phagosome	0.0028566	ENSSSCT00000032710	TFRC	Sus scrofa transferrin receptor (p90, CD71) (TFRC), mRNA. [Source:RefSeq mRNA;Acc:NM_214001]
ko04145	Phagosome	0.0028566	ENSSSCT00000034116	TFRC	Sus scrofa transferrin receptor (p90, CD71) (TFRC), mRNA. [Source:RefSeq mRNA;Acc:NM_214001]
ko04145	Phagosome	0.0028566	ENSSSCT00000034535	TFRC	Sus scrofa transferrin receptor (p90, CD71) (TFRC), mRNA. [Source:RefSeq mRNA;Acc:NM_214001]
ko04145	Phagosome	0.0028566	ENSSSCT00000034552	CD36	Sus scrofa CD36 molecule (thrombospondin receptor) (CD36), mRNA. [Source:RefSeq mRNA;Acc:NM_001044622]
ko04145	Phagosome	0.0028566	ENSSSCT00000035508	CD36	Sus scrofa CD36 molecule (thrombospondin receptor) (CD36), mRNA. [Source:RefSeq mRNA;Acc:NM_001044622]
ko04145	Phagosome	0.0028566	ENSSSCT00000035897	MRC1	mannose receptor, C type 1 [Source:HGNC Symbol;Acc:HGNC:7228]
ko05144	Malaria	0.00782833	ENSSSCT00000003350	TGFB1	transforming growth factor beta-1 precursor [Source:RefSeq peptide;Acc:NP_999180]
ko05144	Malaria	0.00782833	ENSSSCT00000004436	THBS2	thrombospondin 2 [Source:HGNC Symbol;Acc:HGNC:11786]
ko05144	Malaria	0.00782833	ENSSSCT00000016780	CD36	Sus scrofa CD36 molecule (thrombospondin receptor) (CD36), mRNA. [Source:RefSeq mRNA;Acc:NM_001044622]
ko05144	Malaria	0.00782833	ENSSSCT00000019290	CCL2	Sus scrofa chemokine (C-C motif) ligand 2 (CCL2), mRNA. [Source:RefSeq mRNA;Acc:NM_214214]
ko05144	Malaria	0.00782833	ENSSSCT00000034552	CD36	Sus scrofa CD36 molecule (thrombospondin receptor) (CD36), mRNA. [Source:RefSeq mRNA;Acc:NM_001044622]
ko05144	Malaria	0.00782833	ENSSSCT00000035508	CD36	Sus scrofa CD36 molecule (thrombospondin receptor) (CD36), mRNA. [Source:RefSeq mRNA;Acc:NM_001044622]
ko05144	Malaria	0.00782833	ENSSSCT00000036469	TGFB1	transforming growth factor beta-1 precursor [Source:RefSeq peptide;Acc:NP_999180]
ko04916	Melanogenesis	0.0109399	ENSSSCT00000005725	TYRP1	Sus scrofa tyrosinase-related protein 1 (TYRP1), mRNA. [Source:RefSeq mRNA;Acc:NM_001025226]
ko04916	Melanogenesis	0.0109399	ENSSSCT00000010018	LEF1	Sus scrofa lymphoid enhancer-binding factor 1 (LEF1), mRNA. [Source:RefSeq mRNA;Acc:NM_001129967]
ko04916	Melanogenesis	0.0109399	ENSSSCT00000010405	DCT	L-dopachrome tautomerase [Source:UniProtKB/Swiss-Prot;Acc:Q4R1H1]
ko04916	Melanogenesis	0.0109399	ENSSSCT00000014487	CREB3L1	cAMP responsive element binding protein 3-like 1 [Source:HGNC Symbol;Acc:HGNC:18856]
ko04916	Melanogenesis	0.0109399	ENSSSCT00000018091	WNT16	wingless-type MMTV integration site family, member 16 [Source:HGNC Symbol;Acc:HGNC:16267]
ko05146	Amoebiasis	0.0222029	ENSSSCT00000003350	TGFB1	transforming growth factor beta-1 precursor [Source:RefSeq peptide;Acc:NP_999180]
ko05146	Amoebiasis	0.0222029	ENSSSCT00000013747	COL4A5	Uncharacterized protein {ECO:0000313|Ensembl:ENSSSCP00000013369} [Source:UniProtKB/TrEMBL;Acc:F1RXI2]
ko05146	Amoebiasis	0.0222029	ENSSSCT00000016699	COL1A2	Sus scrofa collagen, type I, alpha 2 (COL1A2), mRNA. [Source:RefSeq mRNA;Acc:NM_001243655]
ko05146	Amoebiasis	0.0222029	ENSSSCT00000016946	LAMC2	Uncharacterized protein {ECO:0000313|Ensembl:ENSSSCP00000016492} [Source:UniProtKB/TrEMBL;Acc:F1S662]
ko05146	Amoebiasis	0.0222029	ENSSSCT00000017460	COL5A2	Sus scrofa collagen, type V, alpha 2 (COL5A2), mRNA. [Source:RefSeq mRNA;Acc:NM_001105289]
ko05146	Amoebiasis	0.0222029	ENSSSCT00000036469	TGFB1	transforming growth factor beta-1 precursor [Source:RefSeq peptide;Acc:NP_999180]
ko00860	Porphyrin and chlorophyll metabolism	0.0224845	ENSSSCT00000012809	CP	ceruloplasmin (ferroxidase) [Source:HGNC Symbol;Acc:HGNC:2295]
ko00860	Porphyrin and chlorophyll metabolism	0.0224845	ENSSSCT00000033091	CP	ceruloplasmin (ferroxidase) [Source:HGNC Symbol;Acc:HGNC:2295]
ko00860	Porphyrin and chlorophyll metabolism	0.0224845	ENSSSCT00000034342	CP	ceruloplasmin (ferroxidase) [Source:HGNC Symbol;Acc:HGNC:2295]
ko04080	Neuroactive ligand-receptor interaction	0.0234569	ENSSSCT00000000035	TSPO	translocator protein (18kDa) [Source:HGNC Symbol;Acc:HGNC:1158]
ko04080	Neuroactive ligand-receptor interaction	0.0234569	ENSSSCT00000004158	LPAR3	Sus scrofa lysophosphatidic acid receptor 3 (LPAR3), mRNA. [Source:RefSeq mRNA;Acc:NM_001162402]
ko04080	Neuroactive ligand-receptor interaction	0.0234569	ENSSSCT00000004166	PTGFR	Sus scrofa prostaglandin F receptor (FP) (PTGFR), mRNA. [Source:RefSeq mRNA;Acc:NM_214059]
ko04080	Neuroactive ligand-receptor interaction	0.0234569	ENSSSCT00000011625	ADRA2A	Sus scrofa adrenoceptor alpha 2A (ADRA2A), mRNA. [Source:RefSeq mRNA;Acc:NM_214400]
ko04080	Neuroactive ligand-receptor interaction	0.0234569	ENSSSCT00000012277	THRB	thyroid hormone receptor, beta [Source:HGNC Symbol;Acc:HGNC:11799]
ko04080	Neuroactive ligand-receptor interaction	0.0234569	ENSSSCT00000015390	F2RL2	coagulation factor II (thrombin) receptor-like 2 [Source:HGNC Symbol;Acc:HGNC:3539]
ko04080	Neuroactive ligand-receptor interaction	0.0234569	ENSSSCT00000018151	ADCYAP1R1	Sus scrofa adenylate cyclase activating polypeptide 1 (pituitary) receptor type I (ADCYAP1R1), mRNA. [Source:RefSeq mRNA;Acc:NM_001199808]
ko04080	Neuroactive ligand-receptor interaction	0.0234569	ENSSSCT00000030340	ADCYAP1R1	Sus scrofa adenylate cyclase activating polypeptide 1 (pituitary) receptor type I (ADCYAP1R1), mRNA. [Source:RefSeq mRNA;Acc:NM_001199808]
ko04144	Endocytosis	0.026837	ENSSSCT00000003350	TGFB1	transforming growth factor beta-1 precursor [Source:RefSeq peptide;Acc:NP_999180]
ko04144	Endocytosis	0.026837	ENSSSCT00000005707	SH3GL2	SH3-domain GRB2-like 2 [Source:HGNC Symbol;Acc:HGNC:10831]
ko04144	Endocytosis	0.026837	ENSSSCT00000007081	NTRK1	neurotrophic tyrosine kinase, receptor, type 1 [Source:HGNC Symbol;Acc:HGNC:8031]
ko04144	Endocytosis	0.026837	ENSSSCT00000012960	TFRC	Sus scrofa transferrin receptor (p90, CD71) (TFRC), mRNA. [Source:RefSeq mRNA;Acc:NM_214001]
ko04144	Endocytosis	0.026837	ENSSSCT00000015787	CSF1R	colony stimulating factor 1 receptor [Source:HGNC Symbol;Acc:HGNC:2433]
ko04144	Endocytosis	0.026837	ENSSSCT00000018113	CAV2	Sus scrofa caveolin 2 (CAV2), mRNA. [Source:RefSeq mRNA;Acc:NM_001123091]
ko04144	Endocytosis	0.026837	ENSSSCT00000032710	TFRC	Sus scrofa transferrin receptor (p90, CD71) (TFRC), mRNA. [Source:RefSeq mRNA;Acc:NM_214001]
ko04144	Endocytosis	0.026837	ENSSSCT00000034116	TFRC	Sus scrofa transferrin receptor (p90, CD71) (TFRC), mRNA. [Source:RefSeq mRNA;Acc:NM_214001]
ko04144	Endocytosis	0.026837	ENSSSCT00000034535	TFRC	Sus scrofa transferrin receptor (p90, CD71) (TFRC), mRNA. [Source:RefSeq mRNA;Acc:NM_214001]
ko04144	Endocytosis	0.026837	ENSSSCT00000036469	TGFB1	transforming growth factor beta-1 precursor [Source:RefSeq peptide;Acc:NP_999180]
ko05217	Basal cell carcinoma	0.030747	ENSSSCT00000009905	HIP	hedgehog interacting protein [Source:HGNC Symbol;Acc:HGNC:14866]
ko05217	Basal cell carcinoma	0.030747	ENSSSCT00000010018	LEF1	Sus scrofa lymphoid enhancer-binding factor 1 (LEF1), mRNA. [Source:RefSeq mRNA;Acc:NM_001129967]
ko05217	Basal cell carcinoma	0.030747	ENSSSCT00000018091	WNT16	wingless-type MMTV integration site family, member 16 [Source:HGNC Symbol;Acc:HGNC:16267]
ko04340	Hedgehog signaling pathway	0.0338098	ENSSSCT00000009905	HIP	hedgehog interacting protein [Source:HGNC Symbol;Acc:HGNC:14866]
ko04340	Hedgehog signaling pathway	0.0338098	ENSSSCT00000017645	IHH	Sus scrofa Indian hedgehog (IHH), mRNA. [Source:RefSeq mRNA;Acc:NM_001244470]
ko04340	Hedgehog signaling pathway	0.0338098	ENSSSCT00000018091	WNT16	wingless-type MMTV integration site family, member 16 [Source:HGNC Symbol;Acc:HGNC:16267]
ko04920	Adipocytokine signaling pathway	0.0356958	ENSSSCT00000010107	MAPK10	mitogen-activated protein kinase 10 [Source:HGNC Symbol;Acc:HGNC:6872]
ko04920	Adipocytokine signaling pathway	0.0356958	ENSSSCT00000016780	CD36	Sus scrofa CD36 molecule (thrombospondin receptor) (CD36), mRNA. [Source:RefSeq mRNA;Acc:NM_001044622]
ko04920	Adipocytokine signaling pathway	0.0356958	ENSSSCT00000018199	NPY	Pro-neuropeptide Y Neuropeptide Y C-flanking peptide of NPY [Source:UniProtKB/Swiss-Prot;Acc:P01304]
ko04920	Adipocytokine signaling pathway	0.0356958	ENSSSCT00000034552	CD36	Sus scrofa CD36 molecule (thrombospondin receptor) (CD36), mRNA. [Source:RefSeq mRNA;Acc:NM_001044622]
ko04920	Adipocytokine signaling pathway	0.0356958	ENSSSCT00000035508	CD36	Sus scrofa CD36 molecule (thrombospondin receptor) (CD36), mRNA. [Source:RefSeq mRNA;Acc:NM_001044622]
ko04920	Adipocytokine signaling pathway	0.0356958	ENSSSCT00000036195	MAPK10	mitogen-activated protein kinase 10 [Source:HGNC Symbol;Acc:HGNC:6872]
ko05210	Colorectal cancer	0.0383493	ENSSSCT00000003350	TGFB1	transforming growth factor beta-1 precursor [Source:RefSeq peptide;Acc:NP_999180]
ko05210	Colorectal cancer	0.0383493	ENSSSCT00000010018	LEF1	Sus scrofa lymphoid enhancer-binding factor 1 (LEF1), mRNA. [Source:RefSeq mRNA;Acc:NM_001129967]
ko05210	Colorectal cancer	0.0383493	ENSSSCT00000010107	MAPK10	mitogen-activated protein kinase 10 [Source:HGNC Symbol;Acc:HGNC:6872]
ko05210	Colorectal cancer	0.0383493	ENSSSCT00000036195	MAPK10	mitogen-activated protein kinase 10 [Source:HGNC Symbol;Acc:HGNC:6872]
ko05210	Colorectal cancer	0.0383493	ENSSSCT00000036469	TGFB1	transforming growth factor beta-1 precursor [Source:RefSeq peptide;Acc:NP_999180]
ko04975	Fat digestion and absorption	0.047574	ENSSSCT00000016780	CD36	Sus scrofa CD36 molecule (thrombospondin receptor) (CD36), mRNA. [Source:RefSeq mRNA;Acc:NM_001044622]
ko04975	Fat digestion and absorption	0.047574	ENSSSCT00000034552	CD36	Sus scrofa CD36 molecule (thrombospondin receptor) (CD36), mRNA. [Source:RefSeq mRNA;Acc:NM_001044622]
ko04975	Fat digestion and absorption	0.047574	ENSSSCT00000035508	CD36	Sus scrofa CD36 molecule (thrombospondin receptor) (CD36), mRNA. [Source:RefSeq mRNA;Acc:NM_001044622]

## Sheet: Significant pathways E40VSE35
Additional file 5: The genes involving significant pathways（p≤0.05) on E40 versus E35
pathway_id	pathway_name	pvalue	Accession	Gene Symbol	annotation
ko00830	Retinol metabolism	0.00217367	ENSSSCT00000009102	CYP26B1	cytochrome P450, family 26, subfamily B, polypeptide 1 [Source:HGNC Symbol;Acc:HGNC:20581]
ko00830	Retinol metabolism	0.00217367	ENSSSCT00000011476	CYP2C49	Sus scrofa cytochrome P450 2C49 (CYP2C49), mRNA. [Source:RefSeq mRNA;Acc:NM_214420]
ko05310	Asthma	0.00232061	ENSSSCT00000001609	HLA-DRA	Sus scrofa MHC class II DR-alpha (SLA-DRA), mRNA. [Source:RefSeq mRNA;Acc:NM_001113706]
ko05310	Asthma	0.00232061	ENSSSCT00000001616	SLADQA1	Sus scrofa MHC class II histocompatibility antigen SLA-DQA (SLA-DQA1), mRNA. [Source:RefSeq mRNA;Acc:NM_001130224]
ko05332	Graft-versus-host disease	0.00347703	ENSSSCT00000001609	HLA-DRA	Sus scrofa MHC class II DR-alpha (SLA-DRA), mRNA. [Source:RefSeq mRNA;Acc:NM_001113706]
ko05332	Graft-versus-host disease	0.00347703	ENSSSCT00000001616	SLADQA1	Sus scrofa MHC class II histocompatibility antigen SLA-DQA (SLA-DQA1), mRNA. [Source:RefSeq mRNA;Acc:NM_001130224]
ko05145	Toxoplasmosis	0.00574861	ENSSSCT00000001609	HLA-DRA	Sus scrofa MHC class II DR-alpha (SLA-DRA), mRNA. [Source:RefSeq mRNA;Acc:NM_001113706]
ko05145	Toxoplasmosis	0.00574861	ENSSSCT00000001616	SLADQA1	Sus scrofa MHC class II histocompatibility antigen SLA-DQA (SLA-DQA1), mRNA. [Source:RefSeq mRNA;Acc:NM_001130224]
ko05145	Toxoplasmosis	0.00574861	ENSSSCT00000016946	LAMC2	Uncharacterized protein {ECO:0000313|Ensembl:ENSSSCP00000016492} [Source:UniProtKB/TrEMBL;Acc:F1S662]
ko05330	Allograft rejection	0.00596636	ENSSSCT00000001609	HLA-DRA	Sus scrofa MHC class II DR-alpha (SLA-DRA), mRNA. [Source:RefSeq mRNA;Acc:NM_001113706]
ko05330	Allograft rejection	0.00596636	ENSSSCT00000001616	SLADQA1	Sus scrofa MHC class II histocompatibility antigen SLA-DQA (SLA-DQA1), mRNA. [Source:RefSeq mRNA;Acc:NM_001130224]
ko04940	Type I diabetes mellitus	0.00644175	ENSSSCT00000001609	HLA-DRA	Sus scrofa MHC class II DR-alpha (SLA-DRA), mRNA. [Source:RefSeq mRNA;Acc:NM_001113706]
ko04940	Type I diabetes mellitus	0.00644175	ENSSSCT00000001616	SLADQA1	Sus scrofa MHC class II histocompatibility antigen SLA-DQA (SLA-DQA1), mRNA. [Source:RefSeq mRNA;Acc:NM_001130224]
ko05320	Autoimmune thyroid disease	0.00644175	ENSSSCT00000001609	HLA-DRA	Sus scrofa MHC class II DR-alpha (SLA-DRA), mRNA. [Source:RefSeq mRNA;Acc:NM_001113706]
ko05320	Autoimmune thyroid disease	0.00644175	ENSSSCT00000001616	SLADQA1	Sus scrofa MHC class II histocompatibility antigen SLA-DQA (SLA-DQA1), mRNA. [Source:RefSeq mRNA;Acc:NM_001130224]
ko00590	Arachidonic acid metabolism	0.00693404	ENSSSCT00000006255	PTGES	Sus scrofa prostaglandin E synthase (PTGES), mRNA. [Source:RefSeq mRNA;Acc:NM_001038631]
ko00590	Arachidonic acid metabolism	0.00693404	ENSSSCT00000011476	CYP2C9	Sus scrofa cytochrome P450 2C49 (CYP2C49), mRNA. [Source:RefSeq mRNA;Acc:NM_214420]
ko04672	Intestinal immune network for IgA production	0.00770388	ENSSSCT00000001609	HLA-DRA	Sus scrofa MHC class II DR-alpha (SLA-DRA), mRNA. [Source:RefSeq mRNA;Acc:NM_001113706]
ko04672	Intestinal immune network for IgA production	0.00770388	ENSSSCT00000001616	SLADQA1	Sus scrofa MHC class II histocompatibility antigen SLA-DQA (SLA-DQA1), mRNA. [Source:RefSeq mRNA;Acc:NM_001130224]
ko04612	Antigen processing and presentation	0.00823784	ENSSSCT00000001609	HLA-DRA	Sus scrofa MHC class II DR-alpha (SLA-DRA), mRNA. [Source:RefSeq mRNA;Acc:NM_001113706]
ko04612	Antigen processing and presentation	0.00823784	ENSSSCT00000001616	SLADQA1	Sus scrofa MHC class II histocompatibility antigen SLA-DQA (SLA-DQA1), mRNA. [Source:RefSeq mRNA;Acc:NM_001130224]
ko05150	Staphylococcus aureus infection	0.00878822	ENSSSCT00000001609	HLA-DRA	Sus scrofa MHC class II DR-alpha (SLA-DRA), mRNA. [Source:RefSeq mRNA;Acc:NM_001113706]
ko05150	Staphylococcus aureus infection	0.00878822	ENSSSCT00000001616	SLADQA1	Sus scrofa MHC class II histocompatibility antigen SLA-DQA (SLA-DQA1), mRNA. [Source:RefSeq mRNA;Acc:NM_001130224]
ko05322	Systemic lupus erythematosus	0.0124278	ENSSSCT00000001609	HLA-DRA	Sus scrofa MHC class II DR-alpha (SLA-DRA), mRNA. [Source:RefSeq mRNA;Acc:NM_001113706]
ko05322	Systemic lupus erythematosus	0.0124278	ENSSSCT00000001616	SLADQA1	Sus scrofa MHC class II histocompatibility antigen SLA-DQA (SLA-DQA1), mRNA. [Source:RefSeq mRNA;Acc:NM_001130224]
ko05416	Viral myocarditis	0.0162544	ENSSSCT00000001609	HLA-DRA	Sus scrofa MHC class II DR-alpha (SLA-DRA), mRNA. [Source:RefSeq mRNA;Acc:NM_001113706]
ko05416	Viral myocarditis	0.0162544	ENSSSCT00000001616	SLADQA1	Sus scrofa MHC class II histocompatibility antigen SLA-DQA (SLA-DQA1), mRNA. [Source:RefSeq mRNA;Acc:NM_001130224]
ko05140	Leishmaniasis	0.0189234	ENSSSCT00000001609	HLA-DRA	Sus scrofa MHC class II DR-alpha (SLA-DRA), mRNA. [Source:RefSeq mRNA;Acc:NM_001113706]
ko05140	Leishmaniasis	0.0189234	ENSSSCT00000001616	SLADQA1	Sus scrofa MHC class II histocompatibility antigen SLA-DQA (SLA-DQA1), mRNA. [Source:RefSeq mRNA;Acc:NM_001130224]
ko00601	Glycosphingolipid biosynthesis - lacto and neolacto series	0.026102	ENSSSCT00000011816	B3GALT2	UDP-Gal:betaGlcNAc beta 1,3-galactosyltransferase, polypeptide 2 [Source:HGNC Symbol;Acc:HGNC:917]
ko05323	Rheumatoid arthritis	0.0293731	ENSSSCT00000001609	HLA-DRA	Sus scrofa MHC class II DR-alpha (SLA-DRA), mRNA. [Source:RefSeq mRNA;Acc:NM_001113706]
ko05323	Rheumatoid arthritis	0.0293731	ENSSSCT00000001616	SLADQA1	Sus scrofa MHC class II histocompatibility antigen SLA-DQA (SLA-DQA1), mRNA. [Source:RefSeq mRNA;Acc:NM_001130224]
ko00591	Linoleic acid metabolism	0.0354405	ENSSSCT00000011476	CYP2C9	Sus scrofa cytochrome P450 2C49 (CYP2C49), mRNA. [Source:RefSeq mRNA;Acc:NM_214420]
ko00030	Pentose phosphate pathway	0.0400795	ENSSSCT00000009598	PGM2	Uncharacterized protein {ECO:0000313|Ensembl:ENSSSCP00000009351} [Source:UniProtKB/TrEMBL;Acc:F1S4K7]
ko00052	Galactose metabolism	0.0446984	ENSSSCT00000009598	PGM2	Uncharacterized protein {ECO:0000313|Ensembl:ENSSSCP00000009351} [Source:UniProtKB/TrEMBL;Acc:F1S4K7]
ko00980	Metabolism of xenobiotics by cytochrome P450	0.0492972	ENSSSCT00000011476	CYP2C9	Sus scrofa cytochrome P450 2C49 (CYP2C49), mRNA. [Source:RefSeq mRNA;Acc:NM_214420]

## Sheet: Significant pathways E45VSE40
Additional file 5: The genes involving significant pathways（p≤0.05) on E45 versus E40
pathway_id	pathway_name	pvalue	Accession	Gene Symbol	annotation
ko05414	Dilated cardiomyopathy	1.71674e-06	ENSSSCT00000005302	ACTC1	Sus scrofa actin, alpha, cardiac muscle 1 (ACTC1), mRNA. [Source:RefSeq mRNA;Acc:NM_001170517]
ko05414	Dilated cardiomyopathy	1.71674e-06	ENSSSCT00000005854	TPM2	Sus scrofa tropomyosin 2 (beta) (TPM2), mRNA. [Source:RefSeq mRNA;Acc:NM_001129947]
ko05414	Dilated cardiomyopathy	1.71674e-06	ENSSSCT00000010774	MLC2V	Sus scrofa myosin light chain 2V (MLC2V), mRNA. [Source:RefSeq mRNA;Acc:NM_213791]
ko05414	Dilated cardiomyopathy	1.71674e-06	ENSSSCT00000012400	MYL3	Sus scrofa myosin, light chain 3, alkali; ventricular, skeletal, slow (MYL3), mRNA. [Source:RefSeq mRNA;Acc:NM_001278773]
ko05414	Dilated cardiomyopathy	1.71674e-06	ENSSSCT00000012521	TNNC1	Sus scrofa troponin C type 1 (slow) (TNNC1), mRNA. [Source:RefSeq mRNA;Acc:NM_001130243]
ko05414	Dilated cardiomyopathy	1.71674e-06	ENSSSCT00000018391	ITGA2	Sus scrofa integrin, alpha 2 (CD49B, alpha 2 subunit of VLA-2 receptor) (ITGA2), mRNA. [Source:RefSeq mRNA;Acc:NM_001244272]
ko05414	Dilated cardiomyopathy	1.71674e-06	ENSSSCT00000019063	CACNB1	Uncharacterized protein {ECO:0000313|Ensembl:ENSSSCP00000018557} [Source:UniProtKB/TrEMBL;Acc:F1RWK8]
ko05414	Dilated cardiomyopathy	1.71674e-06	ENSSSCT00000032880	ITGA2	Sus scrofa integrin, alpha 2 (CD49B, alpha 2 subunit of VLA-2 receptor) (ITGA2), mRNA. [Source:RefSeq mRNA;Acc:NM_001244272]
ko05414	Dilated cardiomyopathy	1.71674e-06	ENSSSCT00000032891	ITGA2	Sus scrofa integrin, alpha 2 (CD49B, alpha 2 subunit of VLA-2 receptor) (ITGA2), mRNA. [Source:RefSeq mRNA;Acc:NM_001244272]
ko05414	Dilated cardiomyopathy	1.71674e-06	ENSSSCT00000034283	ITGA2	Sus scrofa integrin, alpha 2 (CD49B, alpha 2 subunit of VLA-2 receptor) (ITGA2), mRNA. [Source:RefSeq mRNA;Acc:NM_001244272]
ko05410	Hypertrophic cardiomyopathy (HCM)	6.35693e-06	ENSSSCT00000005302	ACTC1	Sus scrofa actin, alpha, cardiac muscle 1 (ACTC1), mRNA. [Source:RefSeq mRNA;Acc:NM_001170517]
ko05410	Hypertrophic cardiomyopathy (HCM)	6.35693e-06	ENSSSCT00000005854	TPM2	Sus scrofa tropomyosin 2 (beta) (TPM2), mRNA. [Source:RefSeq mRNA;Acc:NM_001129947]
ko05410	Hypertrophic cardiomyopathy (HCM)	6.35693e-06	ENSSSCT00000010774	MLC2V	Sus scrofa myosin light chain 2V (MLC2V), mRNA. [Source:RefSeq mRNA;Acc:NM_213791]
ko05410	Hypertrophic cardiomyopathy (HCM)	6.35693e-06	ENSSSCT00000012400	MYL3	Sus scrofa myosin, light chain 3, alkali; ventricular, skeletal, slow (MYL3), mRNA. [Source:RefSeq mRNA;Acc:NM_001278773]
ko05410	Hypertrophic cardiomyopathy (HCM)	6.35693e-06	ENSSSCT00000012521	TNNC1	Sus scrofa troponin C type 1 (slow) (TNNC1), mRNA. [Source:RefSeq mRNA;Acc:NM_001130243]
ko05410	Hypertrophic cardiomyopathy (HCM)	6.35693e-06	ENSSSCT00000018391	ITGA2	Sus scrofa integrin, alpha 2 (CD49B, alpha 2 subunit of VLA-2 receptor) (ITGA2), mRNA. [Source:RefSeq mRNA;Acc:NM_001244272]
ko05410	Hypertrophic cardiomyopathy (HCM)	6.35693e-06	ENSSSCT00000019063	CACNB1	Uncharacterized protein {ECO:0000313|Ensembl:ENSSSCP00000018557} [Source:UniProtKB/TrEMBL;Acc:F1RWK8]
ko05410	Hypertrophic cardiomyopathy (HCM)	6.35693e-06	ENSSSCT00000032880	ITGA2	Sus scrofa integrin, alpha 2 (CD49B, alpha 2 subunit of VLA-2 receptor) (ITGA2), mRNA. [Source:RefSeq mRNA;Acc:NM_001244272]
ko05410	Hypertrophic cardiomyopathy (HCM)	6.35693e-06	ENSSSCT00000032891	ITGA2	Sus scrofa integrin, alpha 2 (CD49B, alpha 2 subunit of VLA-2 receptor) (ITGA2), mRNA. [Source:RefSeq mRNA;Acc:NM_001244272]
ko05410	Hypertrophic cardiomyopathy (HCM)	6.35693e-06	ENSSSCT00000034283	ITGA2	Sus scrofa integrin, alpha 2 (CD49B, alpha 2 subunit of VLA-2 receptor) (ITGA2), mRNA. [Source:RefSeq mRNA;Acc:NM_001244272]
ko04530	Tight junction	1.01501e-05	ENSSSCT00000002271	MYH7	Sus scrofa myosin, heavy chain 7, cardiac muscle, beta (MYH7), mRNA. [Source:RefSeq mRNA;Acc:NM_213855]
ko04530	Tight junction	1.01501e-05	ENSSSCT00000008547	MYLPF	Sus scrofa myosin light chain, phosphorylatable, fast skeletal muscle (MYLPF), mRNA. [Source:RefSeq mRNA;Acc:NM_001006592]
ko04530	Tight junction	1.01501e-05	ENSSSCT00000010774	MLC2V	Sus scrofa myosin light chain 2V (MLC2V), mRNA. [Source:RefSeq mRNA;Acc:NM_213791]
ko04530	Tight junction	1.01501e-05	ENSSSCT00000011106	ACTN2	actinin, alpha 2 [Source:HGNC Symbol;Acc:HGNC:164]
ko04530	Tight junction	1.01501e-05	ENSSSCT00000019597	MYH2	Sus scrofa myosin, heavy chain 2, skeletal muscle, adult (MYH2), mRNA. [Source:RefSeq mRNA;Acc:NM_214136]
ko04530	Tight junction	1.01501e-05	ENSSSCT00000019599	MYH8	NA
ko04530	Tight junction	1.01501e-05	ENSSSCT00000019601	MYH3	myosin, heavy chain 3, skeletal muscle, embryonic [Source:HGNC Symbol;Acc:HGNC:7573]
ko04530	Tight junction	1.01501e-05	ENSSSCT00000035771	MYH7	Sus scrofa myosin, heavy chain 7, cardiac muscle, beta (MYH7), mRNA. [Source:RefSeq mRNA;Acc:NM_213855]
ko05412	Arrhythmogenic right ventricular cardiomyopathy (ARVC)	0.000115322	ENSSSCT00000001118	DSP	desmoplakin [Source:HGNC Symbol;Acc:HGNC:3052]
ko05412	Arrhythmogenic right ventricular cardiomyopathy (ARVC)	0.000115322	ENSSSCT00000011106	ACTN2	actinin, alpha 2 [Source:HGNC Symbol;Acc:HGNC:164]
ko05412	Arrhythmogenic right ventricular cardiomyopathy (ARVC)	0.000115322	ENSSSCT00000018391	ITGA2	Sus scrofa integrin, alpha 2 (CD49B, alpha 2 subunit of VLA-2 receptor) (ITGA2), mRNA. [Source:RefSeq mRNA;Acc:NM_001244272]
ko05412	Arrhythmogenic right ventricular cardiomyopathy (ARVC)	0.000115322	ENSSSCT00000019063	CACNB1	Uncharacterized protein {ECO:0000313|Ensembl:ENSSSCP00000018557} [Source:UniProtKB/TrEMBL;Acc:F1RWK8]
ko05412	Arrhythmogenic right ventricular cardiomyopathy (ARVC)	0.000115322	ENSSSCT00000032880	ITGA2	Sus scrofa integrin, alpha 2 (CD49B, alpha 2 subunit of VLA-2 receptor) (ITGA2), mRNA. [Source:RefSeq mRNA;Acc:NM_001244272]
ko05412	Arrhythmogenic right ventricular cardiomyopathy (ARVC)	0.000115322	ENSSSCT00000032891	ITGA2	Sus scrofa integrin, alpha 2 (CD49B, alpha 2 subunit of VLA-2 receptor) (ITGA2), mRNA. [Source:RefSeq mRNA;Acc:NM_001244272]
ko05412	Arrhythmogenic right ventricular cardiomyopathy (ARVC)	0.000115322	ENSSSCT00000034283	ITGA2	Sus scrofa integrin, alpha 2 (CD49B, alpha 2 subunit of VLA-2 receptor) (ITGA2), mRNA. [Source:RefSeq mRNA;Acc:NM_001244272]
ko04810	Regulation of actin cytoskeleton	0.000603675	ENSSSCT00000008547	MYLPF	Sus scrofa myosin light chain, phosphorylatable, fast skeletal muscle (MYLPF), mRNA. [Source:RefSeq mRNA;Acc:NM_001006592]
ko04810	Regulation of actin cytoskeleton	0.000603675	ENSSSCT00000010774	MLC2V	Sus scrofa myosin light chain 2V (MLC2V), mRNA. [Source:RefSeq mRNA;Acc:NM_213791]
ko04810	Regulation of actin cytoskeleton	0.000603675	ENSSSCT00000011106	ACTN2	actinin, alpha 2 [Source:HGNC Symbol;Acc:HGNC:164]
ko04810	Regulation of actin cytoskeleton	0.000603675	ENSSSCT00000015344	FGFR4	Fibroblast growth factor receptor {ECO:0000256|PIRNR:PIRNR000628} [Source:UniProtKB/TrEMBL;Acc:F1S3B8]
ko04810	Regulation of actin cytoskeleton	0.000603675	ENSSSCT00000018391	ITGA2	Sus scrofa integrin, alpha 2 (CD49B, alpha 2 subunit of VLA-2 receptor) (ITGA2), mRNA. [Source:RefSeq mRNA;Acc:NM_001244272]
ko04810	Regulation of actin cytoskeleton	0.000603675	ENSSSCT00000032880	ITGA2	Sus scrofa integrin, alpha 2 (CD49B, alpha 2 subunit of VLA-2 receptor) (ITGA2), mRNA. [Source:RefSeq mRNA;Acc:NM_001244272]
ko04810	Regulation of actin cytoskeleton	0.000603675	ENSSSCT00000032891	ITGA2	Sus scrofa integrin, alpha 2 (CD49B, alpha 2 subunit of VLA-2 receptor) (ITGA2), mRNA. [Source:RefSeq mRNA;Acc:NM_001244272]
ko04810	Regulation of actin cytoskeleton	0.000603675	ENSSSCT00000034283	ITGA2	Sus scrofa integrin, alpha 2 (CD49B, alpha 2 subunit of VLA-2 receptor) (ITGA2), mRNA. [Source:RefSeq mRNA;Acc:NM_001244272]
ko04810	Regulation of actin cytoskeleton	0.000603675	ENSSSCT00000035375	FGFR4	Fibroblast growth factor receptor {ECO:0000256|PIRNR:PIRNR000628} [Source:UniProtKB/TrEMBL;Acc:F1S3B8]
ko04810	Regulation of actin cytoskeleton	0.000603675	ENSSSCT00000035801	FGFR4	Fibroblast growth factor receptor {ECO:0000256|PIRNR:PIRNR000628} [Source:UniProtKB/TrEMBL;Acc:F1S3B8]
ko04810	Regulation of actin cytoskeleton	0.000603675	ENSSSCT00000036577	FGFR4	Fibroblast growth factor receptor {ECO:0000256|PIRNR:PIRNR000628} [Source:UniProtKB/TrEMBL;Acc:F1S3B8]
ko04510	Focal adhesion	0.000673995	ENSSSCT00000004108	LAMA3	Uncharacterized protein {ECO:0000313|Ensembl:ENSSSCP00000027979} [Source:UniProtKB/TrEMBL;Acc:I3LV27]
ko04510	Focal adhesion	0.000673995	ENSSSCT00000008547	MYLPF	Sus scrofa myosin light chain, phosphorylatable, fast skeletal muscle (MYLPF), mRNA. [Source:RefSeq mRNA;Acc:NM_001006592]
ko04510	Focal adhesion	0.000673995	ENSSSCT00000010774	MLC2V	Sus scrofa myosin light chain 2V (MLC2V), mRNA. [Source:RefSeq mRNA;Acc:NM_213791]
ko04510	Focal adhesion	0.000673995	ENSSSCT00000011106	ACTN2	actinin, alpha 2 [Source:HGNC Symbol;Acc:HGNC:164]
ko04510	Focal adhesion	0.000673995	ENSSSCT00000016946	LAMC2	Uncharacterized protein {ECO:0000313|Ensembl:ENSSSCP00000016492} [Source:UniProtKB/TrEMBL;Acc:F1S662]
ko04510	Focal adhesion	0.000673995	ENSSSCT00000018048	FLNC	filamin C, gamma [Source:HGNC Symbol;Acc:HGNC:3756]
ko04510	Focal adhesion	0.000673995	ENSSSCT00000018391	ITGA2	Sus scrofa integrin, alpha 2 (CD49B, alpha 2 subunit of VLA-2 receptor) (ITGA2), mRNA. [Source:RefSeq mRNA;Acc:NM_001244272]
ko04510	Focal adhesion	0.000673995	ENSSSCT00000024191	LAMA3	Uncharacterized protein {ECO:0000313|Ensembl:ENSSSCP00000027979} [Source:UniProtKB/TrEMBL;Acc:I3LV27]
ko04510	Focal adhesion	0.000673995	ENSSSCT00000032880	ITGA2	Sus scrofa integrin, alpha 2 (CD49B, alpha 2 subunit of VLA-2 receptor) (ITGA2), mRNA. [Source:RefSeq mRNA;Acc:NM_001244272]
ko04510	Focal adhesion	0.000673995	ENSSSCT00000032891	ITGA2	Sus scrofa integrin, alpha 2 (CD49B, alpha 2 subunit of VLA-2 receptor) (ITGA2), mRNA. [Source:RefSeq mRNA;Acc:NM_001244272]
ko04510	Focal adhesion	0.000673995	ENSSSCT00000034283	ITGA2	Sus scrofa integrin, alpha 2 (CD49B, alpha 2 subunit of VLA-2 receptor) (ITGA2), mRNA. [Source:RefSeq mRNA;Acc:NM_001244272]
ko05416	Viral myocarditis	0.00164693	ENSSSCT00000002271	MYH7	Sus scrofa myosin, heavy chain 7, cardiac muscle, beta (MYH7), mRNA. [Source:RefSeq mRNA;Acc:NM_213855]
ko05416	Viral myocarditis	0.00164693	ENSSSCT00000019597	MYH2	Sus scrofa myosin, heavy chain 2, skeletal muscle, adult (MYH2), mRNA. [Source:RefSeq mRNA;Acc:NM_214136]
ko05416	Viral myocarditis	0.00164693	ENSSSCT00000019599	MYH8	NA
ko05416	Viral myocarditis	0.00164693	ENSSSCT00000019601	MYH3	myosin, heavy chain 3, skeletal muscle, embryonic [Source:HGNC Symbol;Acc:HGNC:7573]
ko05416	Viral myocarditis	0.00164693	ENSSSCT00000035771	MYH7	Sus scrofa myosin, heavy chain 7, cardiac muscle, beta (MYH7), mRNA. [Source:RefSeq mRNA;Acc:NM_213855]
ko04260	Cardiac muscle contraction	0.00205854	ENSSSCT00000005302	ACTC1	Sus scrofa actin, alpha, cardiac muscle 1 (ACTC1), mRNA. [Source:RefSeq mRNA;Acc:NM_001170517]
ko04260	Cardiac muscle contraction	0.00205854	ENSSSCT00000005854	TPM2	Sus scrofa tropomyosin 2 (beta) (TPM2), mRNA. [Source:RefSeq mRNA;Acc:NM_001129947]
ko04260	Cardiac muscle contraction	0.00205854	ENSSSCT00000012521	TNNC1	Sus scrofa troponin C type 1 (slow) (TNNC1), mRNA. [Source:RefSeq mRNA;Acc:NM_001130243]
ko04260	Cardiac muscle contraction	0.00205854	ENSSSCT00000019063	CACNB1	Uncharacterized protein {ECO:0000313|Ensembl:ENSSSCP00000018557} [Source:UniProtKB/TrEMBL;Acc:F1RWK8]
ko04512	ECM-receptor interaction	0.00264102	ENSSSCT00000004108	LAMA3	Uncharacterized protein {ECO:0000313|Ensembl:ENSSSCP00000027979} [Source:UniProtKB/TrEMBL;Acc:I3LV27]
ko04512	ECM-receptor interaction	0.00264102	ENSSSCT00000016946	LAMC2	Uncharacterized protein {ECO:0000313|Ensembl:ENSSSCP00000016492} [Source:UniProtKB/TrEMBL;Acc:F1S662]
ko04512	ECM-receptor interaction	0.00264102	ENSSSCT00000018391	ITGA2	Sus scrofa integrin, alpha 2 (CD49B, alpha 2 subunit of VLA-2 receptor) (ITGA2), mRNA. [Source:RefSeq mRNA;Acc:NM_001244272]
ko04512	ECM-receptor interaction	0.00264102	ENSSSCT00000024191	NA	Uncharacterized protein {ECO:0000313|Ensembl:ENSSSCP00000027979} [Source:UniProtKB/TrEMBL;Acc:I3LV27]
ko04512	ECM-receptor interaction	0.00264102	ENSSSCT00000032880	ITGA2	Sus scrofa integrin, alpha 2 (CD49B, alpha 2 subunit of VLA-2 receptor) (ITGA2), mRNA. [Source:RefSeq mRNA;Acc:NM_001244272]
ko04512	ECM-receptor interaction	0.00264102	ENSSSCT00000032891	ITGA2	Sus scrofa integrin, alpha 2 (CD49B, alpha 2 subunit of VLA-2 receptor) (ITGA2), mRNA. [Source:RefSeq mRNA;Acc:NM_001244272]
ko04512	ECM-receptor interaction	0.00264102	ENSSSCT00000034283	ITGA2	Sus scrofa integrin, alpha 2 (CD49B, alpha 2 subunit of VLA-2 receptor) (ITGA2), mRNA. [Source:RefSeq mRNA;Acc:NM_001244272]
ko05222	Small cell lung cancer	0.00408301	ENSSSCT00000004108	LAMA3	Uncharacterized protein {ECO:0000313|Ensembl:ENSSSCP00000027979} [Source:UniProtKB/TrEMBL;Acc:I3LV27]
ko05222	Small cell lung cancer	0.00408301	ENSSSCT00000016946	LAMC2	Uncharacterized protein {ECO:0000313|Ensembl:ENSSSCP00000016492} [Source:UniProtKB/TrEMBL;Acc:F1S662]
ko05222	Small cell lung cancer	0.00408301	ENSSSCT00000018391	ITGA2	Sus scrofa integrin, alpha 2 (CD49B, alpha 2 subunit of VLA-2 receptor) (ITGA2), mRNA. [Source:RefSeq mRNA;Acc:NM_001244272]
ko05222	Small cell lung cancer	0.00408301	ENSSSCT00000024191	NA	Uncharacterized protein {ECO:0000313|Ensembl:ENSSSCP00000027979} [Source:UniProtKB/TrEMBL;Acc:I3LV27]
ko05222	Small cell lung cancer	0.00408301	ENSSSCT00000032880	ITGA2	Sus scrofa integrin, alpha 2 (CD49B, alpha 2 subunit of VLA-2 receptor) (ITGA2), mRNA. [Source:RefSeq mRNA;Acc:NM_001244272]
ko05222	Small cell lung cancer	0.00408301	ENSSSCT00000032891	ITGA2	Sus scrofa integrin, alpha 2 (CD49B, alpha 2 subunit of VLA-2 receptor) (ITGA2), mRNA. [Source:RefSeq mRNA;Acc:NM_001244272]
ko05222	Small cell lung cancer	0.00408301	ENSSSCT00000034283	ITGA2	Sus scrofa integrin, alpha 2 (CD49B, alpha 2 subunit of VLA-2 receptor) (ITGA2), mRNA. [Source:RefSeq mRNA;Acc:NM_001244272]
ko05146	Amoebiasis	0.00975328	ENSSSCT00000001103	SERPINB1	Leukocyte elastase inhibitor {ECO:0000313|Ensembl:ENSSSCP00000001081}; Serpin peptidase inhibitor, clade B (Ovalbumin), member 1 tv1 {ECO:0000313|EMBL:JAA74111.1} [Source:UniProtKB/TrEMBL;Acc:F2Z5B1]
ko05146	Amoebiasis	0.00975328	ENSSSCT00000004108	LAMA3	Uncharacterized protein {ECO:0000313|Ensembl:ENSSSCP00000027979} [Source:UniProtKB/TrEMBL;Acc:I3LV27]
ko05146	Amoebiasis	0.00975328	ENSSSCT00000011106	ACTN2	actinin, alpha 2 [Source:HGNC Symbol;Acc:HGNC:164]
ko05146	Amoebiasis	0.00975328	ENSSSCT00000016946	LAMC2	Uncharacterized protein {ECO:0000313|Ensembl:ENSSSCP00000016492} [Source:UniProtKB/TrEMBL;Acc:F1S662]
ko05146	Amoebiasis	0.00975328	ENSSSCT00000024191	NA	Uncharacterized protein {ECO:0000313|Ensembl:ENSSSCP00000027979} [Source:UniProtKB/TrEMBL;Acc:I3LV27]
ko04010	MAPK signaling pathway	0.0124986	ENSSSCT00000004447	RPS6KA2	ribosomal protein S6 kinase, 90kDa, polypeptide 2 [Source:HGNC Symbol;Acc:HGNC:10431]
ko04010	MAPK signaling pathway	0.0124986	ENSSSCT00000014493	MAPK8IP1	mitogen-activated protein kinase 8 interacting protein 1 [Source:HGNC Symbol;Acc:HGNC:6882]
ko04010	MAPK signaling pathway	0.0124986	ENSSSCT00000015344	FGFR4	Fibroblast growth factor receptor {ECO:0000256|PIRNR:PIRNR000628} [Source:UniProtKB/TrEMBL;Acc:F1S3B8]
ko04010	MAPK signaling pathway	0.0124986	ENSSSCT00000015431	RASGRF2	Ras protein-specific guanine nucleotide-releasing factor 2 [Source:HGNC Symbol;Acc:HGNC:9876]
ko04010	MAPK signaling pathway	0.0124986	ENSSSCT00000018048	FLNC	filamin C, gamma [Source:HGNC Symbol;Acc:HGNC:3756]
ko04010	MAPK signaling pathway	0.0124986	ENSSSCT00000019063	CACNB1	Uncharacterized protein {ECO:0000313|Ensembl:ENSSSCP00000018557} [Source:UniProtKB/TrEMBL;Acc:F1RWK8]
ko04010	MAPK signaling pathway	0.0124986	ENSSSCT00000035375	FGFR4	Fibroblast growth factor receptor {ECO:0000256|PIRNR:PIRNR000628} [Source:UniProtKB/TrEMBL;Acc:F1S3B8]
ko04010	MAPK signaling pathway	0.0124986	ENSSSCT00000035801	FGFR4	Fibroblast growth factor receptor {ECO:0000256|PIRNR:PIRNR000628} [Source:UniProtKB/TrEMBL;Acc:F1S3B8]
ko04010	MAPK signaling pathway	0.0124986	ENSSSCT00000036577	FGFR4	Fibroblast growth factor receptor {ECO:0000256|PIRNR:PIRNR000628} [Source:UniProtKB/TrEMBL;Acc:F1S3B8]

## Sheet: Significant pathways E50VSE45
Additional file 5: The genes involving significant pathways（p≤0.05) on E50 versus E45
pathway_id	pathway_name	pvalue	Accession	Gene Symbol	annotation
ko00910	Nitrogen metabolism	0.00932785	ENSSSCT00000006733	CA2	carbonic anhydrase II [Source:HGNC Symbol;Acc:HGNC:1373]
