# Supplementary material for: Dynamic mRNA Expression Analysis of the Secondary Palatal Morphogenesis in Miniature Pigs
Source: Int J Mol Sci. 2019 Sep 1;20(17):4284. doi: 10.3390/ijms20174284 (PMC6747431; doi:10.3390/ijms20174284)
Supplement: Supplementary file 1 [file ijms-20-04284-s001.zip › supple/Table S6.xlsx]

## Sheet: Sheet1
Additional file 6: The genes identified by signal-gene analysis.
pathway_id	pathway_name	pvalue	Accession	Gene symbol	gene annotation	E4_E35_rpkm	E5_E35_rpkm	E6_E35_rpkm	E1_E30_rpkm	E2_E30_rpkm	E3_E30_rpkm	mean_rpkm_E35	mean_rpkm_E30	log2fold_change	regulation
ko04512	ECM-receptor interaction	1.91069e-13	ENSSSCT00000010095	BSP2	Bone sialoprotein 2 [Source:UniProtKB/Swiss-Prot;Acc:P31936]	636.814	263.456	394.279	6.77328	2.24018	17.2964	431.52	8.77	5.61317	up
ko04512	ECM-receptor interaction	1.91069e-13	ENSSSCT00000016699	COL1A2	Sus scrofa collagen, type I, alpha 2 (COL1A2), mRNA. [Source:RefSeq mRNA;Acc:NM_001243655]	4506.77	3105.02	4143.74	1059.96	1017.67	1211.14	3918.51	1096.26	1.86461	up
ko04512	ECM-receptor interaction	1.91069e-13	ENSSSCT00000016946	LAMC2	Uncharacterized protein {ECO:0000313|Ensembl:ENSSSCP00000016492} [Source:UniProtKB/TrEMBL;Acc:F1S662]
ko04512	ECM-receptor interaction	1.91069e-13	ENSSSCT00000034512	BSP2	Bone sialoprotein 2 [Source:UniProtKB/Swiss-Prot;Acc:P31936]	668.884	282.366	432.489	7.23122	2.76234	19.0787	461.25	9.69	5.56514	up
ko04974	Protein digestion and absorption	0.000194358	ENSSSCT00000006580	COL14A1	collagen, type XIV, alpha 1 [Source:HGNC Symbol;Acc:HGNC:2191]	24.2714	33.8664	41.8684	13.5232	13.4031	11.3489	33.34	12.76	1.41074	up
ko04974	Protein digestion and absorption	0.000194358	ENSSSCT00000016699	COL1A2	Sus scrofa collagen, type I, alpha 2 (COL1A2), mRNA. [Source:RefSeq mRNA;Acc:NM_001243655]	4506.77	3105.02	4143.74	1059.96	1017.67	1211.14	3918.51	1096.26	1.86461	up
ko04974	Protein digestion and absorption	0.000194358	ENSSSCT00000017460	COL5A2	Sus scrofa collagen, type V, alpha 2 (COL5A2), mRNA. [Source:RefSeq mRNA;Acc:NM_001105289]	404.422	403.454	496.945	182.839	185.328	209.826	434.94	192.66	1.19651	up
ko04974	Protein digestion and absorption	0.000194358	ENSSSCT00000035287	COL14A1	collagen, type XIV, alpha 1 [Source:HGNC Symbol;Acc:HGNC:2191]	28.1686	36.845	49.0261	15.7721	15.2559	12.6258	38.01	14.55	1.41353	up
ko04510	Focal adhesion	0.000733049	ENSSSCT00000010095	BSP2	Bone sialoprotein 2 [Source:UniProtKB/Swiss-Prot;Acc:P31936]	636.814	263.456	394.279	6.77328	2.24018	17.2964	431.52	8.77	5.61317	up
ko04510	Focal adhesion	0.000733049	ENSSSCT00000010107	MAPK10	mitogen-activated protein kinase 10 [Source:HGNC Symbol;Acc:HGNC:6872]	0.540184	0.281756	0.284659	1.06212	0.875502	1.38146	0.37	1.11	-1.56266	down
ko04510	Focal adhesion	0.000733049	ENSSSCT00000016699	COL1A2	Sus scrofa collagen, type I, alpha 2 (COL1A2), mRNA. [Source:RefSeq mRNA;Acc:NM_001243655]	4506.77	3105.02	4143.74	1059.96	1017.67	1211.14	3918.51	1096.26	1.86461	up
ko04510	Focal adhesion	0.000733049	ENSSSCT00000016946	LAMC2	Uncharacterized protein {ECO:0000313|Ensembl:ENSSSCP00000016492} [Source:UniProtKB/TrEMBL;Acc:F1S662]
ko04510	Focal adhesion	0.000733049	ENSSSCT00000034512	BSP2	Bone sialoprotein 2 [Source:UniProtKB/Swiss-Prot;Acc:P31936]	668.884	282.366	432.489	7.23122	2.76234	19.0787	461.25	9.69	5.56514	up
ko04510	Focal adhesion	0.000733049	ENSSSCT00000036195	MAPK10	mitogen-activated protein kinase 10 [Source:HGNC Symbol;Acc:HGNC:6872]	0.73456	0.367444	0.472557	1.87461	1.67814	2.48217	0.52	2.01	-1.91535	down
ko05144	Malaria	0.00782833	ENSSSCT00000003350	TGFB1 pre	transforming growth factor beta-1 precursor [Source:RefSeq peptide;Acc:NP_999180]	14.8068	9.52735	15.3509	5.41616	5.14697	4.77044	13.23	5.11	1.40103	up
ko05144	Malaria	0.00782833	ENSSSCT00000036469	TGFB1 pre	transforming growth factor beta-1 precursor [Source:RefSeq peptide;Acc:NP_999180]	12.128	7.77908	11.8386	3.90742	4.50646	3.72422	10.58	4.05	1.41655	up
ko04916	Melanogenesis	0.0109399	ENSSSCT00000018091	WNT16	wingless-type MMTV integration site family, member 16 [Source:HGNC Symbol;Acc:HGNC:16267]	2.42175	1.89151	4.21271	7.21518	8.3718	7.84386	2.84	7.81	-1.43357	down
ko05146	Amoebiasis	0.0222029	ENSSSCT00000003350	TGFB1 pre	transforming growth factor beta-1 precursor [Source:RefSeq peptide;Acc:NP_999180]	14.8068	9.52735	15.3509	5.41616	5.14697	4.77044	13.23	5.11	1.40103	up
ko05146	Amoebiasis	0.0222029	ENSSSCT00000016946	LAMC2	Uncharacterized protein {ECO:0000313|Ensembl:ENSSSCP00000016492} [Source:UniProtKB/TrEMBL;Acc:F1S662]
ko05146	Amoebiasis	0.0222029	ENSSSCT00000036469	TGFB1 pre	transforming growth factor beta-1 precursor [Source:RefSeq peptide;Acc:NP_999180]	12.128	7.77908	11.8386	3.90742	4.50646	3.72422	10.58	4.05	1.41655	up
ko04144	Endocytosis	0.026837	ENSSSCT00000003350	TGFB1 pre	transforming growth factor beta-1 precursor [Source:RefSeq peptide;Acc:NP_999180]	14.8068	9.52735	15.3509	5.41616	5.14697	4.77044	13.23	5.11	1.40103	up
ko04144	Endocytosis	0.026837	ENSSSCT00000036469	TGFB1 pre	transforming growth factor beta-1 precursor [Source:RefSeq peptide;Acc:NP_999180]	12.128	7.77908	11.8386	3.90742	4.50646	3.72422	10.58	4.05	1.41655	up
ko05217	Basal cell carcinoma	0.030747	ENSSSCT00000009905	HIP	hedgehog interacting protein [Source:HGNC Symbol;Acc:HGNC:14866]	6.46957	5.33379	6.63095	2.26764	2.51998	2.56491	6.14	2.45	1.35363	up
ko05217	Basal cell carcinoma	0.030747	ENSSSCT00000018091	WNT16	wingless-type MMTV integration site family, member 16 [Source:HGNC Symbol;Acc:HGNC:16267]	2.42175	1.89151	4.21271	7.21518	8.3718	7.84386	2.84	7.81	-1.43357	down
ko04340	Hedgehog signaling pathway	0.0338098	ENSSSCT00000009905	HIP	hedgehog interacting protein [Source:HGNC Symbol;Acc:HGNC:14866]	6.46957	5.33379	6.63095	2.26764	2.51998	2.56491	6.14	2.45	1.35363	up
ko04340	Hedgehog signaling pathway	0.0338098	ENSSSCT00000017645	IHH	Sus scrofa Indian hedgehog (IHH), mRNA. [Source:RefSeq mRNA;Acc:NM_001244470]	3.23704	1.36528	1.90487	0.136153	0.252174	0.330005	2.17	0.24	3.20435	up
ko04340	Hedgehog signaling pathway	0.0338098	ENSSSCT00000018091	WNT16	wingless-type MMTV integration site family, member 16 [Source:HGNC Symbol;Acc:HGNC:16267]	2.42175	1.89151	4.21271	7.21518	8.3718	7.84386	2.84	7.81	-1.43357	down
ko04920	Adipocytokine signaling pathway	0.0356958	ENSSSCT00000010107	MAPK10	mitogen-activated protein kinase 10 [Source:HGNC Symbol;Acc:HGNC:6872]	0.540184	0.281756	0.284659	1.06212	0.875502	1.38146	0.37	1.11	-1.56266	down
ko04920	Adipocytokine signaling pathway	0.0356958	ENSSSCT00000036195	MAPK10	mitogen-activated protein kinase 10 [Source:HGNC Symbol;Acc:HGNC:6872]	0.73456	0.367444	0.472557	1.87461	1.67814	2.48217	0.52	2.01	-1.91535	down
ko05210	Colorectal cancer	0.0383493	ENSSSCT00000003350	TGFB1 pre	transforming growth factor beta-1 precursor [Source:RefSeq peptide;Acc:NP_999180]	14.8068	9.52735	15.3509	5.41616	5.14697	4.77044	13.23	5.11	1.40103	up
ko05210	Colorectal cancer	0.0383493	ENSSSCT00000010107	MAPK10	mitogen-activated protein kinase 10 [Source:HGNC Symbol;Acc:HGNC:6872]	0.540184	0.281756	0.284659	1.06212	0.875502	1.38146	0.37	1.11	-1.56266	down
ko05210	Colorectal cancer	0.0383493	ENSSSCT00000036195	MAPK10	mitogen-activated protein kinase 10 [Source:HGNC Symbol;Acc:HGNC:6872]	0.73456	0.367444	0.472557	1.87461	1.67814	2.48217	0.52	2.01	-1.91535	down
ko05210	Colorectal cancer	0.0383493	ENSSSCT00000036469	TGFB1 pre	transforming growth factor beta-1 precursor [Source:RefSeq peptide;Acc:NP_999180]	12.128	7.77908	11.8386	3.90742	4.50646	3.72422	10.58	4.05	1.41655	up
ko05414	Dilated cardiomyopathy	0.105827	ENSSSCT00000003350	TGFB1 pre	transforming growth factor beta-1 precursor [Source:RefSeq peptide;Acc:NP_999180]	14.8068	9.52735	15.3509	5.41616	5.14697	4.77044	13.23	5.11	1.40103	up
ko05414	Dilated cardiomyopathy	0.105827	ENSSSCT00000036469	TGFB1 pre	transforming growth factor beta-1 precursor [Source:RefSeq peptide;Acc:NP_999180]	12.128	7.77908	11.8386	3.90742	4.50646	3.72422	10.58	4.05	1.41655	up
ko04310	Wnt signaling pathway	0.105827	ENSSSCT00000010018	LEF1	Sus scrofa lymphoid enhancer-binding factor 1 (LEF1), mRNA. [Source:RefSeq mRNA;Acc:NM_001129967]	9.73976	18.5086	14.4528	33.567	30.5497	47.6869	14.23	37.27	-1.38367	down
ko04310	Wnt signaling pathway	0.105827	ENSSSCT00000010107	MAPK10	mitogen-activated protein kinase 10 [Source:HGNC Symbol;Acc:HGNC:6872]	0.540184	0.281756	0.284659	1.06212	0.875502	1.38146	0.37	1.11	-1.56266	down
ko04310	Wnt signaling pathway	0.105827	ENSSSCT00000018091	WNT16	wingless-type MMTV integration site family, member 16 [Source:HGNC Symbol;Acc:HGNC:16267]	2.42175	1.89151	4.21271	7.21518	8.3718	7.84386	2.84	7.81	-1.43357	down
ko04310	Wnt signaling pathway	0.105827	ENSSSCT00000036195	MAPK10	mitogen-activated protein kinase 10 [Source:HGNC Symbol;Acc:HGNC:6872]	0.73456	0.367444	0.472557	1.87461	1.67814	2.48217	0.52	2.01	-1.91535	down
ko05200	Pathways in cancer	0.161885	ENSSSCT00000003350	TGFB1 pre	transforming growth factor beta-1 precursor [Source:RefSeq peptide;Acc:NP_999180]	14.8068	9.52735	15.3509	5.41616	5.14697	4.77044	13.23	5.11	1.40103	up
ko05200	Pathways in cancer	0.161885	ENSSSCT00000009905	HIP	hedgehog interacting protein [Source:HGNC Symbol;Acc:HGNC:14866]	6.46957	5.33379	6.63095	2.26764	2.51998	2.56491	6.14	2.45	1.35363	up
ko05200	Pathways in cancer	0.161885	ENSSSCT00000010107	MAPK10	mitogen-activated protein kinase 10 [Source:HGNC Symbol;Acc:HGNC:6872]	0.540184	0.281756	0.284659	1.06212	0.875502	1.38146	0.37	1.11	-1.56266	down
ko05200	Pathways in cancer	0.161885	ENSSSCT00000018091	WNT16	wingless-type MMTV integration site family, member 16 [Source:HGNC Symbol;Acc:HGNC:16267]	2.42175	1.89151	4.21271	7.21518	8.3718	7.84386	2.84	7.81	-1.43357	down
ko05200	Pathways in cancer	0.161885	ENSSSCT00000036195	MAPK10	mitogen-activated protein kinase 10 [Source:HGNC Symbol;Acc:HGNC:6872]	0.73456	0.367444	0.472557	1.87461	1.67814	2.48217	0.52	2.01	-1.91535	down
ko05200	Pathways in cancer	0.161885	ENSSSCT00000036469	TGFB1 pre	transforming growth factor beta-1 precursor [Source:RefSeq peptide;Acc:NP_999180]	12.128	7.77908	11.8386	3.90742	4.50646	3.72422	10.58	4.05	1.41655	up
ko05410	Hypertrophic cardiomyopathy (HCM)	0.163377	ENSSSCT00000003350	TGFB1 pre	transforming growth factor beta-1 precursor [Source:RefSeq peptide;Acc:NP_999180]	14.8068	9.52735	15.3509	5.41616	5.14697	4.77044	13.23	5.11	1.40103	up
ko05410	Hypertrophic cardiomyopathy (HCM)	0.163377	ENSSSCT00000036469	TGFB1 pre	transforming growth factor beta-1 precursor [Source:RefSeq peptide;Acc:NP_999180]	12.128	7.77908	11.8386	3.90742	4.50646	3.72422	10.58	4.05	1.41655	up
ko05323	Rheumatoid arthritis	0.171869	ENSSSCT00000003350	TGFB1 pre	transforming growth factor beta-1 precursor [Source:RefSeq peptide;Acc:NP_999180]	14.8068	9.52735	15.3509	5.41616	5.14697	4.77044	13.23	5.11	1.40103	up
ko05323	Rheumatoid arthritis	0.171869	ENSSSCT00000036469	TGFB1 pre	transforming growth factor beta-1 precursor [Source:RefSeq peptide;Acc:NP_999180]	12.128	7.77908	11.8386	3.90742	4.50646	3.72422	10.58	4.05	1.41655	up
ko00830	Retinol metabolism	0.179022	ENSSSCT00000011476	CYP2C9	Sus scrofa cytochrome P450 2C49 (CYP2C49), mRNA. [Source:RefSeq mRNA;Acc:NM_214420]	0.028061	0	0	0.481946	2.13356	1.22772	0.01	1.28	-inf	down
ko00830	Retinol metabolism	0.00217367	ENSSSCT00000009102	CYP26B1	cytochrome P450, family 26, subfamily B, polypeptide 1 [Source:HGNC Symbol;Acc:HGNC:20581]	4.77626	14.3015	7.22831	33.2739	32.2282	32.2298	8.77	32.58	-1.84806	down
ko04672	Intestinal immune network for IgA production	0.179177	ENSSSCT00000003350	TGFB1 pre	transforming growth factor beta-1 precursor [Source:RefSeq peptide;Acc:NP_999180]	14.8068	9.52735	15.3509	5.41616	5.14697	4.77044	13.23	5.11	1.40103	up
ko04672	Intestinal immune network for IgA production	0.179177	ENSSSCT00000036469	TGFB1 pre	transforming growth factor beta-1 precursor [Source:RefSeq peptide;Acc:NP_999180]	12.128	7.77908	11.8386	3.90742	4.50646	3.72422	10.58	4.05	1.41655	up
ko04350	TGF-beta signaling pathway	0.192189	ENSSSCT00000003350	TGFB1 pre	transforming growth factor beta-1 precursor [Source:RefSeq peptide;Acc:NP_999180]	14.8068	9.52735	15.3509	5.41616	5.14697	4.77044	13.23	5.11	1.40103	up
ko04350	TGF-beta signaling pathway	0.192189	ENSSSCT00000004436	THBS2	thrombospondin 2 [Source:HGNC Symbol;Acc:HGNC:11786]	247.231	146.657	167.075	66.7183	66.5387	51.2295	186.99	61.5	1.64916	up
ko04350	TGF-beta signaling pathway	0.192189	ENSSSCT00000036469	TGFB1 pre	transforming growth factor beta-1 precursor [Source:RefSeq peptide;Acc:NP_999180]	12.128	7.77908	11.8386	3.90742	4.50646	3.72422	10.58	4.05	1.41655	up
ko04010	MAPK signaling pathway	0.772931	ENSSSCT00000003350	TGFB1 pre	transforming growth factor beta-1 precursor [Source:RefSeq peptide;Acc:NP_999180]	14.8068	9.52735	15.3509	5.41616	5.14697	4.77044	13.23	5.11	1.40103	up
ko04010	MAPK signaling pathway	0.772931	ENSSSCT00000007081	NTRK1	neurotrophic tyrosine kinase, receptor, type 1 [Source:HGNC Symbol;Acc:HGNC:8031]	0	0.151104	0.153845	0.904139	0.904274	0.273928	0.1	0.69	-2.74173	down
ko04010	MAPK signaling pathway	0.772931	ENSSSCT00000010107	MAPK10	mitogen-activated protein kinase 10 [Source:HGNC Symbol;Acc:HGNC:6872]	0.540184	0.281756	0.284659	1.06212	0.875502	1.38146	0.37	1.11	-1.56266	down
ko04010	MAPK signaling pathway	0.772931	ENSSSCT00000036195	MAPK10	mitogen-activated protein kinase 10 [Source:HGNC Symbol;Acc:HGNC:6872]	0.73456	0.367444	0.472557	1.87461	1.67814	2.48217	0.52	2.01	-1.91535	down
ko04010	MAPK signaling pathway	0.772931	ENSSSCT00000036469	TGFB1 pre	transforming growth factor beta-1 precursor [Source:RefSeq peptide;Acc:NP_999180]	12.128	7.77908	11.8386	3.90742	4.50646	3.72422	10.58	4.05	1.41655	up
ko04010	MAPK signaling pathway	0.458807	ENSSSCT00000019117	CACNA1G	calcium channel, voltage-dependent, T type, alpha 1G subunit [Source:HGNC Symbol;Acc:HGNC:1394]	10.9675	19.3203	16.0708	31.4004	31.671	34.1492	15.45	32.41	-1.03261	down
ko04010	MAPK signaling pathway	0.0124986	ENSSSCT00000004447	RPS6KA2	ribosomal protein S6 kinase, 90kDa, polypeptide 2 [Source:HGNC Symbol;Acc:HGNC:10431]	3.93672	3.85191	4.09105	10.7133	7.3655	10.9126	3.96	9.66	-1.21773	down
ko04010	MAPK signaling pathway	0.0124986	ENSSSCT00000014493	MAPK8IP1	mitogen-activated protein kinase 8 interacting protein 1 [Source:HGNC Symbol;Acc:HGNC:6882]	7.90573	6.13147	9.693	18.7806	14.0126	19.8218	7.91	17.54	-1.08457	down
ko04010	MAPK signaling pathway	0.0124986	ENSSSCT00000015344	FGFR	Fibroblast growth factor receptor {ECO:0000256|PIRNR:PIRNR000628} [Source:UniProtKB/TrEMBL;Acc:F1S3B8]	1.12977	0.373978	0.341501	2.55189	1.81664	3.3645	0.62	2.58	-2.00715	down
ko04010	MAPK signaling pathway	0.0124986	ENSSSCT00000015431	RASGRF2	Ras protein-specific guanine nucleotide-releasing factor 2 [Source:HGNC Symbol;Acc:HGNC:9876]	2.43494	3.25316	2.5948	0.495462	1.00756	0.17023	2.76	0.56	2.34292	up
ko04010	MAPK signaling pathway	0.0124986	ENSSSCT00000018048	FLNC	filamin C, gamma [Source:HGNC Symbol;Acc:HGNC:3756]	11.8679	10.2435	10.903	16.3947	25.1847	31.6103	11	24.4	-1.07819	down
ko04010	MAPK signaling pathway	0.0124986	ENSSSCT00000035375	FGFR	Fibroblast growth factor receptor {ECO:0000256|PIRNR:PIRNR000628} [Source:UniProtKB/TrEMBL;Acc:F1S3B8]	1.31141	0.339314	0.382779	3.03806	2.01726	4.06005	0.68	3.04	-2.1119	down
ko04010	MAPK signaling pathway	0.0124986	ENSSSCT00000035801	FGFR	Fibroblast growth factor receptor {ECO:0000256|PIRNR:PIRNR000628} [Source:UniProtKB/TrEMBL;Acc:F1S3B8]	1.14346	0.371138	0.322735	2.38375	1.78249	3.30144	0.61	2.49	-1.94674	down
ko04010	MAPK signaling pathway	0.0124986	ENSSSCT00000036577	FGFR	Fibroblast growth factor receptor {ECO:0000256|PIRNR:PIRNR000628} [Source:UniProtKB/TrEMBL;Acc:F1S3B8]	1.59326	0.426536	0.466136	3.62406	1.93868	4.06264	0.83	3.21	-1.89706	down
ko04910	Insulin signaling pathway	0.859618	ENSSSCT00000010107	MAPK10	mitogen-activated protein kinase 10 [Source:HGNC Symbol;Acc:HGNC:6872]	0.540184	0.281756	0.284659	1.06212	0.875502	1.38146	0.37	1.11	-1.56266	down
ko04910	Insulin signaling pathway	0.859618	ENSSSCT00000036195	MAPK10	mitogen-activated protein kinase 10 [Source:HGNC Symbol;Acc:HGNC:6872]	0.73456	0.367444	0.472557	1.87461	1.67814	2.48217	0.52	2.01	-1.91535	down
ko01100	Metabolic pathways	0.0868778	ENSSSCT00000011476	CYP2C49	Sus scrofa cytochrome P450 2C49 (CYP2C49), mRNA. [Source:RefSeq mRNA;Acc:NM_214420]	2.05729	1.68348	1.52089	0.028061	0	0	1.75	0.01	inf	up
ko04810	Regulation of actin cytoskeleton	0.000603675	ENSSSCT00000015344	FGFR	Fibroblast growth factor receptor {ECO:0000256|PIRNR:PIRNR000628} [Source:UniProtKB/TrEMBL;Acc:F1S3B8]	1.12977	0.373978	0.341501	2.55189	1.81664	3.3645	0.62	2.58	-2.00715	down
ko04810	Regulation of actin cytoskeleton	0.000603675	ENSSSCT00000035375	FGFR	Fibroblast growth factor receptor {ECO:0000256|PIRNR:PIRNR000628} [Source:UniProtKB/TrEMBL;Acc:F1S3B8]	1.31141	0.339314	0.382779	3.03806	2.01726	4.06005	0.68	3.04	-2.1119	down
ko04810	Regulation of actin cytoskeleton	0.000603675	ENSSSCT00000035801	FGFR	Fibroblast growth factor receptor {ECO:0000256|PIRNR:PIRNR000628} [Source:UniProtKB/TrEMBL;Acc:F1S3B8]	1.14346	0.371138	0.322735	2.38375	1.78249	3.30144	0.61	2.49	-1.94674	down
ko04810	Regulation of actin cytoskeleton	0.000603675	ENSSSCT00000036577	FGFR	Fibroblast growth factor receptor {ECO:0000256|PIRNR:PIRNR000628} [Source:UniProtKB/TrEMBL;Acc:F1S3B8]	1.59326	0.426536	0.466136	3.62406	1.93868	4.06264	0.83	3.21	-1.89706	down
ko04144	Endocytosis	0.178144	ENSSSCT00000015344	FGFR	Fibroblast growth factor receptor {ECO:0000256|PIRNR:PIRNR000628} [Source:UniProtKB/TrEMBL;Acc:F1S3B8]	1.12977	0.373978	0.341501	2.55189	1.81664	3.3645	0.62	2.58	-2.00715	down
ko04144	Endocytosis	0.178144	ENSSSCT00000035375	FGFR	Fibroblast growth factor receptor {ECO:0000256|PIRNR:PIRNR000628} [Source:UniProtKB/TrEMBL;Acc:F1S3B8]	1.31141	0.339314	0.382779	3.03806	2.01726	4.06005	0.68	3.04	-2.1119	down
ko04144	Endocytosis	0.178144	ENSSSCT00000035801	FGFR	Fibroblast growth factor receptor {ECO:0000256|PIRNR:PIRNR000628} [Source:UniProtKB/TrEMBL;Acc:F1S3B8]	1.14346	0.371138	0.322735	2.38375	1.78249	3.30144	0.61	2.49	-1.94674	down
ko04144	Endocytosis	0.178144	ENSSSCT00000036577	FGFR	Fibroblast growth factor receptor {ECO:0000256|PIRNR:PIRNR000628} [Source:UniProtKB/TrEMBL;Acc:F1S3B8]	1.59326	0.426536	0.466136	3.62406	1.93868	4.06264	0.83	3.21	-1.89706	down
ko04630	Jak-STAT signaling pathway	0.913161	ENSSSCT00000012011	CNTFR	ciliary neurotrophic factor receptor [Source:HGNC Symbol;Acc:HGNC:2170]	4.96894	5.26704	8.80764	17.8548	12.3957	19.8168	6.35	16.69	-1.32126	down
